# Supplementary material for: Unique bacterial assembly, composition, and interactions in a parasitic plant and its host
Source: J Exp Bot. 2020 Jan 6;71(6):2198–209. doi: 10.1093/jxb/erz572 (PMC7094075; doi:10.1093/jxb/erz572)
Supplement: erz572_suppl_Supplementary_Tables_S4-S5 [file erz572_suppl_supplementary_tables_s4-s5.xlsx]

## Sheet: Table_S4 Unique_ASVs
Phylum	Class	Order	Family	Genus	Prevalence (# of samples found in)	Tissue found	ASV
Proteobacteria	Alphaproteobacteria	Rhodospirillales	Reyranella	NA	1	parasite root	GACGAAGGGGGCTAGCGTTGTTCGGAATTACTGGGCGTAAAGCGCGTGTAGGCGGTTGTCCAAGTTGGATGTGAAAGCCTTGAGCTTAACTCAAGAAATGCATTCAGGACTGGATGACTAGAGGACCGGAGAGGATAGTGGAATTCCCAGTGTAGTGGTGAAATACGTAGAGATTGGGAAGAACACCAGTGGCGAAGGCGGCTATCTGGACGGTTTCTGACGCTAAGACGCGAAAGCGTGGGGAGCAAACAGG
Verrucomicrobia	Spartobacteria	NA	NA	NA	1	parasite root	TACAGAGGTCCCAAGCGTTGTTCGGATTCATTGGGCGTAAAGGGTGCGTAGGTGGCGCCGTAAGTCGGGTGTGAAATTTCGGAGCTTAACTCCGAAACTGCATTCGATACTGCGGTGCTTGAGGACTGGAGAGGAGACTGGAATTCATGGTGTAGCAGTGAAATGCGTAGAGATCATGAGGAAGACCAGTGGCGAAGGCGGGTCTCTGGACAGTTCCTGACACTGAGGCACGAAGGCCAGGGGAGCAAACGGG
Acidobacteria	Acidobacteria_Gp6	Gp6	NA	NA	1	parasite root	TACAGAGGTGGCAAGCGTTGTTCGGAATTACTGGGCGTAAAGGGCGCGTAGGCGGCCATCTAAGTCAGACGTGAAATCCCCCGGCTTAACCTGGGAACTGCGTCTGATACTGGAAGGCTTGAGTATGGGAGAGGGATGTAGAATTCCAGGTGTAGCGGTGAAATGCGTAGATATCTGGAGGAATACCGGTGGCGAAGGCGGCATCCTGGACCATTACTGACGCTGAGGCGCGAAAGCTAGGGGAGCAAACGGG
Acidobacteria	Acidobacteria_Gp6	Gp6	NA	NA	1	parasite root	TACAGAGGTGGCAAGCGTTGTTCGGAATTACTGGGCGTAAAGGGCGCGTAGGCGGCTTTTTAAGTCAGACGTGAAATCCCCCGGCTTAACCTGGGAACTGCGTCTGATACTGGGAAGCTTGAGTTCGGGAGAGGGATGTAGAATTCCAGGTGTAGCGGTGAAATGCGTAGATATCTGGAGGAATACCGGTGGCGAAGGCGGCATCCTGGACCGAAACTGACGCTGAGGCGCGAAAGCTAGGGGAGCAAACGGG
Acidobacteria	Acidobacteria_Gp6	Gp6	NA	NA	1	parasite root	TACAGGGGGGGCAAGCGTTGTTCGGAATTACTGGGCGTAAAGGGTCTGTAGGTGGCTTGCTAAGTCAGACGTGAAATCCCTCAGCTTAACTGGGGAACTGCGTCTGATACTGGCAAGCTTGAGTGCAGGAGAGGAACGCGGAATTCCAGGTGTAGCGGTGAAATGCGTAGATATCTGGAGGAACACCGGTGGCGAAGGCGGCGTTCTGGACTGCAACTGACACTGAGAGACGAAAGCCAGGGGAGCAAACGGG
Proteobacteria	Alphaproteobacteria	Rhizobiales	Hyphomicrobiaceae	Pedomicrobium	1	parasite root	TACGAAGGGAGCTAGCGTTGTTCGGAATCACTGGGCGTAAAGCGCACGTAGGCGGATGTGTCAGTCAGGGGTGAAATCCCGGAGCTCAACTTCGGAACTGCCTTTGATACAGCACGTCTTGAGTCCGATAGAGGTGGGTGGAATTCCTAGTGTAGAGGTGAAATTCGTAGATATTAGGAAGAACACCGGTGGCGAAGGCGGCCCACTGGATCGGTACTGACGCTGAGGTGCGAAAGCGTGGGGAGCAAACAGG
Proteobacteria	Alphaproteobacteria	Rhizobiales	Hyphomicrobiaceae	Pedomicrobium	1	parasite root	TACGAAGGGAGCTAGCGTTGTTCGGAATCACTGGGCGTAAAGCGCACGTAGGCGGATTTGTCAGTCAGGGGTGAAATCCCGGGGCTCAACCTCGGAACTGCCTTTGATACAGCAAGTCTTGAGTTCGAGAGAGGTGGGTGGAATTCCTAGTGTAGAGGTGAAATTCGTAGATATTAGGAAGAACACCGGTGGCGAAGGCGGCCCACTGGCTCGATACTGACGCTGAGGTGCGAAAGCGTGGGGAGCAAACAGG
Proteobacteria	Alphaproteobacteria	Rhizobiales	NA	NA	1	parasite root	TACGAAGGGGGCTAGCGTTGCTCGGAATCACTGGGCGTAAAGCGCACGTAGGCGGACTCTTAAGTCAGGGGTGAAATCCTGGAGCTCAACTCCAGAACTGCCCTTGATACTGGGAGCCTTGAGTTCGGGAGAGGTGAGTGGAACTGCGAGTGTAGAGGTGAAATTCGTAGATATTCGCAAGAACACCAGTGGCGAAGGCGGCTCACTGGCCCGATACTGACGCTGAGGTGCGAAAGCGTGGGGAGCAAACAGG
Proteobacteria	Alphaproteobacteria	Rhizobiales	NA	NA	1	parasite root	TACGAAGGGGGCTAGCGTTGCTCGGAATCACTGGGCGTAAAGCGCACGTAGGCGGCTCTTTAAGTCAGGGGTGAAATCCTGGAGCTCAACTCCAGAACTGCCCTTGATACTGAGGAGCTTGAGTCCGGGAGAGGTGAGTGGAACTGCGAGTGTAGAGGTGAAATTCGTAGATATTCGCAAGAACACCAGTGGCGAAGGCGGCTCACTGGCCCGGTACTGACGCTGAGGTGCGAAAGCGTGGGGAGCAAACAGG
Proteobacteria	Alphaproteobacteria	Rhizobiales	Phyllobacteriaceae	Mesorhizobium	1	parasite root	TACGAAGGGGGCTAGCGTTGTTCGGAATTACTGGGCGTAAAGCGCACGTAGGCGGATACTTAAGTTAGGGGTGAAATCCCAGAGCTCAACTCTGGAACTGCCTCTAATACTGGGTATCTCGAGTTCGAGAGAGGTGAGTGGAATTCCGAGTGTAGAGGTGAAATTCGTAGATATTCGGAGGAACACCAGTGGCGAAGGCGGCTCACTGGCTCGATACTGACGCTGAGGTGCGAAAGCGTGGGGAGCAAACAGG
Proteobacteria	Alphaproteobacteria	Rhizobiales	Hyphomicrobiaceae	Hyphomicrobium	4	parasite root	TACGAAGGGGGCTAGCGTTGTTCGGAATTACTGGGCGTAAAGCGCACGTAGGCGGATTTGTAAGTCAGGGGTGAAATCCCGGGGCTCAACCTCGGAACTGCCTTTGATACTGCAAGTCTCGAGTCCGATAGAGGTGAGTGGAATTCCTAGTGTAGAGGTGAAATTCGTAGATATTAGGAAGAACACCAGTGGCGAAGGCGGCTCACTGGATCGGTACTGACGCTGAGGTGCGAAAGCGTGGGGAGCAAACAGG
Proteobacteria	Deltaproteobacteria	Myxococcales	Haliangiaceae	Haliangium	1	parasite root	TACGAAGGGTGCAAACGTTGCTCGGAATTATTGGGCGTAAAGCGCACGTAGGCGGCTTTGCAAGTCCGATGTGAAATCCCACGGCTCAACCATGGAAGTGCATCGGAAACTGCAGAGCTTGAGTACGAAAGAGGATCGCGGAATTCCCGGTGTAGAGGTGAAATTCGTAGATATCGGGAGGAACACCAGTGGCGAAGGCGGCGATCTGGGTCGATACTGACGCTGAGGTGCGAAAGCGTGGGGAGCAAACAGG
Nitrospirae	Nitrospira	Nitrospirales	Nitrospiraceae	Nitrospira	2	parasite root	TACGAAGGTGGCAAGCGTTGTTCGGATTTACTGGGCGTACAGGGAGCGTAGGCGGTTCGGTAAGCCCTCTGTGAAATCTCCAGGCTTAACCTGGAACAGTCGGAGGGGACTGCTGGGCTAGAGGACGGGAGAGGAGCGCGGAATTCCCGGTGTAGCGGTGAAATGCGTAGAGATCGGGAGGAAGGCCGGTGGCGAAGGCGGCGCTCTGGAACGTTTCTGACGCTGAGGCTCGAAAGCGTGGGGAGCAAACAGG
Bacteroidetes	Flavobacteriia	Flavobacteriales	Flavobacteriaceae	Flavobacterium	4	parasite root	TACGGAGGATCCAAGCGTTATCCGGAATCATTGGGTTTAAAGGGTCCGTAGGCGGTTTTATAAGTCAGTGGTGAAATCCGGCAGCTTAACTGTCGAACTGCCATTGATACTGTAGAACTTGAATTATTGTGAAGTAACTAGAATATGTAGTGTAGCGGTGAAATGCTTAGATATTACATGGAATACCCATTGCGAAGGCAGGTTACTAACAATATATTGACGCTGATGGACGAAAGCGTGGGGAGCGAACAGG
Bacteroidetes	Sphingobacteriia	Sphingobacteriales	Sphingobacteriaceae	Pedobacter	1	parasite root	TACGGAGGATCCAAGCGTTATCCGGATTTATTGGGTTTAAAGGGTGCGTAGGCGGCTTTTTAAGTCAGGGGTGAAAGACGGTAGCTCAACTATCGCAGTGCCCTTGATACTGAAGAGCTTGAATGGACTAGAGGTAGGCGGAATGTGACAAGTAGCGGTGAAATGCATAGATATGTCACAGAACACCGATTGCGAAGGCAGCTTACTATGGTTTAATTGACGCTGAGGCACGAAAGCGTGGGGATCAAACAGG
Proteobacteria	Alphaproteobacteria	Sphingomonadales	Sphingomonadaceae	Sphingomonas	1	parasite root	TACGGAGGGAGCTAGCGTTGTTCGGAATTACTGGGCGTAAAGCGCACGTAGGCGGCTTTGTAAGTTAGAGGTGAAAGCCCGGAGCTCAACTCCGGAATTGCCTTTAAGACTGCATCGCTTGAATCCAGGAGAGGTGAGTGGAATTCCGAGTGTAGAGGTGAAATTCGTAGATATTCGGAAGAACACCAGTGGCGAAGGCGGCTCACTGGACTGGTATTGACGCTGAGGTGCGAAAGCGTGGGGAGCAAACAGG
Proteobacteria	Alphaproteobacteria	Sphingomonadales	Sphingomonadaceae	Sphingomonas	2	parasite root	TACGGAGGGGGCTAGCGTTGTTCGGAATTACTGGGCGTAAAGCGCACGTAGGCGGCTTTGTAAGTTAGAGGTGAAAGCCCGGGGCTCAACCCCGGAATTGCCTTTAAGACTGCATCGCTTGAACGTCGGAGAGGTGAGTGGAATTCCGAGTGTAGAGGTGAAATTCGTAGATATTCGGAAGAACACCAGTGGCGAAGGCGGCTCACTGGACGACTGTTGACGCTGAGGTGCGAAAGCGTGGGGAGCAAACAGG
Bacteroidetes	Sphingobacteriia	Sphingobacteriales	Chitinophagaceae	Terrimonas	1	parasite root	TACGGAGGGTGCAAGCGTTATCCGGATTCACTGGGTTTAAAGGGTGCGTAGGTGGGCTAGTAAGTCAGTGGTGAAATCTCCGGGCTTAACCCGGAAACTGCCATTGATACTATTAGTCTTGAATACCGTGGAGGTCAGTGGAATATGTCATGTAGCGGTGAAATGCTTAGATATGACATAGAACACCAATTGCGAAGGCAGCTGGCTACACGAATATTGACACTCAGGCACGAAAGCGTGGGGATCAAACAGG
Bacteroidetes	Sphingobacteriia	Sphingobacteriales	Chitinophagaceae	Parasegetibacter	1	parasite root	TACGGAGGGTGCAAGCGTTATCCGGATTCACTGGGTTTAAAGGGTGCGTAGGTGGGTCTGTAAGTCAGTGGTGAAATCCCCGAGCTTAACTTGGGAACTGCCGTTGATACTATAGATCTTGAATATCGTGGAGGTAAGCGGAATATGTCATGTAGCGGTGAAATGCTTAGATATGACATAGAACACCAATTGCGAAGGCAGCTTACTACACGATCATTGACACTGAGGCACGAAAGCGTGGGGAGCAAACAGG
Bacteroidetes	Sphingobacteriia	Sphingobacteriales	Chitinophagaceae	Ferruginibacter	1	parasite root	TACGGAGGGTGCAAGCGTTATCCGGATTTACTGGGTTTAAAGGGTGCGTAGGTGGGTAGGTAAGTCAGTGGTGAAATCTTCGAGCTTAACTCGGAAACTGCCATTGATACTATTTATCTTGAATACTCTGGAGGTAAGCGGAATATGTCATGTAGCGGTGAAATGCTTAGATATGACATAGAACACCAATTGCGAAGGCAGCTTACTACATAGTTATTGACACTGAGGCACGAAAGCGTGGGGATCAAACAGG
Bacteroidetes	Sphingobacteriia	Sphingobacteriales	Chitinophagaceae	Taibaiella	1	parasite root	TACGGAGGGTGCAAGCGTTATCCGGATTTACTGGGTTTAAAGGGTGTGTAGGCGGGCTTTTAAGTCAGTGGTGAAATCTCCGGGCTCAACCTGGAAACTGCCATTGATACTATTAGTCTTGAATTTTGTTGAGGTAGGCGGAATAAGTCATGTAGCGGTGAAATGCATAGATATGACTTAGAACACCAATTGCGAAGGCAGCTTGCTAAACAAATATTGACGCTGAGGCACGAAAGCGTGGGGATCAAACAGG
Acidobacteria	Acidobacteria_Gp4	Gp4	NA	NA	1	parasite root	TACGGGGGGAGCAAGCGTTGTTCGGATTTACTGGGCGTAAAGGGCGCGTAGGCGGTCAGCACAAGTCAGTTGTGAAATCTCCGGGCTTAACTCGGAAAGGTCAACTGATACTGTGCGACTAGAGTGCGGAAGGGGCAACTGGAATTCTCGGTGTAGCGGTGAAATGCGTAGATATCGAGAGGAACACCTGCGGCGAAGGCGGGTTGCTGGGCCGACACTGACGCTGATGCGCGAAAGCCAGGGGAGCGAACGGG
Acidobacteria	Acidobacteria_Gp6	Gp6	NA	NA	1	parasite root	TACGGGGGGGGCAAGCGTTGTTCGGAATTACTGGGCGTAAAGGGCTCGTAGGCGGCCAACTAAGTCATACGTGAAATCCCTCGGCTTAACCGGGGAACTGCGTCTGATACTGGATGGCTTGAGATTGGGAGAGGGATGCGGAATTCCAGGTGTAGCGGTGAAATGCGTAGATATCTGGAGGAACACCGGTGGCGAAGGCGGCATCCTGGACCAACACTGACGCTGAGGAGCGAAAGCCAGGGGAGCAAACGGG
Actinobacteria	Actinobacteria	Actinomycetales	NA	NA	1	parasite root	TACGTAGGGTGCAAGCGTTGTCCGGAATTATTGGGCGTAAAGAGCTCGTAGGCGGTCTGTCACGTCGGATGTGAAAACTCGGGGCTCAACCCCGAGCCTGCATTCGATACGGGCAGACTTGAGTTCGGCAGGGGAGACTGGAATTCCTGGTGTAGCGGTGAAATGCGCAGATATCAGGAGGAACACCGGTGGCGAAGGCGGGTCTCTGGGCCGATACTGACGCTGAGGAGCGAAAGCGTGGGGAGCGAACAGG
Acidobacteria	Acidobacteria_Gp16	Gp16	NA	NA	1	parasite root	TACGTAGGTGACCAGCGTTGTCCGGATTTACTGGGCGTAAAGAGCGCGCAGGCGGTCGTTCAAGTCGAGTGTGAAAGCCCCCGGCTCAACTGGGGAGGGTCATTCGATACTGATCGACTGGAAGGCAGGAGAGGGAAGCGGAATTCCCGGTGTAGTGGTGAAATGCGTAGATATCGGGAGGAACACCAGTGGCGAAGGCGGCTTCCTGGCCTGTTCTTGACGCTGAGGCGCGAAAGCTAGGGGAGCAAACGGG
Bacteroidetes	Cytophagia	Cytophagales	Ohtaekwangia	NA	2	parasite root	TACGTAGGTGGCAAGCGTTGTCCGGATTTATTGGGTTTAAAGGGTGCGTAGGCGGCCCTGTAAGTCAGTGGTGAAATACTCCAGCTTAACTGGAGGGGTGCCATTGATACTGCAGGGCTTGAGTGGAGTCGAAGTAGGCGGAATTGACGGTGTAGCGGTGAAATGCTTAGATATCGTCAAGAACACCGATAGTGAAGACAGCTTACTAGGCTTCTACTGACGCTGAGGCACGAAAGTGTGGGGATCAAACAGG
Actinobacteria	Actinobacteria	Acidimicrobiales	Acidimicrobiaceae	Ilumatobacter	1	parasite leaf	CACGTAGGCACCAAGCGTTATCCGGATTTATTGGGCGTAAAGAGCTCGTAGGCGGTTCGGTAAGTCGGGTGTGAAAACTCTGGGCTCAACCCAGAGAGGCCACCCGATACTGCTGTGACTAGAGTGCGGTAGGGGAGCGGGGAATTCCTGGTGTAGCGGTGAAATGCGCAGATATCAGGAGGAACACCAGCGGCGAAGGCGCCGCTCTGGGCCGTAACTGACGCTGAGGAGCGAAAGCATGGGTAGCAAACAGG
Actinobacteria	Actinobacteria	Acidimicrobiales	Acidimicrobiaceae	Ilumatobacter	1	parasite leaf	CACGTAGGCACCAAGCGTTGTCCGGATTTATTGGGCGTAAAGAGCTCGTAGGCGGTTCGGTAAGTCGGGTGTGAAAACTCTGGGCTCAACCCAGAGCCGCCACCCGATACTGCTGTGACTCGAGTGCGGTAGGGGAGCGGGGAATTCCTGGTGTAGCGGTGAAATGCGCAGATATCAGGAGGAACACCAGTGGCGAAGGCGCCGCTCTGGGCCGTGACTGACGCTGAGGAGCGAAAGCGTGGGTAGCAAACAGG
Actinobacteria	Actinobacteria	Acidimicrobiales	Iamiaceae	Aquihabitans	1	parasite leaf	CACGTAGGGGGCAAGCGTTGTCCGGATTCATTGGGCGTAAAGAGCTCGTAGGCGGTTCGATAAGTCGGGTGTGAAACCTCCAGGCTCAACCTGGAGACGCCACCCGATACTGTCGTGACTAGAGTCCAGTAGGGGAGCGTGGAATTCCTGGTGTAGCGGTGAAATGCGCAGATATCAGGAGGAACACCAGCGGCGAAGGCGGCGCTCTGGGCTGGAACTGACGCTGAGGAGCGAAAGCGTGGGGAGCGAACAGG
Actinobacteria	Actinobacteria	Actinomycetales	Pseudonocardiaceae	Pseudonocardia	1	parasite leaf	CACGTAGGGTGCGAGCGTTGTCCGGAATTATTGGGCGTAAAGAGCTCGTAGGCGGTGTGTCGCGTCGGCCGTGAAAACTTGGGGCTTAACTCTGAGCGTGCGGTCGATACGGGCATCACTTGAGTTCGGCAGGGGAGACTGGAATTCCTGGTGTAGCGGTGAAATGCGCAGATATCAGGAGGAACACCGGTGGCGAAGGCGGGTCTCTGGGCCGATACTGACGCTGAGGAGCGAAAGCATGGGGAGCGAACAGG
Proteobacteria	Deltaproteobacteria	Myxococcales	NA	NA	1	parasite leaf	GACAGAGGGTGCAAACGTTGCTCGGAATCACTGGGCGTAAAGGGCGTGTAGGCGGGAAGGAAAGTCAGATGTGAAATCCCCAGGCTCAACCTGGGAACTGCATTTGAAACTCCCTTTCTTGAGTACCGGAGAGGAAAGTGGAATTCCTGGTGTAGAGGTGAAATTCGTAGATATCAGGAGGAACACCAGTGGCGAAGGCGGCTTTCTGGACGGTAACTGACGCTGAGACGCGAAAGCGTGGGGAGCAAACAGG
Proteobacteria	Deltaproteobacteria	Myxococcales	NA	NA	1	parasite leaf	GACAGAGGGTGCAAACGTTGCTCGGAATCACTGGGCGTAAAGGGCGTGTAGGCGGGCAGGTAAGTCGGGCGTGAAATCCCTGGGCTCAACCCAGGAACTGCACTCGAAACTACCAGTCTTGAGTACCGGAGAGGAAAGCGGAATTCCTGGTGTAGAGGTGAAATTCGTAGATATCAGGAGGAACACCAGTGGCGAAGGCGGCTTTCTGGACGGTAACTGACGCTGAGACGCGAAAGCGTGGGGAGCAAACAGG
Proteobacteria	Deltaproteobacteria	Myxococcales	NA	NA	1	parasite leaf	GACAGAGGGTGCAAACGTTGCTCGGAATTACTGGGCGTAAAGCGCGTGTAGGCGGACCACCAAGTCAGGCGTGAAATCCCTGGGCTCAACCCAGGAACTGCACCTGAAACTGGCGGTCTTGAGTGGTGGAGAGGGAAGCAGAATTCCTGGTGTAGAGGTGAAATTCGTAGATATCAGGAGGAACACCGGTGGCGAAGGCGGCTTCCTGGACACTAACTGACGCTGAGACGCGAAAGCGTGGGGAGCAAACAGG
Proteobacteria	Deltaproteobacteria	Myxococcales	NA	NA	1	parasite leaf	GACAGAGGGTGCAAACGTTGCTCGGAATTACTGGGCGTAAAGCGCGTGTAGGCGGGCTGATAAGTCGGACGTGAAATCCCTGAGCTCAACTCAGGAACTGCATTCGAAACTGTCAGTCTGGAGTAGTGGAGAGGAAAGCAGAATTCCTGGTGTAGAGGTGAAATTCGTAGATATCAGGAGGAACACCGGTGGCGAAGGCGGCTTTCTGGACACTTACTGACGCTGAGACGCGAAAGCGTGGGGAGCAAACAGG
Proteobacteria	Deltaproteobacteria	Myxococcales	NA	NA	1	parasite leaf	GACAGAGGGTGCAAACGTTGCTCGGAATTACTGGGCGTAAAGCGCGTGTAGGCGGTTACGCGAGTCAGGTGTGAAAGCCCGGGGCTCAACCCCGGAAGTGCACTTGATACTACGTAGCTGGAGTCCTGTAGAGGAGAGCGGAATTCCCGGTGTAGAGGTGAAATTCGTAGATATCGGGAGGAACACCAGTGGCGAAGGCGGCTCTCTGGACAGGTACTGACGCTGAGACGCGAAAGCGTGGGTAGCAAACAGG
Planctomycetes	Planctomycetia	Planctomycetales	Planctomycetaceae	NA	1	parasite leaf	GACGAACCGAGCGAACGTTGTTCGGAATCACTGGGCTTAAAGGGCGCGTAGGCGGGCTGCCGCGTCCGGGGTGAAATCCCACGGCTCAACCGTGGAACGGCCCCGGGTACGGGCGGCCTCGAGGGGGGTAGGGGCGGGCGGAACTGTGGGTGGAGCGGTGAAATGCGTTGAGATCCACAGGAACTCCGGTGGCGAAGGCGGCCCGCTGGACCCCATCTGACGCTGAGGCGCGAAAGCCAGGGGAGCGAACGGG
Planctomycetes	Planctomycetia	Planctomycetales	Planctomycetaceae	NA	1	parasite leaf	GACGAACCTTGCTAACGTTATTCGGAATTACTGGGCTTAAAGGGTGCGTAGGCGGTGCAGAAAGTTGGGTGTGAAAGCCCTCGGCTCAACCGAGGAATTGCGCCCAAAACTACTGCACTAGAGGAAGACAGAGGTACGCGGAACTTAGGGTGGAGCGGTGAAATGCGTTGATATCCTAAGGAACACCGGTGGCGAAAGCGGCGTACTGGGTCTTATCTGACGCTGAGGCACGAAAGCTAGGGGAGCGAACGGG
Proteobacteria	Alphaproteobacteria	Rhodospirillales	Reyranella	NA	1	parasite leaf	GACGAAGGGGGCTAGCGTTGTTCGGAATTACTGGGCGTAAAGCGAGTGTAGGTGGTTGTCCAAGTTGGATGTGAAAGCCTTGAGCTCAACTCAAGAAATGCATTCAGGACTGGGCGGCTAGAGGACCGGAGAGGATAGTGGAATTCCCAGTGTAGTGGTGAAATACGTAGAGATTGGGAAGAACACCAGTGGCGAAGGCGGCTATCTGGACGGTTTCTGACACTAAGACTCGAAAGCGTGGGGAGCAAACAGG
Proteobacteria	Alphaproteobacteria	Rhodospirillales	Reyranella	NA	1	parasite leaf	GACGAAGGGGGCTAGCGTTGTTCGGAATTACTGGGCGTAAAGCGAGTGTAGGTGGTTGTCGTAGTCAGGCGTGAAAGCCTTGAGCTCAACTCAAGAAATGCGCTTGATACTGGGCAGCTAGAGGACCGGAGAGGATAGTGGAATTCCCAGTGTAGTGGTGAAATACGTAGAGATTGGGAAGAACACCAGTGGCGAAGGCGGCTATCTGGACGGTTTCTGACACTAAGACTCGAAAGCGTGGGGAGCAAACAGG
Proteobacteria	Alphaproteobacteria	Sneathiellales	Sneathiellaceae	Ferrovibrio	1	parasite leaf	GACGGAGGAGGCTAGCGTTATTCGGAATTACTGGGCGTAAAGCGTGCGCAGGTTGTGAGTTCAGTTGGATGTGAAAGCCCGGGGCTTAACCTCGGATGTGCATCCAATACTGGCTCGCTGGAGGTTGGAAGAGGAGAGTGGAATTCCCAGTGTAGAGGTGAAATTCGTAGATATTGGGAAGAACACCAGTGGCGAAGGCGGCTCTCTGGTCCATACCTGACACTCATGCACGAAAGCGTGGGGAGCAAACAGG
Proteobacteria	Alphaproteobacteria	Alphaproteobacteria_incertae_sedis	Geminicoccus	NA	1	parasite leaf	GACGGAGGGTGCTAGCGTTGTTCGGAATTACTGGGCGTAAAGGGCGCGTAGGCGGCCCTGTCAGTCGGGTGTGAAAGCCCGGGGCTCAACCCCGGAACGGCACCCGAGACGGCAGGGCTGGAGACCGGGAGAGGAGGGTGGAATAGCCAGTGTAGAGGTGAAATTCGTAGATATTGGCTGGAACACCGGTGGCGAAAGCGGCTCTCTGGCCCGGTTCTGACGCTGAGGCGCGAAAGCGTGGGGAGCAAACAGG
Actinobacteria	Actinobacteria	Actinomycetales	Micromonosporaceae	Actinoplanes	2	parasite leaf	GACGTAGGGCGCGAGCGTTGTCCGGATTTATTGGGCGTAAAGAGCTCGTAGGCGGCTTGTCGCGTCGAATGTGAAATCTCAGGGCTCAACTCTGACATTGCATTCGATACGGGCAGGCTAGAGTTCGGTAGGGGAGACTGGAATTCCTGGTGTAGCGGTGAAATGCGCAGATATCAGGAGGAACACCGGTGGCGAAGGCGGGTCTCTGGGCCGATACTGACGCTGAGGAGCGAAAGCGTGGGGAGCGAACAGG
Actinobacteria	Actinobacteria	Actinomycetales	Micromonosporaceae	Actinoplanes	1	parasite leaf	GACGTAGGGCGCGAGCGTTGTCCGGATTTATTGGGCGTAAAGAGCTCGTAGGCGGCTTGTCGCGTCGAATGTGAAATCTCGGGGCTCAACTCCGAGCTTGCATTCGATACGGGCAGGCTAGAGTTCGGTAGGGGAGACTGGAATTCCTGGTGTAGCGGTGAAATGCGCAGATATCAGGAGGAACACCGGTGGCGAAGGCGGGTCTCTGGGCCGATACTGACGCTGAGGAGCGAAAGCGTGGGGAGCGAACAGG
Actinobacteria	Actinobacteria	Actinomycetales	Micromonosporaceae	Micromonospora	5	parasite leaf	GACGTAGGGCGCGAGCGTTGTCCGGATTTATTGGGCGTAAAGAGCTCGTAGGCGGCTTGTCGCGTCGACTGTGAAAACCCGCGGCTCAACCGCGGGCCTGCAGTCGATACGGGCAGGCTAGAGTTCGGTAGGGGAGACTGGAATTCCTGGTGTAGCGGTGAAATGCGCAGATATCAGGAGGAACACCGATGGCGAAGGCAGGTCTCTGGGCCGATACTGACGCTGAGGAGCGAAAGCGTGGGGAGCGAACAGG
Actinobacteria	Actinobacteria	Actinomycetales	Micromonosporaceae	NA	1	parasite leaf	GACGTAGGGCGCGAGCGTTGTCCGGATTTATTGGGCGTAAAGAGCTCGTAGGCGGCTTGTCGCGTCGTCCGTGAAAACCCACAGCTCAACTGTGGGCTTGCGGTCGATACGGGCAGGCTAGAGTTCGGTAGGGGAGACTGGAATTCCTGGTGTAGCGGTGAAATGCGCAGATATCAGGAGGAACACCGGTGGCGAAGGCGGGTCTCTGGGCCGATACTGACGCTGAGGAGCGAAAGCGTGGGGAGCGAACAGG
Actinobacteria	Actinobacteria	Actinomycetales	Micromonosporaceae	Actinoplanes	1	parasite leaf	GACGTAGGGCGCGAGCGTTGTCCGGATTTATTGGGCGTAAAGAGCTCGTAGGCGGCTTGTCGCGTCGTCCGTGAAAACCTGGGGCTCAACCCCAGGCTTGCGGGCGATACGGGCAGGCTAGAGTTCGGTAGGGGAGACTGGAATTCCTGGTGTAGCGGTGAAATGCGCAGATATCAGGAGGAACACCGGTGGCGAAGGCGGGTCTCTGGGCCGATACTGACGCTGAGGAGCGAAAGCGTGGGGAGCGAACAGG
Actinobacteria	Actinobacteria	Actinomycetales	Micromonosporaceae	Actinoplanes	1	parasite leaf	GACGTAGGGCGCGAGCGTTGTCCGGATTTATTGGGCGTAAAGAGCTCGTAGGCGGCTTGTCGCGTCGTTCGTGAAAACCTGCAGCTCAACTGCAGGCTTGCGGGCGATACGGGCAGGCTAGAGTTCGGTAGGGGAGACTGGAATTCCTGGTGTAGCGGTGAAATGCGCAGATATCAGGAGGAACACCGGTGGCGAAGGCGGGTCTCTGGGCCGATACTGACGCTGAGGAGCGAAAGCGTGGGGAGCGAACAGG
Verrucomicrobia	Opitutae	Opitutales	Opitutaceae	Opitutus	1	parasite leaf	TACAGAGACTGCAAGCGTTATTCGGATTCACTGGGCGTAAAGGGTGCGCAGGCGGCCGTGTGTGTCAGGTGTGAAAGCCCGGAGCTTAACTCCGGAATTGCGCCTGAAACTACATGGCTAGAGCATTGGAGAGGGTAGCGGAATTCACGGTGTAGCAGTGAAATGCGTAGATATCGTGAGGAACACCAGAGGCGAAGGCGGCTACCTGGACAATTGCTGACGCTCAGGCACGAAAGCGTGGGGAGCAAAAGGG
Acidobacteria	Acidobacteria_Gp6	Gp6	NA	NA	1	parasite leaf	TACAGAGGGGGCAAGCGTTGTTCGGAATTACTGGGCGTAAAGGGCGCGTAGGCGGCCGCCTAAGTCAGACGTGAAATCCCTCGGCTCAACCGGGGAACTGCGTCTGATACTGGGTGGCTTGAATTCGGGAGAGGGATGCGGAATTCCAGGTGTAGCGGTGAAATGCGTAGATATCTGGAGGAACACCGGTGGCGAAGGCGGCATCCTGGACCGAGATTGACGCTGAGGCGCGAAAGCCAGGGGAGCAAACGGG
Acidobacteria	Acidobacteria_Gp6	Gp6	NA	NA	1	parasite leaf	TACAGAGGGGGCAAGCGTTGTTCGGAATTACTGGGCGTAAAGGGCGCGTAGGCGGCCTTCTAAGTCAGACGTGAAATCCCTCGGCTCAACCGGGGAACTGCGTCTGAGACTGGAAGGCTTGAATCCGGGAGAGGGATGTGGAATTCCAGGTGTAGCGGTGAAATGCGTAGATATCTGGAGGAACACCGGTGGCGAAGGCGGCATCCTGGACCGGTATTGACGCTGAGGCGCGAAAGCCAGGGGAGCAAACGGG
Acidobacteria	Acidobacteria_Gp6	Gp6	NA	NA	1	parasite leaf	TACAGAGGGGGCAAGCGTTGTTCGGAATTACTGGGCGTAAAGGGCGCGTAGGCGGCCTTCTAAGTCGAACGTGAAATCCCTGGGCTCAACCCAGGAACTGCGTCCGATACTGGAAGGCTTGAATCCGGGAGAGGGATGCGGAATTCCAGGTGTAGCGGTGAAATGCGTAGATATCTGGAGGAACACCGGTGGCGAAGGCGGCATCCTGGACCGGTATTGACGCTGAGGCGCGAAAGCCAGGGGAGCAAACGGG
Proteobacteria	Deltaproteobacteria	Myxococcales	NA	NA	1	parasite leaf	TACAGAGGGTGCAAACGTTGCTCGGAATCATTGGGCGTAAAGCGCACGTAGGCGGCCTAGCAAGTAGGGAGTGAAAGCCCTCGGCTTAACCGAGGAAGTGCTTTCTAAACTACTAGGCTTGAATACTGGAGAGGGTCGCGGAATTCCCGGTGTAGAGGTGAAATTCGTAGATATCGGGAGGAACACCAGTGGCGAAGGCGGCGACCTGGACAGATATTGACGCTGAGGTGCGAAAGCGTGGGGAGCAAACAGG
Proteobacteria	Gammaproteobacteria	Pseudomonadales	Pseudomonadaceae	Pseudomonas	6	parasite leaf	TACAGAGGGTGCAAGCGTTAATCGGAATTACTGGGCGTAAAGCGCGCGTAGGTGGTTCGTTAAGTTGGATGTGAAATCCCCGGGCTCAACCTGGGAACTGCATTCAAAACTGTCGAGCTAGAGTATGGTAGAGGGTGGTGGAATTTCCTGTGTAGCGGTGAAATGCGTAGATATAGGAAGGAACACCAGTGGCGAAGGCGACCACCTGGACTGATACTGACACTGAGGTGCGAAAGCGTGGGGAGCAAACAGG
Proteobacteria	Gammaproteobacteria	Pseudomonadales	Pseudomonadaceae	Pseudomonas	3	parasite leaf	TACAGAGGGTGCAAGCGTTAATCGGAATTACTGGGCGTAAAGCGCGCGTAGGTGGTTTGTTAAGTTGGATGTGAAAGCCCCGGGCTCAACCTGGGAACTGCATTCAAAACTGACAAGCTAGAGTATGGTAGAGGGTGGTGGAATTTCCTGTGTAGCGGTGAAATGCGTAGATATAGGAAGGAACACCAGTGGCGAAGGCGACCACCTGGACTGATACTGACACTGAGGTGCGAAAGCGTGGGGAGCAAACAGG
Proteobacteria	Gammaproteobacteria	Pseudomonadales	Pseudomonadaceae	Pseudomonas	5	parasite leaf	TACAGAGGGTGCAAGCGTTAATCGGAATTACTGGGCGTAAAGCGCGCGTAGGTGGTTTGTTAAGTTGGATGTGAAATCCCCGGGCTCAACCTGGGAACTGCATCCAAAACTGGCAAGCTAGAGTAGGGCAGAGGGTGGTGGAATTTCCTGTGTAGCGGTGAAATGCGTAGATATAGGAAGGAACACCAGTGGCGAAGGCGACCACCTGGGCTCATACTGACACTGAGGTGCGAAAGCGTGGGGAGCAAACAGG
Proteobacteria	Gammaproteobacteria	Pseudomonadales	Pseudomonadaceae	Pseudomonas	8	parasite leaf	TACAGAGGGTGCAAGCGTTAATCGGAATTACTGGGCGTAAAGCGCGCGTAGGTGGTTTGTTAAGTTGGATGTGAAATCCCCGGGCTCAACCTGGGAACTGCATTCAAAACTGACTGACTAGAGTATGGTAGAGGGTGGTGGAATTTCCTGTGTAGCGGTGAAATGCGTAGATATAGGAAGGAACACCAGTGGCGAAGGCGACCACCTGGACTAATACTGACACTGAGGTGCGAAAGCGTGGGGAGCAAACAGG
Proteobacteria	NA	NA	NA	NA	1	parasite leaf	TACAGAGGGTGCAAGCGTTGTTCGGAATCATTGGGCGTAAAGCGCACGTAGGCGGTCTGCTAAGTCGGGTGTGAAAGCCCCAGGCTCAACCTGGGAAGTGCACTCGAAACTGGCGGACTTGAATGTCGGAGAGGGTGGTGGAATTCCGAGTGTAGAGGTGAAATTCGTAGATATTCGGAGGAACACCAGTGGCGAAGGCGACCACCTGGACGAACATTGACGCTGAGGTGCGAAAGCGTGGGGAGCAAACAGG
Proteobacteria	Gammaproteobacteria	Chromatiales	NA	NA	1	parasite leaf	TACAGAGGGTGCGAGCGTTAATCGGAATTACTGGGCGTAAAGCGCACGTAGGTGGCGACGTAAGTCGGGTGTGAAAGCCCCGGGCTCAACCTGGGAATTGCATTCGAGACTGCATCGCTGGAGTACGGAAGAGGAGGGCGGAATTCCCGGTGTAGCGGTGAAATGCGTAGATATCGGGAGGAACATCAGTGGCGAAGGCGGCCCTCTGGTCCAGTACTGACACTCAAGTGCGAAAGCGTGGGGAGCAAACAGG
Proteobacteria	Gammaproteobacteria	Xanthomonadales	Sinobacteraceae	Povalibacter	1	parasite leaf	TACAGAGGGTGCGAGCGTTAATCGGAATTACTGGGCGTAAAGCGCACGTAGGTGGTTTTGTAAGTCGGATGTGAAATCCCCGGGCTTAACCCGGGAACTGCATTCGAGACTGCATTACTCGAGTATGGGAGAGGGAAGCGGAATTTCCGGTGTAGCGGTGAAATGCGTAGATATCGGAAGGAACATCAGTGGCGAAAGCGGCTTCCTGGCCCAATACTGACACTCATGTGCGAAAGCGTGGGGAGCAAACAGG
Proteobacteria	Gammaproteobacteria	Xanthomonadales	Sinobacteraceae	Steroidobacter	2	parasite leaf	TACAGAGGGTGCGAGCGTTAATCGGAATTACTGGGCGTAAAGCGCGCGTAGGCGGCTTTGCAAGTCGGGTGTGAAATCCCCAGGCCTAACCTGGGAACTGCATTCGAGACTGCATGGCTAGAGTATCGGAGAGGGAAGTGGAATTTCAGGTGTAGCGGTGAAATGCGTAGATATCTGAAGGAACATCAGTGGCGAAAGCGACTTCCTGGACGAATACTGACGCTCATGTGCGAAAGCGTGGGGAGCAAACAGG
Proteobacteria	Gammaproteobacteria	Xanthomonadales	Sinobacteraceae	Povalibacter	1	parasite leaf	TACAGAGGGTGCGAGCGTTAATCGGAATTACTGGGCGTAAAGCGTGCGTAGACGGCTATCTAAGTCGGGTGTGAAAGCCCCGGGCTCAACCTGGGAATTGCATTCGAGACTGAATAGCTAGGGTACGGTAGAGGGAAGTGGAATTTCCGGTGTAGCGGTGAAATGCGTAGATATCGGAAGGAACATCAGTGGCGAAAGCGACTTCCTGGACCAGTACCGACGTTCAGGCACGAAAGCGTGGGGAGCAAACAGG
Proteobacteria	Gammaproteobacteria	Xanthomonadales	Sinobacteraceae	Povalibacter	1	parasite leaf	TACAGAGGGTGCGAGCGTTAATCGGAATTACTGGGCGTAAAGCGTGCGTAGACGGTTATTTAAGTCGGGTGTGAAAGCCCCGGGCTCAACCTGGGAATTGCATTCGAGACTGAATAGCTAGGGTACGGTAGAGGGAAGTGGAATTTCCGGTGTAGCGGTGAAATGCGTAGATATCGGAAGGAACATCAGTGGCGAAAGCGACTTCCTGGACCAGTACCGACGTTCAGGCACGAAAGCGTGGGGAGCAAACAGG
Proteobacteria	NA	NA	NA	NA	1	parasite leaf	TACAGAGGGTGCTAGCGTTGTTCGGAATCATTGGGCGTAAAGGGCGTGTAGGCGGTTTGTTAAGTCATGTGTGAAATCCCTCGGCTCAACCGGGGAACGACGCATGAAACTGGCAAGCTAGAGTACCAAAGAGGGGGGTGGAATTCCCGGTGTAGCGGTGAAATGCGTAGATATCGGGAGGAACACCTGTGGCGAAGGCGGCCCCCTGGTTGGATACTGACGCTGAGACGCGAAAGCGTGGGGAGCAAACAGG
Verrucomicrobia	NA	NA	NA	NA	1	parasite leaf	TACAGAGGTCCCAAGCGTTGTTCGGATTCACTGGGCGTAAAGGGTGCGTAGGAGGCTGGGAAAGTCGGATGTGAAATCTCACCGCTTAACGGTGAAACTGCATTCGATACTACTCGGCTAGAGGATCGGAGGGGAGAGCAGAATTCTTGGTGTAGCGGTGAAATGCGTAGATATCAAGAGGAATACCAACAGCGTAGGCAGCTCTCTGGAAGATTCCTGACTCTGAGGCACGAAGGCCAGGGGAGCAAACGGG
Acidobacteria	Acidobacteria_Gp6	Gp6	NA	NA	1	parasite leaf	TACAGAGGTGGCAAGCGTTGTTCGGAATTACTGGGCGTAAAGGGCGCGTAGGCGGCCATCTAAGTCAGACGTGAAATCCCCCGGCTTAACCTGGGAACTGCGTCTGATACTGGACGGCTTGAGTATGGGAGAGGGATGTAGAATTCCAGGTGTAGCGGTGAAATGCGTAGATATCTGGAGGAATACCGGTGGCGAAGGCGGCATCCTGGACCATTACTGACGCTGAGGCGCGAAAGCTAGGGGAGCAAACGGG
Acidobacteria	Acidobacteria_Gp17	Gp17	NA	NA	1	parasite leaf	TACAGAGGTGGCAAGCGTTGTTCGGAATTACTGGGCGTAAAGGGCGCGTAGGCGGCCCGTCAAGTCCCGTGTGAAAGCCCCCGGCTCAACCGGGGAACTGCACGGGAAACTAGCAGGCTTGAGTTCGGGAGAGGGAAGCGGAATTTCGGGTGTAGCGGTGAAATGCGCAGATATCCGAAGGAACACCGGTGGCGAAGGCGGCTTCCTGGACCGACACTGACGCTGAGGCGCGAAAGCTAGGGGAGCAAACGGG
Acidobacteria	Acidobacteria_Gp6	Gp6	NA	NA	1	parasite leaf	TACAGGGGGGGCAAGCGTTGTTCGGAATTACTGGGCGTAAAGGGTCTGTAGGTGGCTTGCTAAGTCAGACGTGAAATCCCTCAGCTTAACTGGGGAACTGCGTCTGATACTGGCAAGCTTGAGTGCAGGAGAGGAACGCGGAATTCCAGGTGTAGCGGTGAAATGCGTAGATATCTGGAGGAACACCGGTGGCGAAGGCGGCGTTCTGGACTGCAACTGACACTGAGAGACGAAAGCCAGGGGAGCAAACGGG
Planctomycetes	Planctomycetia	Planctomycetales	Planctomycetaceae	Pirellula	1	parasite leaf	TACGAACCGTCCAAACGTTATTCGGATTTATTGGGCTTAAAGGGTATGTAGGCGGCGCCATCAGTCGGGTGTGAAAGCCCTCGGCTCAACCGAGGAACTGCGCCCGATACTGTGGTGCTTGAGGGAGACAGAGGTAAGCGGAACTGATGGTGGAGCGGTGAAATGCGTTGATATCATCAGGAACACCAGTGGCGAAAGCGGCTTACTGGGTCTCTTCTGACGCTGAGATACGAAAGCTAGGGGAGCGAACGGG
Planctomycetes	Planctomycetia	Planctomycetales	Planctomycetaceae	Planctopirus	1	parasite leaf	TACGAACTGTGCAAACGTTATTCGGAATCACTGGGCTTACAGGGTGCGTAGGCGGCTTGCTAAGTAGGGTGTGAAAGCCCCCGGCTTAACCGGGGAATGGCGCCCTAAACTGGCGAGCTGGAGTGAGATAGGGGTGTGCGGAACTTCCGGTGGAGCGGTGAAATGTGTTGATATCGGAAGGAACGCCGGTGGCGAAAGCGGCACACTGGATCTCAACTGACGCTGAGGCACGAAAGCCAGGGGAGCGAACGGG
Planctomycetes	Planctomycetia	Planctomycetales	Planctomycetaceae	NA	1	parasite leaf	TACGAACTGTGCGAACGTTATTCGGAATCACTGGGCTTACAGGGTGCGTAGGCGGCTATTCAGGTCAGGTGTGAAAGCCCTCGGCTCAACCGAGGAACTGCGCTTGAAACCGGATGGCTCGAGTCAACTAGAGGTGCACGGAACTTCCAGTGGAGCGGTGAAATGTGTTGATATTGGAAGGAACACCGGAGGCGAAAGCGGTGCACTGGGGTTGGTCTGACGCTGAGGCACGAAAGCCAGGGGAGCGAACGGG
Planctomycetes	Planctomycetia	Planctomycetales	Planctomycetaceae	NA	1	parasite leaf	TACGAACTGTGCGAACGTTATTCGGAATCACTGGGCTTACAGGGTGCGTAGGTGGCCGGACAAGTCAGGTGTGAAATCCCTCAGCTCAACTGAGGAACTGCGCTTGAAACTGTTTGGCTAGAGTGAGCTAGGGGTGCTTGGAACTGCCAGTGGAGCGGTGAAATGTGTTGATATTGGCAGGAACACCGGAGCCGAAAGGGAAGCACTGGGGCTTAACTGACACTGAGGCACGAAAGCCAGGGGAGCAAACGGG
Proteobacteria	Alphaproteobacteria	Rhizobiales	Hyphomicrobiaceae	Pedomicrobium	1	parasite leaf	TACGAAGGGAGCTAGCGTTGTTCGGAATCACTGGGCGTAAAGCGCACGTAGGCGGATTTGCCAGTCAGGGGTGAAATCCCGGGGCTCAACCTCGGAACTGCCTTTGATACAGCAAGTCTTGAGTTCGAGAGAGGTGGGTGGAATTCCTAGTGTAGAGGTGAAATTCGTAGATATTAGGAAGAACACCGGTGGCGAAGGCGGCCCACTGGCTCGACACTGACGCTGAGGTGCGAAAGCGTGGGGAGCAAACAGG
Proteobacteria	Alphaproteobacteria	Rhodospirillales	Rhodospirillaceae	Inquilinus	1	parasite leaf	TACGAAGGGGGCAAGCGTTGTTCGGAATGACTGGGCGTAAAGGGCGCGTAGGCGGTTCGTTGCGTCAGATGTGAAAGCCCCGGGCTCAACCTGGGAACTGCATTTGATACGGGCGGGCTTGAATCCAAGAGAGGGTGGTGGAATTCCCAGTGTAGAGGTGAAATTCGTAGATATTGGGAAGAACACCAGTGGCGAAGGCGGCCACCTGGCTTGGTATTGACGCTGAGGCGCGAAAGCGTGGGGAGCAAACAGG
Proteobacteria	Alphaproteobacteria	Rhodospirillales	Rhodospirillaceae	NA	1	parasite leaf	TACGAAGGGGGCAAGCGTTGTTCGGAATTACTGGGCGTAAAGGGCGCGTAGGCGGCCGATCAAGTCAGGCGTGAAATTCCCGGGCTCAACCTGGGGGCTGCGCTTGATACTGATTGGCTTGAATGCGGGAGAGGATAGTGGAATTCCCAGTGTAGAGGTGAAATTCGTAGATATTGGGAAGAACACCGGTGGCGAAGGCGGCTATCTGGCCCGTAATTGACGCTGAGGCGCGAAAGCGTGGGGAGCAAACAGG
Proteobacteria	Alphaproteobacteria	Rhodospirillales	Rhodospirillaceae	NA	1	parasite leaf	TACGAAGGGGGCAAGCGTTGTTCGGAATTACTGGGCGTAAAGGGCGCGTAGGCGGCTTACCAAGTCAGGCGTGAAATTCCCGGGCTCAACCTGGGGGCTGCGCTTGATACTGGTGAGCTTGAATGCGGGAGAGGATAGTGGAATTCCCAGTGTAGAGGTGAAATTCGTAGATATTGGGAAGAACACCGGTGGCGAAGGCGGCTATCTGGCCCGTAATTGACGCTGAGGCGCGAAAGCGTGGGGAGCAAACAGG
Proteobacteria	Alphaproteobacteria	Rhodospirillales	Rhodospirillaceae	Dongia	1	parasite leaf	TACGAAGGGGGCGAGCGTTGTTCGGAATTACTGGGCGTAAAGGGCGCGTAGGCGGCCGATCAAGTTAGATGTGAAAGTCCTGGGCTTAACCTGGGGACTGCATTTGATACTGATTGGCTTGAATTCGGGAGAGGATAGCGGAATTCCCAGTGTAGAGGTGAAATTCGTAGATATTGGGAAGAACACCGGTGGCGAAGGCGGCTATCTGGACCGACATTGACGCTGAGGCGCGAAAGCGTGGGGAGCAAACAGG
Proteobacteria	Alphaproteobacteria	Rhodospirillales	Rhodospirillaceae	Dongia	1	parasite leaf	TACGAAGGGGGCGAGCGTTGTTCGGAATTACTGGGCGTAAAGGGCGCGTAGGCGGCGACTCTAGTCAGATGTGAAAGTCCTGGGCTTAACCTGGGGACTGCATTTGATACTGGGTTGCTTGAATTCGGGAGAGGATAGCGGAATTCCCAGTGTAGAGGTGAAATTCGTAGATATTGGGAAGAACACCGGTGGCGAAGGCGGCTATCTGGACCGACATTGACGCTGAGGCGCGAAAGCGTGGGGAGCAAACAGG
Proteobacteria	Alphaproteobacteria	Rhizobiales	Xanthobacteraceae	Ancylobacter	2	parasite leaf	TACGAAGGGGGCTAGCGTTGCTCGGAATCACTGGGCGTAAAGCGCACGTAGGCGGATGTTTAAGTCAGAGGTGAAAGCCTGGAGCTCAACTCCAGAACTGCCTTTGATACTGGGCATCTTGAGTCCGGAAGAGGTAAGTGGAACTGCGAGTGTAGAGGTGAAATTCGTAGATATTCGCAAGAACACCAGTGGCGAAGGCGGCTTACTGGTCCGGTACTGACGCTGAGGTGCGAAAGCGTGGGGAGCAAACAGG
Proteobacteria	Alphaproteobacteria	Rhizobiales	NA	NA	1	parasite leaf	TACGAAGGGGGCTAGCGTTGCTCGGAATCACTGGGCGTAAAGCGCACGTAGGCGGATTGCTAAGTCAGGGGTGAAATCCTGGAGCTCAACTCCAGAACTGCCTTTGATACTGGCGACCTTGAGTCCGGGAGAGGTGAGTGGAACTGCGAGTGTAGAGGTGAAATTCGTAGATATTCGCAAGAACACCAGTGGCGAAGGCGGCTCACTGGCCCGGTACTGACGCTGAGGTGCGAAAGCGTGGGGAGCAAACAGG
Proteobacteria	Alphaproteobacteria	Rhizobiales	Rhizobiales_incertae_sedis	NA	1	parasite leaf	TACGAAGGGGGCTAGCGTTGCTCGGAATCACTGGGCGTAAAGCGCACGTAGGCGGCTTTCTAAGTCAGGGGTGAAATCCTGGAGCTCAACTCCAGAACTGCCTTTGATACTGGAGAGCTTGAGTCCGGAAGAGGTGAGTGGAACTCCGAGTGTAGAGGTGAAATTCGTAGATATTCGGAAGAACACCAGTGGCGAAGGCGGCTCACTGGTCCGGTACTGACGCTGAGGTGCGAAAGCGTGGGGAGCAAACAGG
Proteobacteria	Alphaproteobacteria	Rhizobiales	Bradyrhizobiaceae	Bosea	2	parasite leaf	TACGAAGGGGGCTAGCGTTGCTCGGAATCACTGGGCGTAAAGGGCGCGTAGGCGGACTTTTAAGTCGGGGGTGAAAGCCCAGGGCTCAACCCTGGAATTGCCTTCGATACTGAGAGTCTTGAGTTCGGAAGAGGTTGGTGGAACTGCGAGTGTAGAGGTGAAATTCGTAGATATTCGCAAGAACACCAGTGGCGAAGGCGGCCAACTGGTCCGATACTGACGCTGAGGCGCGAAAGCGTGGGGAGCAAACAGG
Proteobacteria	Alphaproteobacteria	Rhizobiales	Bradyrhizobiaceae	Rhodopseudomonas	2	parasite leaf	TACGAAGGGGGCTAGCGTTGCTCGGAATCACTGGGCGTAAAGGGTGCGTAGGCGGGTTTCTAAGTCAGGGGTGAAATCCTGGAGCTCAACTCCAGAACTGCCCTTGATACTGGAAGTCTTGAGTATGGGAGAGGTGAGTGGAACTGCGAGTGTAGAGGTGAAATTCGTAGATATTCGCAAGAACACCAGTGGCGAAGGCGGCTCACTGGCCCATAACTGACGCTGAGGCACGAAAGCGTGGGGAGCAAACAGG
Proteobacteria	Alphaproteobacteria	Rhizobiales	Bradyrhizobiaceae	Rhodopseudomonas	5	parasite leaf	TACGAAGGGGGCTAGCGTTGCTCGGAATCACTGGGCGTAAAGGGTGCGTAGGCGGGTTTTTAAGTCAGAGGTGAAATCCTGGAGCTCAACTCCAGAACTGCCTTTGATACTGAAAGTCTTGAGTATGGGAGAGGTGAGTGGAACTGCGAGTGTAGAGGTGAAATTCGTAGATATTCGCAAGAACACCAGTGGCGAAGGCGGCTCACTGGCCCATAACTGACGCTGAGGCACGAAAGCGTGGGGAGCAAACAGG
Proteobacteria	Alphaproteobacteria	Rhizobiales	Bradyrhizobiaceae	Rhodopseudomonas	1	parasite leaf	TACGAAGGGGGCTAGCGTTGCTCGGAATCACTGGGCGTAAAGGGTGCGTAGGCGGGTTTTTAAGTCAGAGGTGAAATCCTGGAGCTCAACTCCAGAACTGCCTTTGATACTGGAAATCTTGAGTATGGGAGAGGTGAGTGGAACTGCGAGTGTAGAGGTGAAATTCGTAGATATTCGCAAGAACACCAGTGGCGAAGGCGGCTCACTGGCCCATAACTGACGCTGAGGCACGAAAGCGTGGGGAGCAAACAGG
Proteobacteria	Alphaproteobacteria	Rhizobiales	Bradyrhizobiaceae	Rhodopseudomonas	4	parasite leaf	TACGAAGGGGGCTAGCGTTGCTCGGAATCACTGGGCGTAAAGGGTGCGTAGGCGGGTTTTTAAGTCAGAGGTGAAATCCTGGAGCTCAACTCCAGAACTGCCTTTGATACTGGGAATCTTGAGTATGGAAGAGGTGAGTGGAACTGCGAGTGTAGAGGTGAAATTCGTAGATATTCGCAAGAACACCAGTGGCGAAGGCGGCTCACTGGTCCATAACTGACGCTGAGGCACGAAAGCGTGGGGAGCAAACAGG
Proteobacteria	Alphaproteobacteria	Rhodospirillales	Acetobacteraceae	Roseococcus	1	parasite leaf	TACGAAGGGGGCTAGCGTTGCTCGGAATGACTGGGCGTAAAGGGCGCGTAGGCGGCACACATAGTCAGGCGTGAAATTCCTGGGCTTAACCTGGGGGCTGCGTTTGATACATGTGAGCTAGAGGATGGAAGAGGCTCGTGGAATTCCCAGTGTAGAGGTGAAATTCGTAGATATTGGGAAGAACACCGGTGGCGAAGGCGGCGAGCTGGTCCATTACTGACGCTGAGGCGCGAAAGCGTGGGGAGCAAACAGG
Proteobacteria	Alphaproteobacteria	Rhizobiales	Hyphomicrobiaceae	Rhodoplanes	1	parasite leaf	TACGAAGGGGGCTAGCGTTGCTCGGAATTACTGGGCGTAAAGCGCACGTAGGCGGCTTTCTAAGTCGGGGGTGAAATCCTGGAGCTCAACTCCAGAACTGCCTTCGATACTGGAAAGCTCGAGTCCGGGAGAGGTGAGTGGAACTGCGAGTGTAGAGGTGAAATTCGTAGATATTCGCAAGAACACCAGTGGCGAAGGCGGCTCACTGGCCCGGTACTGACGCTGAGGTGCGAAAGCGTGGGGAGCAAACAGG
Proteobacteria	Alphaproteobacteria	Caulobacterales	Caulobacteraceae	Caulobacter	1	parasite leaf	TACGAAGGGGGCTAGCGTTGCTCGGAATTACTGGGCGTAAAGGGAGCGTAGGCGGATAGTTCAGTCAGAGGTGAAAGCCCAGGGCTCAACCTTGGAATTGCCTTTGATACTGGCTGTCTTGAGTATGGGAGAGGTTAGCGGAACTCCGAGTGTAGAGGTGAAATTCGTAGATATTCGGAAGAACACCAGTGGCGAAGGCGGCTAACTGGCCCATTACTGACGCTGAGGCTCGAAAGCGTGGGGAGCAAACAGG
Proteobacteria	Alphaproteobacteria	Caulobacterales	Caulobacteraceae	Caulobacter	8	parasite leaf	TACGAAGGGGGCTAGCGTTGCTCGGAATTACTGGGCGTAAAGGGAGCGTAGGCGGATAGTTTAGTCAGAGGTGAAAGCCCAGGGCTCAACCTTGGAATTGCCTTTGATACTGGCTATCTTGAGTACGGAAGAGGTATGTGGAACTCCGAGTGTAGAGGTGAAATTCGTAGATATTCGGAAGAACACCAGTGGCGAAGGCGACATACTGGTCCGTTACTGACGCTGAGGCTCGAAAGCGTGGGGAGCAAACAGG
Proteobacteria	Alphaproteobacteria	Caulobacterales	Caulobacteraceae	Asticcacaulis	1	parasite leaf	TACGAAGGGGGCTAGCGTTGCTCGGAATTACTGGGCGTAAAGGGAGCGTAGGCGGGTTATCAAGTTGGAGGTGAAAGCCCAGGGCTCAACCTTGGAATTGCCTTCAAAACTGATAGCCTAGAGTATGATAGAGGTAAGTGGAACTCCGAGTGTAGAGGTGAAATTCGTAGATATTCGGAAGAACACCAGTGGCGAAGGCGACTTACTGGATCATGACTGACGCTGAGGCTCGAAAGCGTGGGGAGCAAACAGG
Proteobacteria	Alphaproteobacteria	Caulobacterales	Caulobacteraceae	Phenylobacterium	2	parasite leaf	TACGAAGGGGGCTAGCGTTGCTCGGAATTACTGGGCGTAAAGGGCGCGTAGGCGGATAGTTTAGTCAGAGGTAAAAGCCCAGGGCTCAACCTTGGAACTGCCTTTGATACTGGCTATCTTGAGTTCGGGAGAGGTGAGTGGAATGCCGAGTGTAGAGGTGAAATTCGTAGATATTCGGCGGAACACCAGTGGCGAAGGCGACTCACTGGCCCGATACTGACGCTGAGGCGCGAAAGCGTGGGGAGCAAACAGG
Proteobacteria	Alphaproteobacteria	Rhizobiales	Xanthobacteraceae	Labrys	1	parasite leaf	TACGAAGGGGGCTAGCGTTGTTCGGAATCACTGGGCGTAAAGCGCACGTAGGCGGATTGTTAAGTCGGGGGTGAAATCCTGAGGCTCAACCTCAGAACTGCCTTCGATACTGGCAATCTCGAGTCCGGAAGAGGTTGGTGGAACAGCTAGTGTAGAGGTGAAATTCGTAGATATTAGCTAGAACACCAGTGGCGAAGGCGGCCAACTGGTCCGGTACTGACGCTGAGGTGCGAAAGCGTGGGGAGCAAACAGG
Proteobacteria	Alphaproteobacteria	Rhizobiales	Rhizobiaceae	Rhizobium	1	parasite leaf	TACGAAGGGGGCTAGCGTTGTTCGGAATTACTGGGCGTAAAGCGCACGTAGGCGGACATTTAAGTCAGGGGTGAAATCCCAGAGCTCAACTCTGGAACTGCCTTTGATACTGGGTGTCTTGAGTATGGAAGAGGTGAGTGGAATTCCGAGTGTAGAGGTGAAATTCGTAGATATTCGGAGGAACACCAGTGGCGAAGGCGGCTCACTGGTCCATTACTGACGCTGAGGTGCGAAAGCGTGGGGAGCAAACAGG
Proteobacteria	Alphaproteobacteria	Rhizobiales	Aurantimonadaceae	NA	1	parasite leaf	TACGAAGGGGGCTAGCGTTGTTCGGAATTACTGGGCGTAAAGCGCACGTAGGCGGACATTTAAGTCAGGGGTGAAATCCCGGGGCTCAACCCCGGAACTGCCTCTGATACTGGGTGTCTTGAGTGTGGAAGAGGTAAGTGGAATTGCGAGTGTAGAGGTGAAATTCGTAGATATTCGCAGGAACACCAGTGGCGAAGGCGGCTTACTGGTCCACAACTGACGCTGAGGTGCGAAAGCGTGGGGAGCAAACAGG
Proteobacteria	Alphaproteobacteria	Rhizobiales	Brucellaceae	Mycoplana	1	parasite leaf	TACGAAGGGGGCTAGCGTTGTTCGGAATTACTGGGCGTAAAGCGCACGTAGGCGGACATTTAAGTCAGGGGTGAAATCCCGGGGCTCAACCTCGGAACTGCCTTTGATACTGGGTGTCTTGAGTGTGGAAGAGGTGAGTGGAATTCCGAGTGTAGAGGTGAAATTCGTAGATATTCGGAGGAACACCAGTGGCGAAGGCGGCTCACTGGTCCACTACTGACGCTGAGGTGCGAAAGCGTGGGGAGCAAACAGG
Proteobacteria	Alphaproteobacteria	Rhizobiales	Phyllobacteriaceae	Mesorhizobium	2	parasite leaf	TACGAAGGGGGCTAGCGTTGTTCGGAATTACTGGGCGTAAAGCGCACGTAGGCGGATACTTAAGTCAGGGGTGAAATCCCGGGGCTCAACCCCGGAACTGCCTTTGATACTGGGTATCTCGAGTCCGGAAGAGGTGAGTGGAATTCCGAGTGTAGAGGTGAAATTCGTAGATATTCGGAGGAACACCAGTGGCGAAGGCGGCTCACTGGTCCGGTACTGACGCTGAGGTGCGAAAGCGTGGGGAGCAAACAGG
Proteobacteria	Alphaproteobacteria	Rhizobiales	Rhizobiaceae	Rhizobium	3	parasite leaf	TACGAAGGGGGCTAGCGTTGTTCGGAATTACTGGGCGTAAAGCGCACGTAGGCGGATATTTAAGTCAGGGGTGAAATCCCAGAGCTCAACTCTGGAACTGCCTCTGATACTGGGTATCTTGAGTATGGAAGAGGTGAGTGGAATTGCGAGTGTAGAGGTGAAATTCGTAGATATTCGCAGGAACACCAGTGGCGAAGGCGGCTCACTGGTCCATAACTGACGCTGAGGTGCGAAAGCGTGGGGAGCAAACAGG
Proteobacteria	Alphaproteobacteria	Rhizobiales	Rhizobiaceae	Rhizobium	4	parasite leaf	TACGAAGGGGGCTAGCGTTGTTCGGAATTACTGGGCGTAAAGCGCACGTAGGCGGATATTTAAGTCAGGGGTGAAATCCCAGAGCTCAACTCTGGAACTGCCTTTGATACTGGGTATCTAGAGTATGGAAGAGGTGAGTGGAATTCCGAGTGTAGAGGTGAAATTCGTAGATATTCGGAGGAACACCAGTGGCGAAGGCGGCTCACTGGTCCATTACTGACGCTGAGGTGCGAAAGCGTGGGGAGCAAACAGG
Proteobacteria	Alphaproteobacteria	Rhizobiales	Rhizobiaceae	Rhizobium	2	parasite leaf	TACGAAGGGGGCTAGCGTTGTTCGGAATTACTGGGCGTAAAGCGCACGTAGGCGGATATTTAAGTCAGGGGTGAAATCCCAGAGCTCAACTCTGGAACTGCCTTTGATACTGGGTATCTCGAGTATGGAAGAGGTGAGTGGAATTCCGAGTGTAGAGGTGAAATTCGTAGATATTCGGAGGAACACCAGTGGCGAAGGCGGCTCACTGGTCCATTACTGACGCTGAGGTGCGAAAGCGTGGGGAGCAAACAGG
Proteobacteria	Alphaproteobacteria	Rhizobiales	Rhizobiaceae	NA	4	parasite leaf	TACGAAGGGGGCTAGCGTTGTTCGGAATTACTGGGCGTAAAGCGCACGTAGGCGGATATTTAAGTCAGGGGTGAAATCCCAGAGCTCAACTCTGGAACTGCCTTTGATACTGGGTATCTTGAGTATGGAAGAGGTAAGTGGAATTCCGAGTGTAGAGGTGAAATTCGTAGATATTCGGAGGAACACCAGTGGCGAAGGCGGCTTACTGGTCCATTACTGACGCTGAGGTGCGAAAGCGTGGGGAGCAAACAGG
Proteobacteria	Alphaproteobacteria	Rhizobiales	Rhizobiaceae	Rhizobium	2	parasite leaf	TACGAAGGGGGCTAGCGTTGTTCGGAATTACTGGGCGTAAAGCGCACGTAGGCGGATATTTAAGTCAGGGGTGAAATCCCAGAGCTCAACTCTGGAACTGCCTTTGATACTGGGTATCTTGAGTATGGAAGAGGTGAGTGGAATTCCGAGTGTAGAGGTGAAATTCGTAGATATTCGGAGGAACACCAGTGGCGAAGGCGGCTCACTGGTCCATTACTGACGCTGAGGTGCGAAAGCGTGGGGAGCAAACAGG
Proteobacteria	Alphaproteobacteria	Rhizobiales	Rhizobiaceae	Rhizobium	4	parasite leaf	TACGAAGGGGGCTAGCGTTGTTCGGAATTACTGGGCGTAAAGCGCACGTAGGCGGATATTTAAGTCAGGGGTGAAATCCCAGAGCTCAACTCTGGAACTGCCTTTGATACTGGGTATCTTGAGTATGGAAGAGGTTAGTGGAATTGCGAGTGTAGAGGTGAAATTCGTAGATATTCGCAGGAACACCAGTGGCGAAGGCGGCTAACTGGTCCATAACTGACGCTGAGGTGCGAAAGCGTGGGGAGCAAACAGG
Proteobacteria	Alphaproteobacteria	Rhizobiales	Rhizobiaceae	Rhizobium	7	parasite leaf	TACGAAGGGGGCTAGCGTTGTTCGGAATTACTGGGCGTAAAGCGCACGTAGGCGGATATTTAAGTCAGGGGTGAAATCCCGCAGCTCAACTGCGGAACTGCCTTTGATACTGGGTATCTTGAGTATGGAAGAGGTAAGTGGAATTGCGAGTGTAGAGGTGAAATTCGTAGATATTCGCAGGAACACCAGTGGCGAAGGCGGCTTACTGGTCCATTACTGACGCTGAGGTGCGAAAGCGTGGGGAGCAAACAGG
Proteobacteria	Alphaproteobacteria	Rhizobiales	Rhizobiaceae	Rhizobium	4	parasite leaf	TACGAAGGGGGCTAGCGTTGTTCGGAATTACTGGGCGTAAAGCGCACGTAGGCGGATATTTAAGTCAGGGGTGAAATCCCGCAGCTCAACTGCGGAACTGCCTTTGATACTGGGTATCTTGAGTATGGAAGAGGTTAGTGGAATTGCGAGTGTAGAGGTGAAATTCGTAGATATTCGCAGGAACACCAGTGGCGAAGGCGGCTAACTGGTCCATAACTGACGCTGAGGTGCGAAAGCGTGGGGAGCAAACAGG
Proteobacteria	Alphaproteobacteria	Rhizobiales	Phyllobacteriaceae	Mesorhizobium	1	parasite leaf	TACGAAGGGGGCTAGCGTTGTTCGGAATTACTGGGCGTAAAGCGCACGTAGGCGGATATTTAAGTCAGGGGTGAAATCCCGGGGCTCAACCCCGGAACTGCCTTTGATACTGGGTATCTCGAGTCCGAGAGAGGTGAGTGGAATTCCGAGTGTAGAGGTGAAATTCGTAGATATTCGGAGGAACACCAGTGGCGAAGGCGGCTCACTGGCTCGGTACTGACGCTGAGGTGCGAAAGCGTGGGGAGCAAACAGG
Proteobacteria	Alphaproteobacteria	Rhizobiales	Rhizobiaceae	Rhizobium	1	parasite leaf	TACGAAGGGGGCTAGCGTTGTTCGGAATTACTGGGCGTAAAGCGCACGTAGGCGGATCGATCAGTCAGGGGTGAAATCCCAGAGCTCAACTCTGGAACTGCCTTTGATACTGTCGATCTAGAGTATGGAAGAGGTGAGTGGAATTCCGAGTGTAGAGGTGAAATTCGTAGATATTCGGAGGAACACCAGTGGCGAAGGCGGCTCACTGGTCCATTACTGACGCTGAGGTGCGAAAGCGTGGGGAGCAAACAGG
Proteobacteria	Alphaproteobacteria	Rhizobiales	Rhizobiaceae	Rhizobium	1	parasite leaf	TACGAAGGGGGCTAGCGTTGTTCGGAATTACTGGGCGTAAAGCGCACGTAGGCGGATCGATCAGTCAGGGGTGAAATCCCAGGGCTCAACCCTGGAACTGCCTTTGATACTGTCGATCTGGAGTATGGAAGAGGTAAGTGGAATTCCGAGTGTAGAGGTGAAATTCGTAGATATTCGGAGGAACACCAGTGGCGAAGGCGGCTTACTGGTCCATTACTGACGCTGAGGTGCGAAAGCGTGGGGAGCAAACAGG
Proteobacteria	Alphaproteobacteria	Rhizobiales	Rhizobiaceae	Rhizobium	4	parasite leaf	TACGAAGGGGGCTAGCGTTGTTCGGAATTACTGGGCGTAAAGCGCACGTAGGCGGATCGATCAGTCAGGGGTGAAATCCCAGGGCTCAACCCTGGAACTGCCTTTGATACTGTCGATCTGGAGTATGGAAGAGGTGAGTGGAATTCCGAGTGTAGAGGTGAAATTCGTAGATATTCGGAGGAACACCAGTGGCGAAGGCGGCTCACTGGTCCATTACTGACGCTGAGGTGCGAAAGCGTGGGGAGCAAACAGG
Proteobacteria	Alphaproteobacteria	Rhizobiales	Phyllobacteriaceae	Aminobacter	1	parasite leaf	TACGAAGGGGGCTAGCGTTGTTCGGAATTACTGGGCGTAAAGCGCACGTAGGCGGATTGTTAAGTTAGGGGTGAAATCCCAGGGCTCAACCCTGGAACTGCCTTTAATACTGGCAATCTCGAGTCCGAGAGAGGTGAGTGGAATTCCGAGTGTAGAGGTGAAATTCGTAGATATTCGGAGGAACACCAGTGGCGAAGGCGGCTCACTGGCTCGGTACTGACGCTGAGGTGCGAAAGCGTGGGGAGCAAACAGG
Proteobacteria	Alphaproteobacteria	Alphaproteobacteria_incertae_sedis	Rhizomicrobium	NA	1	parasite leaf	TACGAAGGGGGCTAGCGTTGTTCGGAATTACTGGGCGTAAAGCGCGCGCAGGCGGTCTTCCAAGTCAGTGGTGAAAGCCCGGAGCTCAACTCCGGAACTGCCATTGAAACTGTTAGACTTGAGGACGAGAGAGGTGAGTGGAATTCCCAGTGTAGAGGTGAAATTCGTAGATATTGGGAAGAACACCGGTGGCGAAGGCGGCTCACTGGCTCGTATCTGACGCTCAGGCGCGATAGCGTGGGGATCAAACAGG
Proteobacteria	Alphaproteobacteria	Rhizobiales	Rhizobiales_incertae_sedis	Bauldia	1	parasite leaf	TACGAAGGGGGCTAGCGTTGTTCGGAATTACTGGGCGTAAAGCGTATGCAGGCGGATCGTTAAGTCGGGGGTGAAATCCCGAGGCTCAACCTCGGAACTGCCTTCGATACTGGCGACCTTCGAGTCCGGGAGAGGTGAGTGGAACTCCGAGTGTAGAGGTGAAATTCGTAGATATTCGGAAGAACACCAGTGGCGAAGGCGGCTCACTGGCCCGGTACTGACGCTGAGATACGAAAGCGTGGGGAGCAAACAGG
Proteobacteria	Alphaproteobacteria	Rhizobiales	Rhizobiaceae	Rhizobium	4	parasite leaf	TACGAAGGGGGCTAGCGTTGTTCGGATTTACTGGGCGTAAAGCGCACGTAGGCGGACATTTAAGTCAGGGGTGAAATCCCAGAGCTCAACTCTGGAACTGCCTTTGATACTGGGTGTCTGGAGTATGGAAGAGGTAAGTGGAATTCCGAGTGTAGAGGTGAAATTCGTAGATATTCGGAGGAACACCAGTGGCGAAGGCGGCTTACTGGTCCATTACTGACGCTGAGGTGCGAAAGCGTGGGGAGCAAACAGG
Proteobacteria	Alphaproteobacteria	Rhizobiales	Phyllobacteriaceae	Phyllobacterium	2	parasite leaf	TACGAAGGGGGCTAGCGTTGTTCGGATTTACTGGGCGTAAAGCGCACGTAGGCGGACTATTAAGTCAGGGGTGAAATCCCGGGGCTCAACCCCGGAACTGCCTTTGATACTGGTAGTCTTGAGTTCGAGAGAGGTGAGTGGAATTCCGAGTGTAGAGGTGAAATTCGTAGATATTCGGAGGAACACCAGTGGCGAAGGCGGCTCACTGGCTCGATACTGACGCTGAGGTGCGAAAGCGTGGGGAGCAAACAGG
Proteobacteria	Alphaproteobacteria	Rhizobiales	Phyllobacteriaceae	Phyllobacterium	1	parasite leaf	TACGAAGGGGGCTAGCGTTGTTCGGATTTACTGGGCGTAAAGCGCACGTAGGCGGACTTTTAAGTCAGGGGTGAAATCCCGGGGCTCAACCCCGGAACTGCCTTTGATACTGGAAGTCTTGAGTTCGAGAGAGGTGAGTGGAATTGCGAGTGTAGAGGTGAAATTCGTAGATATTCGCAGGAACACCAGTGGCGAAGGCGGCTCACTGGCTCGATACTGACGCTGAGGTGCGAAAGCGTGGGGAGCAAACAGG
Proteobacteria	Alphaproteobacteria	Rhizobiales	Rhizobiaceae	Rhizobium	6	parasite leaf	TACGAAGGGGGCTAGCGTTGTTCGGATTTACTGGGCGTAAAGCGCACGTAGGCGGATCGATCAGTCAGGGGTGAAATCCCAGAGCTCAACTCTGGAACTGCCTTTGATACTGTCGATCTGGAGTATGGAAGAGGTGAGTGGAATTCCGAGTGTAGAGGTGAAATTCGTAGATATTCGGAGGAACACCAGTGGCGAAGGCGGCTCACTGGTCCATTACTGACGCTGAGGTGCGAAAGCGTGGGGAGCAAACAGG
Proteobacteria	Alphaproteobacteria	Rhizobiales	Rhizobiaceae	Rhizobium	1	parasite leaf	TACGAAGGGGGCTAGCGTTGTTCGGATTTACTGGGCGTAAAGCGCACGTAGGCGGATCGATCAGTCAGGGGTGAAATCCCAGGGCTCAACCCTGGAACTGCCTTTGATACTGTCGATCTGGAGTATGGAAGAGGTGAGTGGAATTCCGAGTGTAGAGGTGAAATTCGTAGATATTCGGAGGAACACCAGTGGCGAAGGCGGCTCACTGGTCCATTACTGACGCTGAGGTGCGAAAGCGTGGGGAGCAAACAGG
Proteobacteria	Alphaproteobacteria	Rhizobiales	Hyphomicrobiaceae	Devosia	2	parasite leaf	TACGAAGGGGGCTAGCGTTGTTCGGATTTACTGGGCGTAAAGCGCACGTAGGCGGATCGTTAAGTCGGGGGTGAAATCCTGGAGCTCAACTCCAGAACTGCCTTCGATACTGGCGATCTTGAGTCCGGAAGAGGTGAGTGGAACTCCTAGTGTAGAGGTGGAATTCGTAGATATTAGGAAGAACACCAGTGGCGAAGGCGGCTCACTGGTCCGGTACTGACGCTGAGGTGCGAAAGCGTGGGGAGCAAACAGG
Proteobacteria	Alphaproteobacteria	Rhizobiales	Hyphomicrobiaceae	Devosia	1	parasite leaf	TACGAAGGGGGCTAGCGTTGTTCGGATTTACTGGGCGTAAAGCGCACGTAGGCGGATTGTTAAGTGAGAGGTGAAATCCCGGAGCTCAACTCCGGAACTGCCTTTCATACTGGCAATCTAGAGTCCGGAAGAGGTGAGTGGAACTCCTAGTGTAGAGGTGGAATTCGTAGATATTAGGAAGAACACCAGTGGCGAAGGCGGCTCACTGGTCCGGTACTGACGCTGAGGTGCGAAAGCGTGGGGAGCAAACAGG
Proteobacteria	Alphaproteobacteria	Rhizobiales	Hyphomicrobiaceae	Devosia	1	parasite leaf	TACGAAGGGGGCTAGCGTTGTTCGGATTTACTGGGCGTAAAGCGCACGTAGGCGGATTGTTAAGTGAGGGGTGAAATCCCAGGGCTCAACCCTGGAACTGCCTTTCATACTGGCAATCTAGAGTCCGGAAGAGGTAAGTGGAACTCCTAGTGTAGAGGTGGAATTCGTAGATATTAGGAAGAACACCAGTGGCGAAGGCGGCTTACTGGTCCGGTACTGACGCTGAGGTGCGAAAGCGTGGGGAGCAAACAGG
Proteobacteria	Alphaproteobacteria	Rhizobiales	NA	NA	1	parasite leaf	TACGAAGGGGGCTAGCGTTGTTCGGATTTACTGGGCGTAAAGCGCACGTAGGCGGGTCGTTAAGTCAGGGGTGAAATCCCGGAGCTCAACTCCGGAACTGCCTTTGATACTGGCGACCTTGAGGCTGGAAGAGGTTAGTGGAATTCCCAGTGTAGAGGTGAAATTCGTAGATATTGGGAAGAACACCAGTGGCGAAGGCGGCTAACTGGTCCAGATCTGACGCTGAGGTGCGAAAGCGTGGGGAGCAAACAGG
Proteobacteria	Deltaproteobacteria	Myxococcales	NA	NA	1	parasite leaf	TACGAAGGGTGCAAACGTTGCTCGGAATCATTGGGCGTAAAGCGCACGTAGGCGGCTCCAAAAGTCGGATGTGAAATCCCTCGGCTCAACCGAGGACGTGCATCCGAAACTGCGGAGCTTGAGTATGGAAGAGGGTCGCGGAATCCCCGGTGTAGAGGTGAAATTCGTAGATATCGGGGGGAACACCAGTGGCGAAGGCGGCGACCTGGGCCAATACTGACGCTGAGGTGCGAAAGCGTGGGGAGCAAACAGG
Proteobacteria	Deltaproteobacteria	Myxococcales	NA	NA	1	parasite leaf	TACGAAGGGTGCAAACGTTGCTCGGAATTATTGGGCGTAAAGCGCACGTAGGCGGCTCAGCAAGTCGGATGTGAAATCCCTCGGCTCAACCAAGGAAGTGCATCCGAAACTGCAGAGCTTGAGTACTTAAGAGGATCGCGGAATTCCCGGTGTAGAGGTGAAATTCGTAGATATCGGGAGGAACACCAGTGGCGAAGGCGGCGATCTGGGAAGATACTGACGCTGAGGTGCGAAAGCGTGGGGAGCAAACAGG
Proteobacteria	Deltaproteobacteria	Myxococcales	NA	NA	1	parasite leaf	TACGAAGGGTGCAAACGTTGCTCGGAATTATTGGGCGTAAAGCGCGCGTAGGCGGCTTGGCAAGTCGGATGTGAAATCCCTCGGCTCAACCAAGGAAGTGCATCCGAAACTGCTGAGCTTGAGTACTTAAGAGGATCGCGGAATTCCCGGTGTAGAGGTGAAATTCGTAGATATCGGGAGGAACACCAGTGGCGAAGGCGGCGATCTGGGAAGATACTGACGCTGAGGTGCGAAAGCGTGGGGAGCAAACAGG
Proteobacteria	Gammaproteobacteria	Xanthomonadales	Xanthomonadaceae	Tahibacter	1	parasite leaf	TACGAAGGGTGCAAGCGTTACTCGGAATCACTGGGCGTAAAGCGTGCGTAGGCGGTTCGTTAAGTCTGCTGTGAAAGCCCTGGGCTCAACCTGGGAACTGCAGTGGATACTGGCGGACTAGAGTGTGATAGAGGATGGTGGAATTCCCGGTGTAGCGGTGAAATGCGTAGAGATCGGGAGGAACACCAGTGGCGAAGGCGGCCATCTGGATCAACACTGACGCTGAGGCACGAAAGCGTGGGGAGCAAACAGG
Proteobacteria	Gammaproteobacteria	Xanthomonadales	Xanthomonadaceae	Arenimonas	2	parasite leaf	TACGAAGGGTGCAAGCGTTACTCGGAATTACTGGGCGTAAAGCGTGCGTAGGTGGTGAGTTAAGTCTGTCGTGAAAGCCCCGGGCTCAACCTGGGAATGGCGATGGATACTGGCTCGCTAGAGTGCGGTAGAGGAGAGTGGAATTCCCGGTGTAGCAGTGAAATGCGTAGAGATCGGGAGGAACATCAGTTGCGAAGGCGGCTCTCTGGACCAGCACTGACACTGAGGCACGAAAGCGTGGGGAGCAAACAGG
Proteobacteria	Gammaproteobacteria	Xanthomonadales	Xanthomonadaceae	Pseudoxanthomonas	4	parasite leaf	TACGAAGGGTGCAAGCGTTACTCGGAATTACTGGGCGTAAAGCGTGCGTAGGTGGTGGTTTAAGTCTGTTGTGAAAGCCCTGGGCTCAACCTGGGAATTGCAGTGGATACTGGATCACTAGAGTGTGGTAGAGGATAGTGGAATTTCCGGTGTAGCAGTGAAATGCGTAGAGATCGGAAGGAACATCTGTGGCGAAGGCGACTATCTGGGCCAACACTGACACTGAGGCACGAAAGCGTGGGGAGCAAACAGG
Proteobacteria	Gammaproteobacteria	Xanthomonadales	Xanthomonadaceae	Xanthomonas	4	parasite leaf	TACGAAGGGTGCAAGCGTTACTCGGAATTACTGGGCGTAAAGCGTGCGTAGGTGGTGGTTTAAGTCTGTTGTGAAAGCCCTGGGCTCAACCTGGGAATTGCAGTGGATACTGGGTCACTAGAGTGTGGTAGAGGGTAGCGGAATTCCCGGTGTAGCAGTGAAATGCGTAGAGATCGGGAGGAACATCCGTGGCGAAGGCGGCTACCTGGACCAACACTGACACTGAGGCACGAAAGCGTGGGGAGCAAACAGG
Proteobacteria	Gammaproteobacteria	Xanthomonadales	Xanthomonadaceae	Pseudoxanthomonas	5	parasite leaf	TACGAAGGGTGCAAGCGTTACTCGGAATTACTGGGCGTAAAGCGTGCGTAGGTGGTTGTTTAAGTCCGTTGTGAAAGCCCTGGGCTCAACCTGGGAATTGCAGTGGATACTGGGCAACTAGAGTGTGGTAGAGGATAGTGGAATTTCCGGTGTAGCAGTGAAATGCGTAGAGATCGGAAGGAACATCTGTGGCGAAGGCGACTATCTGGGCCAACACTGACACTGAGGCACGAAAGCGTGGGGAGCAAACAGG
Proteobacteria	Gammaproteobacteria	Xanthomonadales	Xanthomonadaceae	Pseudoxanthomonas	1	parasite leaf	TACGAAGGGTGCAAGCGTTACTCGGAATTACTGGGCGTAAAGCGTGCGTAGGTGGTTGTTTAAGTCTGCTGTGAAAGCCCTGGGCTCAACCTGGGAATTGCAGTGGATACTGGGCGACTAGAGTGTGGTAGAGGACAGTGGAATTTCCGGTGTAGCAGTGAAATGCGTAGAGATCGGAAGGAACATCTGTGGCGAAGGCGACTGTCTGGGCCAACACTGACACTGAGGCACGAAAGCGTGGGGAGCAAACAGG
Proteobacteria	Gammaproteobacteria	Xanthomonadales	Xanthomonadaceae	Pseudoxanthomonas	1	parasite leaf	TACGAAGGGTGCAAGCGTTACTCGGAATTACTGGGCGTAAAGCGTGCGTAGGTGGTTGTTTAAGTCTGCTGTGAAAGCCCTGGGCTCAACCTGGGAATTGCAGTGGATACTGGGCGACTAGAGTGTGGTAGAGGATAGTGGAATTTCCGGTGTAGCAGTGAAATGCGTAGAGATCGGAAGGAACATCTGTGGCGAAGGCGACTATCTGGGCCAACACTGACACTGAGGCACGAAAGCGTGGGGAGCAAACAGG
Proteobacteria	Gammaproteobacteria	Xanthomonadales	Xanthomonadaceae	Stenotrophomonas	1	parasite leaf	TACGAAGGGTGCAAGCGTTACTCGGAATTACTGGGCGTAAAGCGTGCGTAGGTGGTTGTTTAAGTCTGTTGTGAAAGCCCTGGGCTCAACCTGGGAACTGCAGTGGAAACTGGACAACTAGAGTGTGGTAGAGGGTAGCGGAATTCCCGGTGTAGCAGTGAAATGCGTAGAGATCGGGAGGAACATCCATGGCGAAGGCAGCTACCTGGACCAACACTGACACTGAGGCACGAAAGCGTGGGGAGCAAACAGG
Proteobacteria	Deltaproteobacteria	Bdellovibrionales	Bacteriovoracaceae	Halobacteriovorax	1	parasite leaf	TACGAAGGGTGCAAGCGTTGTTCGGAATTATTGGGCGTAAAGCGCGCGCAGGCGGATCAGCAAGTCAGATGTGAAATCTCGGGGCTTAACCCCGAAACTGCGTCTGAAACTACTAATCTAGAATATCGGAGAGGAAGATGGAATTTCGCATGTAGGGGTAAAATCCGTAGAGATGCGAAGGAACACCAGAGGCGAAAGCGATTTTCTGGACGATTATTGACGCTGAGGCGCGAAAGCGTGGGGAGCAAACAGG
Verrucomicrobia	Verrucomicrobiae	Verrucomicrobiales	Verrucomicrobiaceae	Luteolibacter	1	parasite leaf	TACGAAGGTCCCGAGCGTTGTTCGGAATCACTGGGCGTAAAGGGAGCGTAGGCGGCGTGGTAAGTCAGATGTGAAATCCCGGGGCTCAACCCCGGAACTGCATCCGATACTGCCGTGCTAGAGGATTGGAGAGGTAGCTGGAATTCTTGGTGTAGCAGTGAAATGCGTGGAGATCAAGAGGAACACTCGTGGCGAAAGCGAGCTACTGGACAATATCTGACGCTGAGGCTCGAAGGCCAGGGTAGCGAAAGGG
Acidobacteria	Acidobacteria_Gp1	Terriglobus	NA	NA	2	parasite leaf	TACGAGGGGGGCAAGCGTTGTTCGGAATTATTGGGCGTAAAGGGCGCGTAGGCGGTTTGGCAAGTTTGGTGTGAAATCTTCGGGCTCAACTCGAAGTCTGCATCGAAAACTGCCGGGCTTGAGTATGGGAGAGGTGAGTGGAATTTCCGGTGTAGCGGTGAAATGCGTAGATATCGGAAGGAACACCTGTGGCGAAAGCGGCTCACTGGACCATTACTGACGCTGAGGCGCGAAAGCTAGGGGAGCAAACAGG
Bacteroidetes	Flavobacteriia	Flavobacteriales	Flavobacteriaceae	Flavobacterium	1	parasite leaf	TACGGAGGATCCAAGCGTTATCCGGAATCATTGGGTTTAAAGGGTCCGTAGGCGGTTTAATAAGTCAGTGGTGAAAGCCCATCGCTCAACGGTGGAACGGCCATTGATACTGTTAAACTTGAATTATTAGGAAGTAACTAGAATATGTAGTGTAGCGGTGAAATGCTTAGAGATTACATGGAATACCAATTGCGAAGGCAGGTTACTACTAATTGATTGACGCTGATGGACGAAAGCGTGGGTAGCGAACAGG
Bacteroidetes	Flavobacteriia	Flavobacteriales	Flavobacteriaceae	Flavobacterium	2	parasite leaf	TACGGAGGATCCAAGCGTTATCCGGAATCATTGGGTTTAAAGGGTCCGTAGGCGGTTTAATAAGTCAGTGGTGAAAGCCCATCGCTCAACGGTGGAACGGCCATTGATACTGTTAGACTTGAATTATTAGGAAGTAACTAGAATATGTAGTGTAGCGGTGAAATGCTTAGAGATTACATGGAATACCAATTGCGAAGGCAGGTTACTACTAATGGATTGACGCTGATGGACGAAAGCGTGGGTAGCGAACAGG
Bacteroidetes	Flavobacteriia	Flavobacteriales	Flavobacteriaceae	Flavobacterium	1	parasite leaf	TACGGAGGATCCAAGCGTTATCCGGAATCATTGGGTTTAAAGGGTCCGTAGGCGGTTTAATAAGTCAGTGGTGAAAGCCCATCGCTCAACGGTGGAACGGCCATTGATACTGTTAGACTTGAATTATTAGGAAGTAACTAGAATATGTAGTGTAGCGGTGAAATGCTTAGAGATTACATGGAATACCAATTGCGAAGGCAGGTTACTACTAATTGATTGACGCTGATGGACGAAAGCGTGGGTAGCGAACAGG
Bacteroidetes	Flavobacteriia	Flavobacteriales	Flavobacteriaceae	Flavobacterium	1	parasite leaf	TACGGAGGATCCAAGCGTTATCCGGAATCATTGGGTTTAAAGGGTCCGTAGGCGGTTTAGTAAGTCAGTGGTGAAAGCCCATCGCTCAACGGTGGAACGGCCATTGATACTGCTGAACTTGAATTATTAGGAAGTAACTAGAATATGTAGTGTAGCGGTGAAATGCTTAGAGATTACATGGAATACCAATTGCGAAGGCAGGTTACTACTAATGGATTGACGCTGATGGACGAAAGCGTGGGTAGCGAACAGG
Bacteroidetes	Flavobacteriia	Flavobacteriales	Flavobacteriaceae	Flavobacterium	1	parasite leaf	TACGGAGGATCCAAGCGTTATCCGGAATCATTGGGTTTAAAGGGTCCGTAGGCGGTTTTATAAGTCAGTGGTGAAATCCGGCAGCTTAACTGTCGAACTGCCATTGATACTGTAGAACTTGAATTATTGTGAAGTAACTAGAATATGTAGTGTAGCGGTGAAATGCTTAGATATTACATGGAATACCCATTGCGAAGGCAGGTTACTAACAATATATTGACGCTGATGGACGAAAGCGTGGGGAGCGAACAGG
Bacteroidetes	Sphingobacteriia	Sphingobacteriales	Sphingobacteriaceae	Mucilaginibacter	1	parasite leaf	TACGGAGGATCCAAGCGTTATCCGGATTTATTGGGTTTAAAGGGTGCGTAGGCGGCCTATTAAGTCAGGGGTGAAAGACGGTAGCTTAACTATCGCAGTGCCTTTGATACTGATGGGCTTGAATGTACTTGAGGTAGGCGGAATGTGACAAGTAGCGGTGAAATGCATAGATATGTCACAGAACACCAATTGCGAAGGCAGCTTACTAAAGTATGATTGACGCTGAGGCACGAAAGCGTGGGGATCAAACAGG
Bacteroidetes	Sphingobacteriia	Sphingobacteriales	Sphingobacteriaceae	Mucilaginibacter	2	parasite leaf	TACGGAGGATCCAAGCGTTATCCGGATTTATTGGGTTTAAAGGGTGCGTAGGCGGCTTTTTAAGTCAGGGGTGAAAGACGGTAGCTCAACTATCGCAGTGCCCTTGATACTGAAGAGCTTGAATGTACTTGAGGTAGGCGGAATGTGACAAGTAGCGGTGAAATGCATAGATATGTCACAGAACACCAATTGCGAAGGCAGCTTACTAAAGTATGATTGACGCTGAGGCACGAAAGCGTGGGGATCAAACAGG
Bacteroidetes	Sphingobacteriia	Sphingobacteriales	Sphingobacteriaceae	Mucilaginibacter	3	parasite leaf	TACGGAGGATCCAAGCGTTATCCGGATTTATTGGGTTTAAAGGGTGCGTAGGCGGCTTTTTAAGTCAGGGGTGAAAGACGGTAGCTTAACTATCGCAGTGCCCTTGATACTGAAGAGCTTGAATATAGTTGAGGTAGGCGGAATGTGACAAGTAGCGGTGAAATGCATAGATATGTCACAGAACACCAATTGCGAAGGCAGCTTACTAAGCTATGATTGACGCTGAGGCACGAAAGCGTGGGGATCAAACAGG
Bacteroidetes	Sphingobacteriia	Sphingobacteriales	Sphingobacteriaceae	Mucilaginibacter	1	parasite leaf	TACGGAGGATCCAAGCGTTATCCGGATTTATTGGGTTTAAAGGGTGCGTAGGCGGTTCTTTAAGTCAGGGGTGAAAGACGGTAGCTTAACTATCGCAGTGCCTTTGATACTGAAGAACTTGAATACACTTGAGGTAGGCGGAATGTGACAAGTAGCGGTGAAATGCATAGATATGTCACAGAACACCAATTGCGAAGGCAGCTTACTAAAGTGTCATTGACGCTGAGGCACGAAAGCGTGGGGATCAAACAGG
Proteobacteria	Alphaproteobacteria	Sphingomonadales	Sphingomonadaceae	Sphingobium	1	parasite leaf	TACGGAGGGAGCTAGCGTTGTTCGGAATTACTGGGCGTAAAGCGCACGTAGGCGGCGATTTAAGTCAGAGGTGAAAGCCCGGGGCTCAACCCCGGAATAGCCTTTGAAACTAGATTGCTTGAATCCAGGAGAGGTGAGTGGAATTCCGAGTGTAGAGGTGAAATTCGTAGATATTCGGAAGAACACCAGTGGCGAAGGCGGCTCACTGGACTGGTATTGACGCTGAGGTGCGAAAGCGTGGGGAGCAAACAGG
Proteobacteria	Alphaproteobacteria	Sphingomonadales	Sphingomonadaceae	Novosphingobium	1	parasite leaf	TACGGAGGGAGCTAGCGTTGTTCGGAATTACTGGGCGTAAAGCGCACGTAGGCGGCTACTCAAGTCGGGGGTGAAAGCCCGGGGCTCAACCCCGGAACTGCCCTCGAAACTAGGTAGCTAGAATCTTGGAGAGGTCAGTGGAATTCCGAGTGTAGAGGTGAAATTCGTAGATATTCGGAAGAACACCAGTGGCGAAGGCGACTGACTGGACAAGTATTGACGCTGAGGTGCGAAAGCGTGGGGAGCAAACAGG
Proteobacteria	Alphaproteobacteria	Sphingomonadales	Sphingomonadaceae	Novosphingobium	2	parasite leaf	TACGGAGGGAGCTAGCGTTGTTCGGAATTACTGGGCGTAAAGCGCACGTAGGCGGCTATTCAAGTCGGGGGTGAAAGCCCGGGGCTCAACCCCGGAACTGCCCTCGAAACTAGGTAGCTAGAATCTTGGAGAGGCGAGTGGAATTCCGAGTGTAGAGGTGAAATTCGTAGATATTCGGAAGAACACCAGTGGCGAAGGCGACTCGCTGGACAAGTATTGACGCTGAGGTGCGAAAGCGTGGGGAGCAAACAGG
Proteobacteria	Alphaproteobacteria	Sphingomonadales	Sphingomonadaceae	Sphingobium	1	parasite leaf	TACGGAGGGAGCTAGCGTTGTTCGGAATTACTGGGCGTAAAGCGCACGTAGGCGGTTATTTAAGTCAGAGGTGAAAGCCCGGGGCTCAACCCCGGAATAGCCTTTGAGACTGGATAACTTGAATCCAGGAGAGGTGAGTGGAATTCCGAGTGTAGAGGTGAAATTCGTAGATATTCGGAAGAACACCAGTGGCGAAGGCGGCTCACTGGACTGGTATTGACGCTGAGGTGCGAAAGCGTGGGGAGCAAACAGG
Proteobacteria	Alphaproteobacteria	Sphingomonadales	Sphingomonadaceae	Sphingobium	1	parasite leaf	TACGGAGGGGGCTAGCGTTGTTCGGAATTACTGGGCGTAAAGCGCACGTAGGCGGCGATTTAAGTCAGAGGTGAAAGCCCGGGGCTCAACCCCGGAACAGCCTTTGAGACTGGATTGCTAGAATCTTGGAGAGGCGGGTGGAATTCCGAGTGTAGAGGTGAAATTCGTAGATATTCGGAAGAACACCAGTGGCGAAGGCGGCCCGCTGGACAAGTATTGACGCTGAGGTGCGAAAGCGTGGGGAGCAAACAGG
Proteobacteria	Alphaproteobacteria	Sphingomonadales	Sphingomonadaceae	Sphingobium	1	parasite leaf	TACGGAGGGGGCTAGCGTTGTTCGGAATTACTGGGCGTAAAGCGCACGTAGGCGGCTATTCAAGTCAGAGGTGAAAGCCCGGGGCTCAACCCCGGAACTGCCTTTGAAACTAGATAGCTTGAATCACGGAGAGGTGGGTGGAATTCCGAGTGTAGAGGTGAAATTCGTAGATATTCGGAAGAACACCAGTGGCGAAGGCGGCCCACTGGACGTGTATTGACGCTGAGGTGCGAAAGCGTGGGGAGCAAACAGG
Proteobacteria	Alphaproteobacteria	Sphingomonadales	Sphingomonadaceae	Sphingomonas	1	parasite leaf	TACGGAGGGGGCTAGCGTTGTTCGGAATTACTGGGCGTAAAGCGCACGTAGGCGGCTTTGTAAGTTAGAGGTGAAAGCCCGGGGCTCAACCCCGGAATTGCCTTTAAGACTGCAGAGCTAGCAGGTGAGAGAGGTGAGTGGAATTCCGAGTGTAGAGGTGAAATTCGTAGATATTCGGAAGAACACCAGTGGCGAAGGCGGCTCACTGGCTCATACTGGACGCTGAGGTGCGAAAGCGTGGGGAGCAAACAGG
Proteobacteria	Alphaproteobacteria	Sphingomonadales	Sphingomonadaceae	Sphingomonas	1	parasite leaf	TACGGAGGGGGCTAGCGTTGTTCGGAATTACTGGGCGTAAAGCGCACGTAGGCGGCTTTGTAAGTTAGAGGTGAAAGCCCGGGGCTCAACTCCGGAATTGCCTTTAAGACTGCATCGCTTGAACGTCGGAGAGGTGAGTGGAATTCCGAGTGTAGAGGTGAAATTCGTAGATATTCGGAAGAACACCAGTGGCGAAGGCGGCTCACTGGACGACTGTTGACGCTGAGGTGCGAAAGCGTGGGGAGCAAACAGG
Proteobacteria	Alphaproteobacteria	Sphingomonadales	Sphingomonadaceae	Sphingomonas	1	parasite leaf	TACGGAGGGGGCTAGCGTTGTTCGGAATTACTGGGCGTAAAGCGCACGTAGGCGGCTTTGTAAGTTAGAGGTGAAAGCCTGGTGCTCAACACCAGAACTGCCTTTAAGACTGCATCGCTTGAATCATGGAGAGGCGGGTGGAATTCCGAGTGTAGAGGTGAAATTCGTAGATATTCGGAAGAACACCAGTGGCGAAGGCGGCCCGCTGGACATGTATTGACGCTGAGGTGCGAAAGCGTGGGGAGCAAACAGG
Proteobacteria	Alphaproteobacteria	Sphingomonadales	Sphingomonadaceae	Sphingobium	1	parasite leaf	TACGGAGGGGGCTAGCGTTGTTCGGAATTACTGGGCGTAAAGCGCACGTAGGCGGTTATTCAAGTCAGAGGTGAAAGCCCAGTGCTCAACACTGGAACTGCCTTTGAAACTAGATAGCTTGAATCCAGGAGAGGTGAGTGGAATTCCGAGTGTAGAGGTGAAATTCGTAGATATTCGGAAGAACACCAGTGGCGAAGGCGGCTCACTGGACTGGTATTGACGCTGAGGTGCGAAAGCGTGGGGAGCAAACAGG
Proteobacteria	Alphaproteobacteria	Sphingomonadales	Sphingomonadaceae	Rhizorhabdus	1	parasite leaf	TACGGAGGGGGCTAGCGTTGTTCGGAATTACTGGGCGTAAAGCGTACGTAGGCGGCTTTGTAAGTTAGAGGTGAAAGCCCGGGGCTCAACCCCGGAATTGCCTTTAAGACTGCATCGCTTGAATCGCGGAGAGGTGAGTGGAATTCCGAGTGTAGAGGTGAAATTCGTAGATATTCGGAAGAACACCAGTGGCGAAGGCGGCTCACTGGACGCGTATTGACGCTGAGGTACGAAAGCGTGGGGAGCAAACAGG
Proteobacteria	Alphaproteobacteria	Sphingomonadales	Sphingomonadaceae	Sphingomonas	3	parasite leaf	TACGGAGGGGGCTAGCGTTGTTCGGAATTACTGGGCGTAAAGCGTACGTAGGCGGCTTTGTAAGTTAGAGGTGAAAGCCTGGTGCTCAACACCAGAACTGCCTTTAAGACTGCATCGCTTGAACGTCGGAGAGGTGAGTGGAATTCCGAGTGTAGAGGTGAAATTCGTAGATATTCGGAAGAACACCAGTGGCGAAGGCGGCTCACTGGACGACTGTTGACGCTGAGGTACGAAAGCGTGGGGAGCAAACAGG
Proteobacteria	Gammaproteobacteria	Enterobacteriales	Enterobacteriaceae	Enterobacter	4	parasite leaf	TACGGAGGGTGCAAGCGTTAATCGGAATTACTGGGCGTAAAGCGCACGCAGGCGGTCTGTCAAGTCGGATGTGAAATCCCCGGGCTCAACCTGGGAACTGCATTCGAAACTGGCAGGCTAGAGTCTTGTAGAGGGGGGTAGAATTCCAGGTGTAGCGGTGAAATGCGTAGAGATCTGGAGGAATACCGGTGGCGAAGGCGGCCCCCTGGACAAAGACTGACGCTCAGGTGCGAAAGCGTGGGGAGCAAACAGG
Proteobacteria	Gammaproteobacteria	Enterobacteriales	Enterobacteriaceae	Pantoea	4	parasite leaf	TACGGAGGGTGCAAGCGTTAATCGGAATTACTGGGCGTAAAGCGCACGCAGGCGGTCTGTTAAGTCAGATGTGAAATCCCCGGGCTTAACCTGGGAACTGCATTTGAAACTGGCAGGCTTGAGTCTTGTAGAGGGGGGTAGAATTCCAGGTGTAGCGGTGAAATGCGTAGAGATCTGGAGGAATACCGGTGGCGAAGGCGGCCCCCTGGACAAAGACTGACGCTCAGGTGCGAAAGCGTGGGGAGCAAACAGG
Proteobacteria	Gammaproteobacteria	Enterobacteriales	Enterobacteriaceae	Yersinia	3	parasite leaf	TACGGAGGGTGCAAGCGTTAATCGGAATTACTGGGCGTAAAGCGCACGCAGGCGGTTTGTTAAGTCAGATGTGAAATCCCCGAGCTTAACTTGGGAACTGCATTTGAAACTGGCAAGCTAGAGTCTTGTAGAGGGGGGTAGAATTCCAGGTGTAGCGGTGAAATGCGTAGAGATCTGGAGGAATACCGGTGGCGAAGGCGGCCCCCTGGACAAAGACTGACGCTCAGGTGCGAAAGCGTGGGGAGCAAACAGG
Proteobacteria	Gammaproteobacteria	Enterobacteriales	Enterobacteriaceae	Yersinia	2	parasite leaf	TACGGAGGGTGCAAGCGTTAATCGGAATTACTGGGCGTAAAGCGCACGCAGGCGGTTTGTTAAGTCAGATGTGAAATCCCCGCGCTTAACGTGGGAACTGCATTTGAAACTGGCAAGCTAGAGTCTTGTAGAGGGGGGTAGAATTCCAGGTGTAGCGGTGAAATGCGTAGAGATCTGGAGGAATACCGGTGGCGAAGGCGGCCCCCTGGACAAAGACTGACGCTCAGGTGCGAAAGCGTGGGGAGCAAACAGG
Proteobacteria	Gammaproteobacteria	NA	NA	NA	2	parasite leaf	TACGGAGGGTGCAAGCGTTAATCGGAATTACTGGGCGTAAAGCGCACGCAGGTGGCTGAGTCAGTCGATTGTGAAAGCCCTGGGCTTAACCTGGGAATTGCAGTCGATACTACTCAGCTAGAGTATGGGAGAGGGTAGTGGAATTCCCGGTGTAGCGGTGAAATGCGTAGATATCGGGAGGAACATCAGTGGCGAAGGCGGCTACCTGGCCCAATACTGACACTCAGGTGCGACAGCGTGGGGAGCAAACAGG
Proteobacteria	Gammaproteobacteria	Pseudomonadales	Pseudomonadaceae	Cellvibrio	1	parasite leaf	TACGGAGGGTGCAAGCGTTAATCGGAATTACTGGGCGTAAAGCGCACGTAGGTGGTTCGCTAAGTCAGCTGTGAAATCCCCGGGCTCAACCTGGGACTTGCAGTTGAAACTGGTGAGCTAGAGTAGGGTAGAGGGGTGTGGAATTCCAGGTGTAGCGGTGAAATGCGTAGATATCTGGAGGAACATCAGTGGCGAAGGCGACACCCTGGACTCATACTGACACTGAGGTGCGAAAGCGTGGGGAGCAAACAGG
Proteobacteria	Gammaproteobacteria	Pseudomonadales	Pseudomonadaceae	Cellvibrio	1	parasite leaf	TACGGAGGGTGCAAGCGTTAATCGGAATTACTGGGCGTAAAGCGCACGTAGGTGGTTTGTTAAGCCAGCTGTGAAATCCCCGGGCTCAACCTGGGCACTGCAGTTGGAACTGGCAAGCTAGAGTAGGGTAGAGGGGTGTGGAATTCCAGGTGTAGCGGTGAAATGCGTAGATATCTGGAGGAACATCAGTGGCGAAGGCGACACCCTGGACTCATACTGACACTGAGGTGCGAAAGCGTGGGGAGCAAACAGG
Proteobacteria	Gammaproteobacteria	Xanthomonadales	Xanthomonadaceae	Luteibacter	7	parasite leaf	TACGGAGGGTGCAAGCGTTAATCGGAATTACTGGGCGTAAAGCGTGCGTAGGCGGTTCGTTAAGTCTGTTGTGAAAGCCCCGGGCTCAACCTGGGAATGGCAATGGATACTGGCGAGCTAGAGTGTGTCAGAGGATGGTGGAATTCCCGGTGTAGCGGTGAAATGCGTAGAGATCGGGAGGAACATCAGTGGCGAAGGCGGCCATCTGGGACAACACTGACGCTGAGGCACGAAAGCGTGGGGAGCAAACAGG
Bacteroidetes	Sphingobacteriia	Sphingobacteriales	Chitinophagaceae	Chitinophaga	1	parasite leaf	TACGGAGGGTGCAAGCGTTATCCGGATTCACTGGGTTTAAAGGGTGCGTAGGCGGATTAGAAAGTCCGTTGTGAAATCTCTGAGCTTAACTCGGAAATTGCGGTGGATACTATTAGTCTTGAATACTGTGGAGGTTAGCGGAATATGTCATGTAGCGGTGAAATGCATAGATATGACATAGAACACCAATTGCGAAGGCAGCTGGCTACACAGATATTGACGCTGAGGCACGAAAGCGTGGGGATCAAACAGG
Bacteroidetes	Sphingobacteriia	Sphingobacteriales	Chitinophagaceae	Chitinophaga	1	parasite leaf	TACGGAGGGTGCAAGCGTTATCCGGATTCACTGGGTTTAAAGGGTGCGTAGGCGGATTAGTAAGTCCGTGGTGAAATCTCCAAGCTTAACTTGGAAACTGCCATGGATACTATTAGTCTTGAATGTTGTGGAGGTTAGCGGAATATGTCATGTAGCGGTGAAATGCATAGATATGACATAGAACACCAATTGCGAAGGCAGCTGGCTACACAAATATTGACGCTGAGGCACGAAAGCGTGGGGATCAAACAGG
Bacteroidetes	Sphingobacteriia	Sphingobacteriales	Chitinophagaceae	Niastella	1	parasite leaf	TACGGAGGGTGCAAGCGTTATCCGGATTCACTGGGTTTAAAGGGTGCGTAGGCGGGTTGGTAAGTCAGTGGTGAAATCTTCAAGCTTAACTTGGAAACTGCCGTTGATACTATCAATCTTGAATATTGTGGAGGTAAGCGGAATATGTCATGTAGCGGTGAAATGCTTAGATATGACATAGAACACCGATAGCGAAGGCAGCTTGCTACACAATAATTGACGCTGAGGCACGAAAGCGTGGGGATCAAACAGG
Bacteroidetes	Sphingobacteriia	Sphingobacteriales	Chitinophagaceae	Flavisolibacter	1	parasite leaf	TACGGAGGGTGCAAGCGTTATCCGGATTCACTGGGTTTAAAGGGTGCGTAGGTGGAAAGGTAAGTCAGTGGTGAAATCTCCAAGCTTAACTTGGAAACTGCCGTTGATACTATCTTTCTTGAATATCGTGGAGGTGAGCGGAATATGTCATGTAGCGGTGAAATGCTTAGATATGACATAGAACACCGATTGCGAAGGCAGCTCACTACACGATCATTGACACTGAGGCACGAAAGCGTGGGGAGCAAACAGG
Bacteroidetes	Sphingobacteriia	Sphingobacteriales	Chitinophagaceae	NA	1	parasite leaf	TACGGAGGGTGCAAGCGTTATCCGGATTCACTGGGTTTAAAGGGTGCGTAGGTGGGTCTGTAAGTCAGTGGTGAAATCTCCGGGCTTAACTCGGAAACTGCCGTTGATACTATAGATCTTGAATATCGCGTAGGTAAGCGGAATATGTCATGTAGCGGTGAAATGCTTAGATATGACATAGAACACCAATTGCGAAGGCAGCTTACTTCACGATCATTGACACTGAGGCACGAAAGCGTGGGGAGCAAACAGG
Bacteroidetes	Sphingobacteriia	Sphingobacteriales	Chitinophagaceae	Terrimonas	2	parasite leaf	TACGGAGGGTGCAAGCGTTATCCGGATTCACTGGGTTTAAAGGGTGCGTAGGTGGGTTGGTAAGTCAGTGGTGAAATCTCCGAGCTTAACTTGGAAACTGCCATTGATACTATCAGTCTTGAATATTGTGGAGGTCAGCGGAATATGTCATGTAGCGGTGAAATGCTTAGATATGACATAGAACACCAATTGCGAAGGCAGCTGGCTACGCATATATTGACACTGAGGCACGAAAGCGTGGGGATCAAACAGG
Bacteroidetes	Sphingobacteriia	Sphingobacteriales	Chitinophagaceae	NA	1	parasite leaf	TACGGAGGGTGCAAGCGTTATCCGGATTTACTGGGTTTAAAGGGTGTGTAGGCGGACTTTTAAGTCAGCGGTGAAATCTCCGGGCTCAACCCGGAAACTGCCATTGATACTATTGGTCTTGAATGTTGTTGAGGTGGGCGGAACGGGTCATGTAGCGGTGAAATGCATAGATATGACCCGGAACACCGATTGCGAAGGCAGCCCACTAAGCAATGATTGACGCTGAGGCACGAAAGCGTGGGGATCAAACAGG
Bacteroidetes	Flavobacteriia	Flavobacteriales	Flavobacteriaceae	Chryseobacterium	5	parasite leaf	TACGGAGGGTGCAAGCGTTATCCGGATTTATTGGGTTTAAAGGGTCCGTAGGCGGACTCGTAAGTCAGTGGTGAAATCTCATAGCTTAACTATGAAACTGCCATTGATACTGCGGGTCTTGAGTAAAGTAGAAGTGGCTGGAATAAGTAGTGTAGCGGTGAAATGCATAGATATTACTTAGAACACCAATTGCGAAGGCAGGTCACTATGTTTTAACTGACGCTGATGGACGAAAGCGTGGGGAGCGAACAGG
Proteobacteria	NA	NA	NA	NA	1	parasite leaf	TACGGAGGGTGCAAGCGTTGCTCGGAATTACTGGGCGTAAAGGGCGTGTAGGCGGTTTCGTATGTCTGGCGTGAAAGCCCCGGGCTCACCTCGGGAAGTGCGTCGGAAACTGCGAGACTAGAGTCCCGGAGAGGGAGGTGGAATTCCAGGTGTAGCGGTGAAATGCGTAGATATCTGGAAGAACACCGGTGGCGAAAGCGGCCTCCTGGACGGTGACTGACGCTGAGACGCGAAAGCGTGGGGAGCAAACAGG
Bacteroidetes	Cytophagia	Cytophagales	Cytophagaceae	Adhaeribacter	1	parasite leaf	TACGGAGGGTGCAAGCGTTGTCCGGATTTATTGGGTTTAAAGGGTGCGTAGGCGGCCCGTTAAGTCAGTGGTGAAAGCCTCCAGCTCAACTGGAGAACTGCCATTGATACTGACGGGCTTGAGTACAGACGAGGTTGGCGGAATTGATTGTGTAGCGGTGAAATGCATAGATACAATCAAGAACTCCGATTGCGTAGGCAGCTAACTAGGCTGTAACTGACGCTGAGGCACGAAAGCGTGGGGAGCGAACAGG
Proteobacteria	Gammaproteobacteria	NA	NA	NA	1	parasite leaf	TACGGAGGGTGCGAACGTTAATCGGAATCACTGGGCGTAAAGCGCGCGTAGGCGGTCTGTTAAGTGGGATGTGAAATCCCCGGGCTTAACCTGGGAATTGCATTTCAAACTGGCCGACTAGAGTACGGTAGAGGGAGGTAGAATTTCCTGTGTAGCGGTGAAATGCGTAGATATAGGAAGGAATACCAGTGGCGAAGGCGGCCTCCTGGATCGATACTGACGCTGAGGCGCGAAAGCGTGGGGAGCAAACAGG
Bacteroidetes	Cytophagia	Cytophagales	Cytophagaceae	Dyadobacter	1	parasite leaf	TACGGAGGGTGCGAGCGTTGTCCGGATTTATTGGGTTTAAAGGGTGCGTAGGTGGCTGTTTAAGTCAGTGGTGAAATACGGTTGCTCAACAATCGAGGTGCCATTGATACTGAATAGCTTGAAATAATTGGAGGCTGCCGGAATGGATGGTGTAGCGGTGAAATGCATAGATATCATCCAGAACACCGATTGCGAAGGCAGGTGGCTACGATTTGTTTGACACTGAGGCACGAAAGCATGGGGAGCAAACAGG
Bacteroidetes	Cytophagia	Cytophagales	Cytophagaceae	Dyadobacter	1	parasite leaf	TACGGAGGGTGCGAGCGTTGTCCGGATTTATTGGGTTTAAAGGGTGCGTAGGTGGCTTAATAAGTCAGTGGTGAAATACAGCCGCTCAACGGTTGAGGTGCCATTGATACTGTTAAGCTTGAAAGAATTGGAGGCTGCCGGAATGGATGGTGTAGCGGTGAAATGCATAGATATCATCCAGAACACCGATTGCGAAGGCAGGTGGCTACGATTGATTTGACACTGAGGCACGAAAGCATGGGGAGCAAACAGG
Bacteroidetes	Cytophagia	Cytophagales	Cytophagaceae	Dyadobacter	2	parasite leaf	TACGGAGGGTGCGAGCGTTGTCCGGATTTATTGGGTTTAAAGGGTGCGTAGGTGGCTTTATAAGTCAGTGGTGAAATACAGCCGCTCAACGGTTGAGGTGCCATTGATACTGTAGAGCTTGAAACAAGTGGAGGCTGCCGGAATGGATGGTGTAGCGGTGAAATGCATAGATATCATCCAGAACACCGATTGCGAAGGCAGGTGGCTACGTTTGATTTGACACTGAGGCACGAAAGCATGGGGAGCAAACAGG
Acidobacteria	Acidobacteria_Gp6	Gp6	NA	NA	1	parasite leaf	TACGGGGGGGGCAAGCGTTGTTCGGAATTACTGGGCGTAAAGGGCGCGTAGGCGGCCTGCTAAGTCACACGTGAAATCCCTCGGCTCAACCGGGGAACTGCGTGTGATACTGGCGGGCTTGAATTCGGGAGAGGGATGTGGAATTCCAGGTGTAGCGGTGAAATGCGTAGATATCTGGAGGAACACCGGTGGCGAAGGCGGCATCCTGGACCGAGATTGACGCTGAGGCGCGAAAGCTAGGGTAGCAAACGGG
Acidobacteria	Acidobacteria_Gp6	Gp6	NA	NA	1	parasite leaf	TACGGGGGGGGCAAGCGTTGTTCGGAATTACTGGGCGTAAAGGGCTCGTAGGCGGCCAACTAAGTCAGACGTGAAATCCCTCGGCTTAACCGGGGAACTGCGTCTGATACTGGATGGCTTGAGTTTGGGAGAGGGATGCGGAATTCCAGGTGTAGCGGTGAAATGCGTAGATATCTGGAGGAACACCGGTGGCGAAGGCGGCATCCTGGACCAACACTGACGCTGAGGAGCGAAAGCCAGGGGAGCAAACGGG
Acidobacteria	Acidobacteria_Gp6	Gp6	NA	NA	1	parasite leaf	TACGGGGGGGGCAAGCGTTGTTCGGAATTACTGGGCGTAAAGGGCTCGTAGGCGGCCAACTAAGTCGGATGTGAAATCCCCAGGCTTAACCTGGGAACTGCATCCGATACTGGATGGCTTGAATCCGGGAGAGGGATGCAGAATTCCAGGTGTAGCGGTGAAATGCGTAGATATCTGGAGGAATACCGGTGGCGAAGGCGGCATCCTGGACCGGCATTGACGCTGATGAGCGAAAGCTAGGGGAGCAAACGGG
Acidobacteria	Acidobacteria_Gp6	Gp6	NA	NA	1	parasite leaf	TACGGGGGGGGCAAGCGTTGTTCGGAATTACTGGGCGTAAAGGGCTCGTAGGTGGCCAACTAAGTCAGACGTGAAATCCCCAGGCTTAACCTGGGAACTGCGTCTGATACTGGATGGCTTGAATTCGGGAGAGGGATGCAGAATTCCAGGTGTAGCGGTGAAATGCGTAGATATCTGGAGGAATACCGGTGGCGAAGGCGGCATCCTGGACCGAGATTGACACTGATGAGCGAAAGCCAGGGGAGCAAACGGG
Acidobacteria	Acidobacteria_Gp3	Gp3	NA	NA	1	parasite leaf	TACGTAGGCAGCAAGCGTTGTTCGGAATTACTGGGCGTAAAGAGTGTGTAGGTGGTGTCGTAAGTTTGGTGTGAAATCTCCCGGCTTAACTGGGAGGGTGCGCCGAAGACTGCGATGCTGGAGTATGGGAGAGGAAAGCGGAATTCCTGGTGTAGCGGTGAAATGCGTAGATATCAGGAGGAACACCTGCGGTGTAGACGGCTTTCTGGACCATTACTGACACTGAGACACGAAAGCGTGGGTAGCAAACAGG
Actinobacteria	Actinobacteria	NA	NA	NA	1	parasite leaf	TACGTAGGGAGCAAGCGTTGTCCGGAATCATTGGGCGTAAAGCGCGCGTAGGCGGCCCTGTAAGTCCGTTGTGAAAGTCAAAGGCTCAACCTTTGAAAGCCGATGGATACTGCAGGGCTAGAGTCCGGAAGAGGCGAGTGGAATTCCTGGTGTAGCGGTGGAATGCGCAGATATCAGGAGGAACACCAATAGCGAAGGCAGCTCGCTGGGACGGTACTGACGCTAAGGCGCGAAAGCGTGGGGAGCGAACAGG
Actinobacteria	Actinobacteria	Solirubrobacterales	NA	NA	1	parasite leaf	TACGTAGGGAGCAAGCGTTGTCCGGAATCATTGGGCGTAAAGCGCGCGTAGGTGGCTCTATAAGTCCGTTGTGAAAGTCAAAGGCTCAACCTTTGAAAGCCGATGGATACTGTAGAGCTAGAGTACGGAAGAGGCGAGTGGAATTCCTGGTGTAGCGGTGGAATGCGCAGATATCAGGAGGAACACCAATAGCGAAGGCAGCTCGCTGGGACGTTACTGACACTGAGGCGCGAAAGCGTGGGGAGCGAACAGG
Actinobacteria	Actinobacteria	Solirubrobacterales	NA	NA	1	parasite leaf	TACGTAGGGAGCGAGCGTTGTCCGGAATCATTGGGCGTAAAGAGCATGTAGGTGGATCAATTAGTCTGCTGTGAAAGTCAAAGGCTCAACCTTTGAAAGCCGGTGGATACTGTTGATCTAGAGTACGGAAGAGGCGAGTGGAATTCCTGGTGTAGCGGTGGAATGCGCAGATATCAGGAGGAACACCAATAGCGAAGGCAGCTCGCTGGGACGTTACTGACACTGAGATGCGAAAGCGTGGGGAGCAAACAGG
Actinobacteria	Actinobacteria	Actinomycetales	Streptomycetaceae	Streptomyces	1	parasite leaf	TACGTAGGGCGCAAGCGTTGTCCGGAATTATTGGGCGTAAAGAGCTCGTAGGCGGCTTGTCACGTCGGATGTGAAAGCCCGAGGCTTAACCTCGGGTCTGCATTCGATACGGGCTAGCTAGAGTGTGGTAGGGGAGATCGGAATTCCTGGTGTAGCGGTGAAATGCGCAGATATCAGGAGGAACACCGGTGGCGAAGGCGGATCTCTGGGCCATTACTGACGCTGAGGAGCGAAAGCGTGGGGAGCGAACAGG
Actinobacteria	Actinobacteria	Actinomycetales	Streptomycetaceae	Streptomyces	4	parasite leaf	TACGTAGGGCGCAAGCGTTGTCCGGAATTATTGGGCGTAAAGAGCTCGTAGGCGGCTTGTCACGTCGGGTGTGAAAGCCCGGGGCTTAACCCCGGGTCTGCATTCGATACGGGCTAGCTAGAGTGTGGTAGGGGAGATCGGAATTCCTGGTGTAGCGGTGAAATGCGCAGATATCAGGAGGAACACCGGTGGCGAAGGCGGATCTCTGGGCCATTACTGACGCTGAGGAGCGAAAGCGTGGGGAGCGAACAGG
Actinobacteria	Actinobacteria	Actinomycetales	Streptomycetaceae	Streptomyces	2	parasite leaf	TACGTAGGGCGCAAGCGTTGTCCGGAATTATTGGGCGTAAAGAGCTCGTAGGCGGTCTGTCACGTCGGATGTGAAAGCCCGGGGCTTAACCCCGGGTCTGCATTCGATACGGGCAGACTAGAGTGTGGTAGGGGAGATCGGAATTCCTGGTGTAGCGGTGAAATGCGCAGATATCAGGAGGAACACCGGTGGCGAAGGCGGATCTCTGGGCCATTACTGACGCTGAGGAGCGAAAGCGTGGGGAGCGAACAGG
Actinobacteria	Actinobacteria	Actinomycetales	Streptomycetaceae	Streptomyces	1	parasite leaf	TACGTAGGGCGCAAGCGTTGTCCGGAATTATTGGGCGTAAAGAGCTCGTAGGCGGTCTGTCGCGTCGGATGTGAAAGCCCGGGGCTTAACCCCGGGTCTGCATTCGATACGGGCAGACTAGAGTGTGGTAGGGGAGATCGGAATTCCTGGTGTAGCGGTGAAATGCGCAGATATCAGGAGGAACACCGGTGGCGAAGGCGGATCTCTGGGCCATTACTGACGCTGAGGAGCGAAAGCGTGGGGAGCGAACAGG
Actinobacteria	Actinobacteria	Actinomycetales	Cellulomonadaceae	Cellulomonas	1	parasite leaf	TACGTAGGGCGCAAGCGTTGTCCGGAATTATTGGGCGTAAAGAGCTCGTAGGCGGTTTGTCGCGTCTGCTGTGAAAACCTAAGGCTCAACCTTGGGCTTGCAGTGGGTACGGGCAGACTAGAGTGCGGTAGGGGTGACTGGAATTCCTGGTGTAGCGGTGGAATGCGCAGATATCAGGAGGAACACCGATGGCGAAGGCAGGTCACTGGGCCGCAACTGACGCTGAGGAGCGAAAGCATGGGGAGCGAACAGG
Actinobacteria	Actinobacteria	Gaiellales	Gaiellaceae	Gaiella	1	parasite leaf	TACGTAGGGGACAAGCGTTGTCCGGAATTATTGGGCGTAAAGCGCGTGTAGGCGGCCAAGTAAGTCTTACGTGAAATCCTGAGGCTCAACCTCAGGCCTGCGCGGGATACTGCTTGGCTAGAGTCCGGAAGAGGAGAGTGGAATTCCTGGTGTAGCGGTGGAATGCGCAGATATCAGGAGGAACATCCGTGGCGAAGGCGGCTCTCTGGGACGGTACTGACGCTGAGACGCGAAAGCGTGGGGAGCGAACAGG
Chloroflexi	NA	NA	NA	NA	1	parasite leaf	TACGTAGGGGCCGAGCGTTGTCCGGAGTTATTGGGCGTAAAGCGCGCGCAGGCGGCTTGGCGCGCCCGACGTGAAAGCCCCCGGCTTAACCGGGGAGAGTCGTCGGGTACGGCCAGGCTTGAGGGCGGGAGAGGGTGGTGGAATTCCCGGTGTAGTGGTGAAATGCGTAGAGATCGGGAGGAACACCTGTGGCGAAGGCGGCCACCTGGGCCGACCCTGACGCTGAGGCGCGAAGGCGTGGGGAGCGAACGGG
Actinobacteria	Actinobacteria	Solirubrobacterales	Conexibacteraceae	Conexibacter	1	parasite leaf	TACGTAGGGGGCAAGCGTTGTCCGGAATCATTGGGCGTAAAGCGCGCGTAGGCGGCTCTGTAAGTCCGTTGTGAAAGTCAAAGGCTCAACCTTTGAAAGCCGATGGATACTGCAGGGCTAGAGTCCGGAAGAGGCGAGTGGAATTCCTGGTGTAGCGGTGGAATGCGCAGATATCAGGAGGAACACCAATAGCGAAGGCAGCTCGCTGGGACGGTACTGACGCTAAGGCGCGAAAGCGTGGGGAGCGAACAGG
Firmicutes	Bacilli	Bacillales	Paenibacillaceae_1	Paenibacillus	1	parasite leaf	TACGTAGGGGGCAAGCGTTGTCCGGAATTATTGGGCGTAAAGCGCGCGCAGGCGGTCATTTAAGTCTGGTGTTTAATCCTGGGGCTCAACCCCAGTTCGCATCGGAAACTGGATGACTTGAGTGTAAGAGAGGAAAGTGGAATTCCACGTGTAGCGGTGAAATGCGTAGAGATGTGGAGGAACACCAGTGGCGAAGGCGACTTTCTGGCTTATAACTGACGCTGAGGCGCGAAAGCGTGGGGAGCAAACAGG
Actinobacteria	Actinobacteria	Solirubrobacterales	Conexibacteraceae	Conexibacter	1	parasite leaf	TACGTAGGGGGCAAGCGTTGTCCGGAATTATTGGGCGTAAAGCGCGTGTAGGCGGCTCAGCAAGTCCGCTCTGAAAGCCCAGGGCTCAACCCTGGGATGCGGGTGGATACTGCTGAGCTCGAGTCCGGAAGAGGCGAGTGGAATTCCTGGTGTAGCGGTGAAATGCGCAGATATCAGGAGGAACACCAATGGCGAAGGCAGCTCGCTGGGACGTGACTGACGCTGAGACGCGAAAGCGTGGGGAGCAAACAGG
Actinobacteria	Actinobacteria	Gaiellales	Gaiellaceae	Gaiella	1	parasite leaf	TACGTAGGGGGCAAGCGTTGTCCGGATTTATTGGGCGTAAAGAGCGTGTAGGCGGCCAGGTAGGTGGGTTGTGAAAACTGGAGGCTCAACCTTCAGACGTCGACCCAAACCCCCTGGCTAGAGTCCGGAAGAGGAGAGTGGAATTCCTGGTGTAGCGGTGAAATGCGCAGATATCAGGAAGAACACCCGTGGCGAAGGCGGCTCTCTGGGACGGTACTGACGCTGAGACGCGAAAGCGTGGGGAGCGAACAGG
Actinobacteria	Actinobacteria	Acidimicrobiales	NA	NA	1	parasite leaf	TACGTAGGGGGCAAGCGTTGTCCGGATTTATTGGGCGTAAAGAGCTCGTAGGCGGTTTGGTAAGTCTGGTGTGAAATCTCCACGCTCAACGTGGAGGGGCCACCCGATACTGCCATGACTGGAGTCCGGTAGAGGAGTGTGGAATTCCCGGTGTAGCGGTGAAATGCGCAGATATCGGGAGGAACACCCGTAGCGAAGGCGGCACTCTGGGCCGGTACTGACGCTGAGGAGCGAAAGCGTGGGGAGCAAACAGG
Actinobacteria	Actinobacteria	Gaiellales	Gaiellaceae	Gaiella	2	parasite leaf	TACGTAGGGGGCAAGCGTTGTCCGGATTTATTGGGCGTAAAGCGCGTGTAGGCGGCCAGATAGGTCTGGTGTGAAAACTCGAGGCTCAACCTCGAGAGGTCACTGGAAACCATTTGGCTAGAGTCCGGAAGAGGAGAGTGGAATTCCTGGTGTAGCGGTGAAATGCGCAGATATCAGGAAGAACACCCATGGCGAAGGCAGCTCTCTGGGACGGTACTGACGCTGAGACGCGAAAGCGTGGGGAGCAAACAGG
Actinobacteria	Actinobacteria	Rubrobacterales	Rubrobacteraceae	Rubrobacter	1	parasite leaf	TACGTAGGGGGCGAGCGTTGTCCGGAATTATTGGGCGTAAAGAGCGTGTAGGCGGTTCGGTAAGTCTGCCGTGAAAACCTGGGGCTCAACCCCGGGCGTGCGGTGGATACTGCCGGGCTAGAGGGTGGTAGAGGCGAGTGGAATTCCCGGTGTAGCGGTGAAATGCGCAGATATCGGGAGGAACACCAGTAGCGAAGGCGGCTCGCTGGGCCATTCCTGACGCTGAGACGCGAAAGCTAGGGGAGCGAACAGG
Actinobacteria	NA	NA	NA	NA	1	parasite leaf	TACGTAGGGGGCTAGCGTTGTCCGGAATCATTGGGCGTAAAGAGCGTGTAGGCGGCCCGGTAAGTCCGCTGTAAAAGTCAAAGGCTCAACCTTTGAATGTCAGTGGATACTGCCGGGCTAGAGTCCGGAAGAGGCGAGTGGAACTCCTGGTGTAGCGGTGGAATGCGCAGATATCAGGAAGAACACCAACGGCGAAGGCAGCTCGCTGGGACGGTACTGACGCTGAGACGCGAAAGCGTGGGGAGCGAACAGG
Actinobacteria	Actinobacteria	Solirubrobacterales	Conexibacteraceae	Conexibacter	1	parasite leaf	TACGTAGGGGGCTAGCGTTGTCCGGAATCATTGGGCGTAAAGCGCGCGTAGGCGGCCCGGTAAGTCCGCTCTGAAAGTCCAGGGCTCAACCCTGGAAAGCGGGTGGATACTGCCGGGCTAGAATCCGGAAGAGGCGAGTGGAATTCCTGGTGTAGCGGTGGAATGCGCAGATATCAGGAGGAACACCAATAGCGAAGGCAGCTCGCTGGGACGGTATTGACGCTAAGGCGCGAAAGCGTGGGGAGCAAACAGG
Actinobacteria	Actinobacteria	Solirubrobacterales	Solirubrobacteraceae	Solirubrobacter	4	parasite leaf	TACGTAGGGGGCTAGCGTTGTCCGGAATCATTGGGCGTAAAGCGCGTGTAGGCGGTCCGGTAAGTCCGCTGTGAAAGTCGGGGGCTCAACCCTCGGATGCCGGTGGATACTGTCGGGCTTGAGTACGGAAGAGGCGAGTGGAATTCCTGGTGTAGCGGTGAAATGCGCAGATATCAGGAGGAACACCAATTGCGAAGGCAGCTCGCTGGGACGTTACTGACGCTGAGACGCGAAAGCGTGGGGAGCAAACAGG
Actinobacteria	Actinobacteria	Actinomycetales	Mycobacteriaceae	Mycobacterium	2	parasite leaf	TACGTAGGGTCCGAGCGTTGTCCGGAATTACTGGGCGTAAAGAGCTCGTAGGTGGTTTGTCGCGTTGTTCGTGAAAACTCACAACTCAATTGTGGGCGTGCGGGCGATACGGGCAGACTGGAGTACTGCAGGGGAGACTGGAATTCCTGGTGTAGCGGTGGAATGCGCAGATATCAGGAGGAACACCGGTGGCGAAGGCGGGTCTCTGGGCAGTAACTGACGCTGAGGAGCGAAAGCGTGGGGAGCGAACAGG
Actinobacteria	Actinobacteria	Actinomycetales	Mycobacteriaceae	Mycobacterium	1	parasite leaf	TACGTAGGGTCCGAGCGTTGTCCGGAATTACTGGGCGTAAAGAGCTCGTAGGTGGTTTGTCGCGTTGTTCGTGAAAACTCACAGCTCAACTGTGGGCGTGCGGGCGATACGGGCAGACTGGAGTACTGCAGGGGAGACTGGAATTCCTGGTGTAGCGGTGGAATGCGCAGATATCAGGAGGAACACCGGTGGCGAAGGCGGGTCTCTGGGCAGTAACTGACGCTGAGGAGCGAAAGCGTGGGGAGCGAACAGG
Actinobacteria	Actinobacteria	Actinomycetales	Mycobacteriaceae	Mycobacterium	2	parasite leaf	TACGTAGGGTCCGAGCGTTGTCCGGAATTACTGGGCGTAAAGAGCTCGTAGGTGGTTTGTCGCGTTGTTCGTGAAAACTCACAGCTCAACTGTGGGCGTGCGGGCGATACGGGCAGACTTGAGTACTGCAGGGGAGACTGGAATTCCTGGTGTAGCGGTGGAATGCGCAGATATCAGGAGGAACACCGGTGGCGAAGGCGGGTCTCTGGGCAGTAACTGACGCTGAGGAGCGAAAGCGTGGGGAGCGAACAGG
Actinobacteria	Actinobacteria	Actinomycetales	Nocardioidaceae	Nocardioides	1	parasite leaf	TACGTAGGGTCCGAGCGTTGTCCGGAATTATTGGGCGTAAAGGGCTCGTAGGCGGTCTGTTGCGTCGGGAGTGAAAACTTACAGCTTAACTGTGAGCGTGCTTCCGATACGGGCAGACTTGAGGTATTCAGGGGAGAACGGAATTCCTGGTGTAGCGGTGAAATGCGCAGATATCAGGAGGAACACCGGTGGCGAAGGCGGTTCTCTGGGAATATCCTGACGCTGAGGAGCGAAAGTGTGGGGAGCGAACAGG
Actinobacteria	Actinobacteria	Actinomycetales	Nocardioidaceae	Kribbella	1	parasite leaf	TACGTAGGGTCCGAGCGTTGTCCGGAATTATTGGGCGTAAAGGGCTCGTAGGCGGTTCGTCGCGTCGGGAGTGAAAACTCGGAGCTCAACTCCGAGCCTGCTTCCGATACGGGCAGACTAGAGGTAGGCAGGGGAGAGCGGAACTCCTGGTGTAGCGGTGGAATGCGCAGATATCAGGAAGAACACCGGTGGCGAAGGCGGCTCTCTGGGCCTTACCTGACGCTGAGGAGCGAAAGCGTGGGTAGCGAACAGG
Actinobacteria	Actinobacteria	Actinomycetales	Nocardioidaceae	Aeromicrobium	5	parasite leaf	TACGTAGGGTCCGAGCGTTGTCCGGAATTATTGGGCGTAAAGGGCTCGTAGGCGGTTTGTCGCGTCGGGAGTGAAAACTCAGGGCTCAACCCTGAGCGTGCTTCCGATACGGGCAGACTAGAGGTATGCAGGGGAGAACGGAATTCCTGGTGTAGCGGTGGAATGCGCAGATATCAGGAGGAACACCGGTGGCGAAGGCGGTTCTCTGGGCATTACCTGACGCTGAGGAGCGAAAGCATGGGGAGCGAACAGG
Actinobacteria	Actinobacteria	Actinomycetales	Nocardioidaceae	Aeromicrobium	2	parasite leaf	TACGTAGGGTCCGAGCGTTGTCCGGAATTATTGGGCGTAAAGGGCTCGTAGGCGGTTTGTCGCGTCGGGAGTGAAAACTCAGGGCTCAACCCTGAGCGTGCTTCCGATACGGGCAGACTAGAGGTATTCAGGGGAGAACGGAATTCCTGGTGTAGCGGTGGAATGCGCAGATATCAGGAGGAACACCGGTGGCGAAGGCGGTTCTCTGGGAATTACCTGACGCTGAGGAGCGAAAGCATGGGGAGCGAACAGG
Proteobacteria	Gammaproteobacteria	Pseudomonadales	Pseudomonadaceae	Rhizobacter	1	parasite leaf	TACGTAGGGTGCAAGCGTTAATCGGAATTACTGGGCGTAAAGCGTGCGCAGGCGGCTATGCAAGACAGATGTGAAATCCCCGGGCTCAACCTGGGAACTGCATTTGTGACTGCATGGCTAGAGTACGGTAGAGGGGGATGGAATTCCGCGTGTAGCAGTGAAATGCGTAGATATGCGGAGGAACACCGATGGCGAAGGCAATCCCCTGGACCTGTACTGACGCTCATGCACGAAAGCGTGGGGAGCAAACAGG
Proteobacteria	Gammaproteobacteria	Pseudomonadales	Pseudomonadaceae	Rhizobacter	1	parasite leaf	TACGTAGGGTGCAAGCGTTAATCGGAATTACTGGGCGTAAAGCGTGCGCAGGCGGCTTTGCAAGACAGATGTGAAATCCCCGGGCTCAACCTGGGAACTGCATTTGTGACTGCAAGGCTAGAGTACGGTAGAGGGGGATGGAATTCCGCGTGTAGCAGTGAAATGCGTAGATATGCGGAGGAACACCGATGGCGAAGGCAATCCCCTGGACCTGTACTGACGCTCATGCACGAAAGCGTGGGGAGCAAACAGG
Proteobacteria	Betaproteobacteria	Burkholderiales	Comamonadaceae	Variovorax	3	parasite leaf	TACGTAGGGTGCAAGCGTTAATCGGAATTACTGGGCGTAAAGCGTGCGCAGGCGGTTATGTAAGACAGTTGTGAAATCCCCGGGCTCAACCTGGGAACTGCATCTGTGACTGCATAGCTAGAGTACGGTAGAGGGGGATGGAATTCCGCGTGTAGCAGTGAAATGCGTAGATATGCGGAGGAACACCGATGGCGAAGGCAATCCCCTGGACCTGTACTGACGCTCATGCACGAAAGCGTGGGGAGCAAACAGG
Proteobacteria	Betaproteobacteria	Burkholderiales	Oxalobacteraceae	Massilia	4	parasite leaf	TACGTAGGGTGCAAGCGTTAATCGGAATTACTGGGCGTAAAGCGTGCGCAGGCGGTTTTGTAAGTCTGTCGTGAAATCCCCGGGCTCAACCTGGGAATGGCGATGGAGACTGCAAGGCTAGAATCTGGCAGAGGGGGGTAGAATTCCACGTGTAGCAGTGAAATGCGTAGATATGTGGAGGAACACCGATGGCGAAGGCAGCCCCCTGGGCTAAGATTGACGCTCATGCACGAAAGCGTGGGGAGCAAACAGG
Proteobacteria	Betaproteobacteria	Burkholderiales	Oxalobacteraceae	Duganella	1	parasite leaf	TACGTAGGGTGCAAGCGTTAATCGGAATTACTGGGCGTAAAGCGTGCGCAGGCGGTTTTGTAAGTCTGTCGTGAAATCCCCGGGCTCAACCTGGGAATGGCGATGGAGACTGCAAGGCTAGAGTTTGGCAGAGGGGGGTAGAATTCCACGTGTAGCAGTGAAATGCGTAGATATGTGGAGGAACACCGATGGCGAAGGCAGCCCCCTGGGTCAAAACTGACGCTCATGCACGAAAGCGTGGGGAGCAAACAGG
Proteobacteria	Betaproteobacteria	Burkholderiales	Oxalobacteraceae	Duganella	1	parasite leaf	TACGTAGGGTGCAAGCGTTAATCGGAATTACTGGGCGTAAAGCGTGCGCAGGCGGTTTTGTAAGTCTGTTGTGAAATCCCCGGGCTCAACCTGGGAATGGCAATGGAGACTGCAAGGCTAGAGTTTGGCAGAGGGGGGTAGAATTCCACGTGTAGCAGTGAAATGCGTAGATATGTGGAGGAACACCGATGGCGAAGGCAGCCCCCTGGGTCAAAACTGACGCTCATGCACGAAAGCGTGGGGAGCAAACAGG
Actinobacteria	Actinobacteria	Actinomycetales	Microbacteriaceae	NA	5	parasite leaf	TACGTAGGGTGCAAGCGTTATCCGGAATTATTGGGCGTAAAGAGCTCGTAGGCGGTTTGTCGCGTCTGCTGTGAAAACTGGAGGCTCAACCTCCAGCCTGCAGTGGGTACGGGCAGACTAGAGTGCGGTAGGGGAGATTGGAATTCCTGGTGTAGCGGTGGAATGCGCAGATATCAGGAGGAACACCGATGGCGAAGGCAGATCTCTGGGCCGTAACTGACGCTGAGGAGCGAAAGCATGGGGAGCGAACAGG
Actinobacteria	Actinobacteria	Actinomycetales	Cryptosporangiaceae	Cryptosporangium	2	parasite leaf	TACGTAGGGTGCAAGCGTTGTCCGGAATTATTGGGCGTAAAGAGCTCGTAGGCGGCTTGTCACGTCGACTGTGAAAACCCGGGGCTCAACTCCGGGCCTGCAGTCGATACGGGCTGGCTTGAGTGCGGTAGGGGAGACTGGAATTCCTGGTGTAGCGGTGAAATGCGCAGATATCAGGAGGAACACCGGTGGCGAAGGCGGGTCTCTGGGCCGTAACTGACGCTGAGGAGCGAAAGCGTGGGGAGCGAACAGG
Actinobacteria	Actinobacteria	Actinomycetales	Microbacteriaceae	NA	5	parasite leaf	TACGTAGGGTGCAAGCGTTGTCCGGAATTATTGGGCGTAAAGAGCTCGTAGGCGGTTTGTCGCGTCTGCTGTGAAAACCCGAGGCTCAACCTCGGGCCTGCAGTGGGTACGGGCAGACTAGAGTGCGGTAGGGGAGAATGGAATTCCTGGTGTAGCGGTGGAATGCGCAGATATCAGGAGGAACACCGATGGCGAAGGCAGTTCTCTGGGCCGTAACTGACGCTGAGGAGCGAAAGCGTGGGGAGCGAACAGG
Actinobacteria	Actinobacteria	Actinomycetales	Microbacteriaceae	Herbiconiux	3	parasite leaf	TACGTAGGGTGCAAGCGTTGTCCGGAATTATTGGGCGTAAAGAGCTCGTAGGCGGTTTGTCGCGTCTGCTGTGAAAACTGGAGGCTCAACCTCCAGCCTGCAGTGGGTACGGGCAGACTAGAGTGCGGTAGGGGAGATTGGAATTCCTGGTGTAGCGGTGGAATGCGCAGATATCAGGAGGAACACCGATGGCGAAGGCAGATCTCTGGGCCGTAACTGACGCTGAGGAGCGAAAGCGTGGGGAGCGAACAGG
Actinobacteria	Actinobacteria	Actinomycetales	NA	NA	1	parasite leaf	TACGTAGGGTGCAAGCGTTGTCCGGAATTATTGGGCGTAAAGAGTTCGTAGGCGGTTTGTCGCGTCCGTTGTGAAAGCCTGGGGCTCAACCCCAGGTCTGCAGTGGATACGGGCAGGCTAGAGTCAGGTAGGGGAGAACGGAATTCCTGGTGTAGCGGTGAAATGCGCAGATATCAGGAGGAACACCGGTGGCGAAGGCGGTTCTCTGGGCCTGTACTGACGCTGAGGAACGAAAGCGTGGGGAGCGAACAGG
Proteobacteria	Betaproteobacteria	Burkholderiales	Comamonadaceae	Acidovorax	1	parasite leaf	TACGTAGGGTGCGAGCGTTAATCGGAATTACTGGGCGTAAAGCGTGCGCAGGCGGTGATGTAAGACAGATGTGAAATCCCCGGGCTCAACCTGGGACCTGCATTTGTGACTGCATCGCTAGAGTACGGCAGAGGGGGATGGAATTCCGCGTGTAGCAGTGAAATGCGTAGATATGCGGAGGAACACCGATGGCGAAGGCAATCCCCTGGGCCTGTACTGACGCTCATGCACGAAAGCGTGGGGAGCAAACAGG
Proteobacteria	Betaproteobacteria	Burkholderiales	Comamonadaceae	NA	1	parasite leaf	TACGTAGGGTGCGAGCGTTAATCGGAATTACTGGGCGTAAAGCGTGCGCAGGCGGTGATGTAAGACAGATGTGAAATCCCCGGGCTCAACCTGGGACCTGCATTTGTGACTGCATCGCTAGAGTACGGTAGAGGGGGATGGAATTCCGCGTGTAGCAGTGAAATGCGTAGATATGCGGAGGAACACCGATGGCGAAGGCAATCCCCTGGACCTGTACTGACGCTCATGCACGAAAGCGTGGGGAGCAAACAGG
Proteobacteria	Betaproteobacteria	Rhodocyclales	Rhodocyclaceae	NA	1	parasite leaf	TACGTAGGGTGCGAGCGTTAATCGGAATTACTGGGCGTAAAGCGTGCGCAGGCGGTTCGCCAAGTCAGGTGTGAAATCCCCGGGCTTAACCTGGGAATTGCGCTTGAAACTAGCGGGCTTGAGTGTGGCAGAGGGGGGTGGAATTCCACGTGTAGCAGTGAAATGCGTAGAGATGTGGAGGAACACCGATGGCGAAGGCAGCCCCCTGGGTCAACACTGACGCTCATGCACGAAAGCGTGGGGAGCAAACAGG
Proteobacteria	Betaproteobacteria	Burkholderiales	Burkholderiaceae	Burkholderia	2	parasite leaf	TACGTAGGGTGCGAGCGTTAATCGGAATTACTGGGCGTAAAGCGTGCGCAGGCGGTTCGTTAAGACAGATGTGAAATCCCCGGGCTTAACCTGGGAACTGCATTTGTGACTGGCGAGCTAGAGTATGGCAGAGGGGGGTAGAATTCCACGTGTAGCAGTGAAATGCGTAGAGATGTGGAGGAATACCGATGGCGAAGGCAGCCCCCTGGGCCAATACTGACGCTCATGCACGAAAGCGTGGGGAGCAAACAGG
Proteobacteria	Betaproteobacteria	Methylophilales	Methylophilaceae	Methylophilus	1	parasite leaf	TACGTAGGGTGCGAGCGTTAATCGGAATTACTGGGCGTAAAGCGTGCGCAGGCGGTTTGGCAAGTCAGATGTGAAATCCCCGAGCTCAACTTGGGAACTGCGTTTGAAACTGCCAGACTAGAATATGTCAGAGGGGGGTAGAATTCCACGTGTAGCAGTGAAATGCGTAGAGATGTGGAGGAATACCAATGGCGAAGGCAGCCCCCTGGGATAATATTGACGCTCATGCACGAAAGCGTGGGGAGCAAACAGG
Proteobacteria	Betaproteobacteria	NA	NA	NA	1	parasite leaf	TACGTAGGGTGCGAGCGTTAATCGGAATTACTGGGCGTAAAGCGTGCGCAGGCGGTTTTGTAAGCCAGATGTGAAAGCCCCGGGCTTAACCTGGGAATGGCATTTGGGACTGCAAGGCTTGAGTGCGGCAGAGGAGACTGGAATTCCTGGTGTAGCAGTGAAATGCGTAGATATCAGGAGGAATACCGATGGCGAAGGCAGGTCTCTGGGCTGACACTGACGCTCATGCACGAAAGCGTGGGGAGCAAACAGG
Proteobacteria	Betaproteobacteria	NA	NA	NA	2	parasite leaf	TACGTAGGGTGCGAGCGTTAATCGGAATTACTGGGCGTAAAGCGTGCGCAGGCTGTTTTGTAAGTCAGATGTGAAATCCCTGGGCTCAACCTAGGAACTGCGTTTGAAACTACAAGGCTAGAGTGTAGCAGAGGGGGGTAGAATTCCACGTGTAGCAGTGAAATGCGTAGAGATGTGGAGGAATACCAATGGCGAAGGCAGCCCCCTGGGTTAACACTGACGCTCATGCACGAAAGCGTGGGGAGCAAACAGG
Proteobacteria	Betaproteobacteria	Burkholderiales	Comamonadaceae	Caldimonas	1	parasite leaf	TACGTAGGGTGCGAGCGTTAATCGGAATTACTGGGCGTAAAGCGTGCGCAGGTGGTCATGTAAGACAGATGTGAAATCCCCGGGCTTAACCTGGGAATTGCATTTGTGACTGCATGGCTAGAGTGTGGCAGAGGGGGATGGAATTCCGCGTGTAGCAGTGAAATGCGTAGATATGCGGAGGAACACCGATGGCGAAGGCAGTCCCCTGGGCCTGCACTGACACTCAAGCACGAAAGCGTGGGGAGCAAACAGG
Proteobacteria	Betaproteobacteria	Neisseriales	Neisseriaceae	Formivibrio	1	parasite leaf	TACGTAGGGTGCGAGCGTTAATCGGAATTACTGGGCGTAAAGCGTGCGTAGGTGGTTCGTTGTGTCTGTGGTGAAAGCCCCGGGCTTAACCTGGGAATGGCCATGGAAACTGGCGAGCTGGAGTGTGGCAGAGGGGGGTGGAATTCCGCGTGTAGCAGTGAAATGCGTAGAGATGCGGAGGAACACCGATGGCGAAGGCAGCCCCCTGGGCTAACACTGACGCTGAGGCACGAAAGCGTGGGGAGCAAACAGG
Actinobacteria	Actinobacteria	Actinomycetales	Mycobacteriaceae	Mycobacterium	2	parasite leaf	TACGTAGGGTGCGAGCGTTGTCCGGAATTACTGGGCGTAAAGAGCTCGTAGGTGGTTTGTCGCGTTGTTCGTGAAAACTCACAGCTTAACTGTGGGCGTGCGGGCGATACGGGCAGACTGGAGTACTGCAGGGGAGACTGGAATTCCTGGTGTAGCGGTGGAATGCGCAGATATCAGGAGGAACACCGGTGGCGAAGGCGGGTCTCTGGGCAGTAACTGACGCTGAGGAGCGAAAGCGTGGGGAGCGAACAGG
Actinobacteria	Actinobacteria	Actinomycetales	Nocardiaceae	Williamsia	1	parasite leaf	TACGTAGGGTGCGAGCGTTGTCCGGAATTACTGGGCGTAAAGAGTTCGTAGGCGGTTTGTCGCGTCGTTCGTGAAAACTTGGGGCTTAACTCCAAGCGTGCGGGCGATACGGGCAGACTTGAGTACTACAGGGGAGACTGGAATTCCTGGTGTAGCGGTGAAATGCGCAGATATCAGGAGGAACACCGGTGGCGAAGGCGGGTCTCTGGGTAGTAACTGACGCTGAGGAACGAAAGCGTGGGTAGCGAACAGG
Actinobacteria	Actinobacteria	Actinomycetales	Streptomycetaceae	Streptomyces	1	parasite leaf	TACGTAGGGTGCGAGCGTTGTCCGGAATTATTGGGCGTAAAGAGCTCGTAGGCGGCCTGTCACGTCGGATGTGAAAGCCCGGGGCTTAACCCTGGGTCTGCATTCGATACGGGCAGGCTAGAGTTCGGTAGGGGAGATCGGAATTCCTGGTGTAGCGGTGAAATGCGCAGATATCAGGAGGAACACCGGTGGCGAAGGCGGATCTCTGGGCCGATACTGACGCTGAGGAGCGAAAGCATGGGGAGCGAACAGG
Actinobacteria	Actinobacteria	Actinomycetales	Streptomycetaceae	Streptomyces	1	parasite leaf	TACGTAGGGTGCGAGCGTTGTCCGGAATTATTGGGCGTAAAGAGCTCGTAGGCGGCTTGTCGCGTCGGATGTGAAAGCCCGGGGCTTAACTCCGGGTCTGCATTCGATACGGGCAGGCTAGAGTTCGGTAGGGGAGATCGGAATTCCTGGTGTAGCGGTGAAATGCGCAGATATCAGGAGGAACACCGGTGGCGAAGGCGGATCTCTGGGCCGATACTGACGCTGAGGAGCGAAAGCGTGGGGAGCGAACAGG
Actinobacteria	Actinobacteria	Actinomycetales	Pseudonocardiaceae	Actinomycetospora	1	parasite leaf	TACGTAGGGTGCGAGCGTTGTCCGGAATTATTGGGCGTAAAGAGCTCGTAGGCGGTGTGTCGCGTCGGCCGTGAAAACCTGGGGCTTAACTCTGGGCGTGCGGTCGATACGGGCATCACTAGAGTTCGGCAGGGGAGACTGGAATTCCTGGTGTAGCGGTGAAATGCGCAGATATCAGGAGGAACACCGGTGGCGAAGGCGGGTCTCTGGGCCGATACTGACGCTGAGGAGCGAAAGCATGGGTAGCGAACAGG
Actinobacteria	Actinobacteria	Actinomycetales	Pseudonocardiaceae	Lentzea	1	parasite leaf	TACGTAGGGTGCGAGCGTTGTCCGGAATTATTGGGCGTAAAGAGCTCGTAGGCGGTTTGTCGCGTCGGCCGTGAAAACTTGGGGCTTAACTCCAAGCTTGCGGTCGATACGGGCAGACTTGAGTTCGGCAGGGGAGACTGGAATTCCTGGTGTAGCGGTGAAATGCGCAGATATCAGGAGGAACACCGGTGGCGAAGGCGGGTCTCTGGGCCGACACTGACGCTGAGGAGCGAAAGCGTGGGGAGCGAACAGG
Actinobacteria	Actinobacteria	Actinomycetales	Nocardioidaceae	Marmoricola	2	parasite leaf	TACGTAGGGTGCGAGCGTTGTCCGGAATTATTGGGCGTAAAGGGCTCGTAGGCGGTTTGTCACGTCGGGAGTGAAAACTCAGGGCTCAACCCTGAGCCTGCTTCCGATACGGGCAGACTAGAGGTATGCAGGGGAGAACGGAATTCCTGGTGTAGCGGTGAAATGCGCAGATATCAGGAGGAACACCGGTGGCGAAGGCGGTTCTCTGGGCATTACCTGACGCTGAGGAGCGAAAGTGTGGGGAGCGAACAGG
Actinobacteria	Actinobacteria	Actinomycetales	Nocardioidaceae	Nocardioides	2	parasite leaf	TACGTAGGGTGCGAGCGTTGTCCGGAATTATTGGGCGTAAAGGGCTCGTAGGCGGTTTGTCGCGTCGGGAGTGAAAACACCGGGCTTAACTCGGTGCTTGCTTTCGATACGGGCAGACTAGAGGTATTCAGGGGAGAACGGAATTCCTGGTGTAGCGGTGAAATGCGCAGATATCAGGAGGAACACCGGTGGCGAAGGCGGTTCTCTGGGAATATCCTGACGCTGAGGAGCGAAAGTGTGGGGAGCGAACAGG
Actinobacteria	Actinobacteria	Actinomycetales	Nocardioidaceae	Nocardioides	1	parasite leaf	TACGTAGGGTGCGAGCGTTGTCCGGAATTATTGGGCGTAAAGGGCTCGTAGGCGGTTTGTCGCGTCGGGAGTGAAAACCTTGGGCTTAACTCAGGGCTTGCTTTCGATACGGGCAGACTAGAGGTATGCAGGGGAGAACGGAATTCCTGGTGTAGCGGTGAAATGCGCAGATATCAGGAGGAACACCGGTGGCGAAGGCGGTTCTCTGGGCATGATCTGACGCTGAGGAGCGAAAGTGTGGGGAGCGAACAGG
Actinobacteria	Actinobacteria	Actinomycetales	Nocardioidaceae	Nocardioides	1	parasite leaf	TACGTAGGGTGCGAGCGTTGTCCGGAATTATTGGGCGTAAAGGGCTCGTAGGCGGTTTGTCGCGTCGGGAGTGAAATCCACTGGCTTAACTGGTGGCTTGCTTTCGATACGGGCAGACTGGAGGTATGCAGGGGAGAACGGAATTCCTGGTGTAGCGGTGAAATGCGCAGATATCAGGAGGAACACCGGTGGCGAAGGCGGTTCTCTGGGCATGTCCTGACGCTGAGGAGCGAAAGTGTGGGGAGCGAACAGG
Actinobacteria	Actinobacteria	Actinomycetales	Pseudonocardiaceae	Amycolatopsis	2	parasite leaf	TACGTAGGGTGCGAGCGTTGTCCGGATTTATTGGGCGTAAAGAGCTCGTAGGCGGTTTGTCGCGTCGGCCGTGAAATCTCCACGCTTAACGTGGAGCGTGCGGTCGATACGGGCAGACTTGAGTTCGGTAGGGGAGACTGGAATTCCTGGTGTAGCGGTGAAATGCGCAGATATCAGGAGGAACACCGGTGGCGAAGGCGGGTCTCTGGGCCGATACTGACGCTGAGGAGCGAAAGCGTGGGGAGCGAACAGG
Firmicutes	Bacilli	Bacillales	Alicyclobacillaceae	Tumebacillus	1	parasite leaf	TACGTAGGTGGCAAGCGTTGTCCGGAATCACTGGGCGTAAAGCGCGCGCAGGCGGCGATCTACGTCTGGGGTGAAAGCCCGGAGCTCAACTCCGGGACTGCCTTGGATACGGGATCGCTTGAGGATTGGAGAGGCAAGGGGAATTCCACGTGTAGCGGTGAAATGCGTAGATATGTGGAGGAACACCTGTGGCGAAGGCGCCTTGCTGGCCAATTTCTGACGCTGAGGCGCGAAAGCGTGGGGAGCAAACAGG
Bacteroidetes	Cytophagia	Cytophagales	Ohtaekwangia	NA	1	parasite leaf	TACGTAGGTGGCAAGCGTTGTCCGGATTTATTGGGTTTAAAGGGTGCGTAGGCGGCCCTGTAAGTCAGTGCTGAAATATCCCAGCTTAACTGGGAGGGTGGCATTGATACTGCGGGGCTAGAGTACAGATGAGGTAGGCGGAATTGACGGTGTAGCGGTGAAATGCTTAGATATCGTCAAGAACACCTATAGCGAAGGCAGCTTACTAGGCTGTAACTGACGCTGAGGCACGAAAGTGTGGGGATCAAACAGG
Bacteroidetes	Cytophagia	Cytophagales	Ohtaekwangia	NA	1	parasite leaf	TACGTAGGTGGCAAGCGTTGTCCGGATTTATTGGGTTTAAAGGGTGCGTAGGCGGCCCTGTAAGTCAGTGCTGAAATATCCCGGCTTAACCGGGAGGGTGGCATTGATACTGCAGGGCTTGAGTACAGATGAAGTAGGCGGAATTGACGGTGTAGCGGTGAAATGCATAGATATCGTCAAGAACACCGATAGCGAAGGCAGCTTACTAAGCTGTAACTGACGCTGAGGCACGAAAGTGTGGGGATCAAACAGG
Bacteroidetes	Cytophagia	Cytophagales	Chryseolinea	NA	1	parasite leaf	TACGTAGGTGGCAAGCGTTGTCCGGATTTATTGGGTTTAAAGGGTGCGTAGGCGGTCCCATAAGTCAGTGGTGAAATACTCTAGCTTAACTAGAGGGGTGCCATTGATACTGCGGGACTTGAGTGGAGTTGAAGTGGGCGGAATTGACGGTGTAGCGGTGAAATGCTTAGATATCGTCAAGAACACCGATAGTGAAGACAGCTCACTAAGCTCAAACTGACGCTGAGGCACGAAAGTGTGGGGATCAAACAGG
Bacteroidetes	Cytophagia	Cytophagales	Chryseolinea	NA	1	parasite leaf	TACGTAGGTGGCAAGCGTTGTCCGGATTTATTGGGTTTAAAGGGTGCGTAGGCGGTCTTTTAAGTCAGTGGTGAAATACTTCAGCTCAACTGGAGAGGTGCCATTGATACTGGGAGACTTGAGTACTGATGAGGTAGGCGGAATGGACGGTGTAGCGGTGAAATGCTTAGATATCGTCCAGAACACCGATAGCGAAGGCAGCTTACTAAGGAGTAACTGACGCTGAGGCACGAAAGTGTGGGGATCAAACAGG
Bacteroidetes	Cytophagia	Cytophagales	Ohtaekwangia	NA	2	parasite leaf	TACGTAGGTGGCGAGCGTTGTCCGGATTTATTGGGTTTAAAGGGTGCGTAGGCGGTCCTATAAGTCAGTGGTGAAATATCGCAGCTTAACTGTGAGGGTGCCATTGATACTGTAGGACTTGAGTGAATTTGAGGTAGGCGGAATTGACGGTGTAGCGGTGAAATGCTTAGATATCGTCAAGAACACCGATAGTGAAGACAGCTTACCAAGCTTCAACTGACGCTGAGGCACGAAAGTGTGGGGATCAAACAGG
Actinobacteria	Actinobacteria	Acidimicrobiales	Iamiaceae	Aquihabitans	1	infected root	CACGTAGGGGGCGAGCGTTGTCCGGATTTATTGGGCGTAAAGAGCTCGTAGGCGGCTTAGTAAGTCGGGTGTGAAACCTCCAGGCTCAACCTGGAGACGCCACCCGATACTGCTATAGCTAGAGTCCGGTAGGGGAGCGTGGAATTCCTGGTGTAGCGGTGAAATGCGCAGATATCAGGAGGAACACCAGCGGCGAAGGCGGCGCTCTGGGCCGGAACTGACGCTGAGGAGCGAAAGCGTGGGGAGCAAACAGG
Proteobacteria	Deltaproteobacteria	Myxococcales	Sandaracinaceae	Sandaracinus	1	infected root	GACAGAGGGTGCAAACGTTGCTCGGAATTACTGGGCGTAAAGCGCGTGTAGGCGGGCCTTCAAGTCGGACGTGAAAGCCCTGAGCTCAACTCAGGAACTGCATCCGAAACTGAAGGCCTGGAGTAGTGGAGAGGGAAGCAGAATTCCTGGTGTAGAGGTGAAATTCGTAGATATCAGGAGGAACACCGGTGGCGAAGGCGGCTTCCTGGACACTTACTGACGCTGAGACGCGAAAGCGTGGGGAGCAAACAGG
Proteobacteria	Deltaproteobacteria	Myxococcales	Polyangiaceae	Byssovorax	1	infected root	GACAGAGGGTGCAAACGTTGTTCGGAATTACTGGGCGTAAAGCGCGTGTAGGCTGCTTCGAAAGTCGGATGTGAAAGCCCTGGGCTCAACCTAGGAAGTGCATTCGAAACTTCGAAGCTGGAGTCCTGGAGAGGAAGGCGGAATTCTCGGTGTAGAGGTGAAATTCGTAGATATCGAGAGGAACACCGGTGGCGAAGGCGGCCTTCTGGACAGTGACTGACGCTGAGACGCGAAAGCGTGGGGAGCAAACAGG
candidate_division_WPS-1	NA	NA	NA	NA	2	infected root	GACAGAGGTCCCGAGCGTTAGACGGAATCACTGGGCTTAAAGCGTGTGTAGGCGGAAGGGTAAGTACCTTGTGAAATCCCATAGCTCAACTATGGAACTGCTTGGTATACTGCTTTTCTTGAGCCACTTAGGGGCAACCGGAACAAATGGTGGAGCGGTGAAATGCGTAGATATCATTTGGAACGCCAATGGTGAAAACAGGTTGCTGGGAGTGTGCTGACGCTGAGACACGAAAGCCAGGGGAGCAAACGGG
Acidobacteria	Acidobacteria_Gp2	Gp2	NA	NA	2	infected root	GACGTAGGGGGCCAGCGTTGTTCGGAATTACTGGGTGTAAAGGGTTCGTAGGCGGTGCGGCAAGTTGGGAGTGAAATCTCTGGGCTTAACCCAGAGGCTGCTTCCAAAACTGCTGTGCTTGAGTGTGGGAGAGGCGCGTGGAATTGCAGGTGTAGCGGTGAAATGCGTAGATATCTGCAGGAACACCCGTGGCGAAAGCGGCGCGCTGGACCACTACTGACGCTGAGGAACGAAAGCTAGGGGAGCAAACAGG
Proteobacteria	NA	NA	NA	NA	1	infected root	TACAGAGGGTGCAAGCGTTGTTCGGAATCATTGGGCGTAAAGGGCGTGTAGGCGGTCTGTTAAGTCATGTGTGAAATCCCTCGGCTCAACCGGGGAACGACGCATGAAACTGACAAGCTAGAGTACCAAAGAGGGGGGTGGAATTCCCGGTGTAGCGGTGAAATGCGTAGATATCGGGAGGAACACCAGTGGCGAAGGCGGCCCCCTGGTTGGATACTGACGCTGAGACGCGAAAGCGTGGGGAGCAAACAGG
Acidobacteria	Acidobacteria_Gp6	Gp6	NA	NA	1	infected root	TACAGAGGTGGCAAGCGTTGTTCGGAATTACTGGGCGTAAAGGGCGCGTAGGCGGCCTACTAAGTCAGACGTGAAATCCCCCGGCTTAACCTGGGAACTGCGTCTGATACTGGAAGGCTTGAGTATGGGAGAGGGATGTAGAATTCCAGGTGTAGCGGTGAAATGCGTAGATATCTGGAGGAATACCGGTGGCGAAGGCGGCATCCTGGACCATTACTGACGCTGAGGCGCGAAAGCTAGGGGAGCAAACGGG
Acidobacteria	Acidobacteria_Gp17	Gp17	NA	NA	1	infected root	TACAGAGGTGGCAAGCGTTGTTCGGAATTACTGGGCGTAAAGGGCGCGTAGGCGGTCTTGCAAGTCCCGTGTGAAATCCCTCGGCTCAACTGAGGAACTGCACGGGAAACTGCTTGGCTTGAGTTCGGGAGAGGGAAGCGGAATTCCGGGTGTAGCGGTGAAATGCGTAGATATCCGGAGGAACACCGGTGGCGAAGGCGGCTTCCTGGACCGACACTGACGCTGAGGCGCGAAAGCTAGGGGAGCAAACGGG
Acidobacteria	Acidobacteria_Gp17	Gp17	NA	NA	1	infected root	TACAGAGGTGGCAAGCGTTGTTCGGAATTACTGGGCGTAAAGGGCGCGTAGGCGGTCTTTTAAGTCTTGTGTGAAATCCCTCGGCTCAACTGAGGAACTGCACGGGATACTGGAAGACTTGAGTTCGGGAGAGGGAAGCGGAATTCCGGGTGTAGCGGTGAAATGCGTAGATATCCGGAGGAACACCGGTGGCGAAGGCGGCTTCCTGGACCGATTACTGACGCTGAGGCGCGAAAGCTAGGGGAGCAAACGGG
Planctomycetes	Planctomycetia	Planctomycetales	Planctomycetaceae	Pirellula	1	infected root	TACGAACCGTACAAACGTTATTCGGAATCACTGGGCTTAAAGGGTGCGTAGGCGGCCATGTAAGTGGGGTGTGAAATCCCTCGGCTCAACCGAGGAACTGCGCTCCATACTGCATGGCTTGAGGGAGACAGGGGTAAGCGGAACTGATGGTGGAGCGGTGAAATGCGTTGATATCATCAGGAACACCGGTGGCGAAAGCGGCTTACTGGGTCTCTTCTGACGCTGAGGTACGAAAGCTAGGGGAGCGAACGGG
Planctomycetes	Planctomycetia	Planctomycetales	Planctomycetaceae	Pirellula	1	infected root	TACGAACCGTCCAAACGTTATTCGGAATTACTGGGCTTAAAGGGTTCGTAGGCGGCCTTGTAAGTGGGGTGTGAAATCCCTCGGCTCAACCGAGGAATAGCGCTCCAAACTGCAAGGCTTGAGGGAGACAGGGGTAAGCGGAACTGATGGTGGAGCGGTGAAATGCGTTGATATCATCAGGAACACCGGTGGCGAAAGCGGCTTACTGGGTCTCTTCTGACGCTGAGGAACGAAAGCTAGGGTAGCGAACGGG
Proteobacteria	Alphaproteobacteria	Rhizobiales	Bradyrhizobiaceae	Bosea	1	infected root	TACGAAGGGGGCTAGCGTTGCTCGGAATCACTGGGCGTAAAGGGCGCGTAGGCGGACTTTTAAGTCGGGGGTGAAAGCCCAGGGCTCAACCCTGGAATTGCCTTCGATACTGGGAGTCTTGAGTTCGGAAGAGGTTGGTGGAACTGCGAGTGTAGAGGTGAAATTCGTAGATATTCGCAAGAACACCAGTGGCGAAGGCGGCCAACTGGTCCGAAACTGACGCTGAGGCGCGAAAGCGTGGGGAGCAAACAGG
Proteobacteria	Deltaproteobacteria	Myxococcales	Haliangiaceae	Haliangium	2	infected root	TACGAAGGGTGCAAACGTTGCTCGGAATTATTGGGCGTAAAGCGCACGTAGGCGGCCTTGTAAGTCGGATGTGAAATCCCTCGGCTTAACCGAGGACGTGCATCCGAAACTGTGAGGCTCGAGTATGGAAGAGGGTCGCAGAATTCCCGGTGTAGAGGTGAAATTCGTAGATATCGGGAGGAATACCAGTGGCGAAGGCGGCGACCTGGGCCAATACTGACGCTGAGGTGCGAAAGCGTGGGGAGCAAACAGG
Proteobacteria	Gammaproteobacteria	Xanthomonadales	Xanthomonadaceae	Xanthomonas	1	infected root	TACGAAGGGTGCAAGCGTTACTCGGAATTACTGGGCGTAAAGCGTGCGTAGGTGGTGGTTTAAGTCTGTTGTGAAAGCCCTGGGCTCAACCTGGGAATTGCAGTGGATACTGGGTCACTAGAGTGTGGTAGAGGGTAGCGGAATTCCCGGTGTAGCAGTGAAATGCGTAGAGATCGGGAGGAACATCCGTGGCGAAGGCGGCTACCTGGACCAACACTGACACTGAGGCACGAAAGCGTGGGGAGCAAACAGG
Proteobacteria	Gammaproteobacteria	Xanthomonadales	Xanthomonadaceae	NA	1	infected root	TACGAAGGGTGCAAGCGTTACTCGGAATTACTGGGCGTAAAGCGTGCGTAGGTGGTTTGTTAAGTCTGCTGTGAAAGCCCCGGGCTCAACCTGGGAATGGCAGTGGATACTGGCAAGCTAGAGTGCGGTAGAGGGTAGTGGAATTCCCGGTGTAGCGGTGAAATGCGTAGAGATCGGGAGGAACACCAGTGGCGAAGGCGGCTACCTGGACCAGCACTGACACTGAGGCACGAAAGCGTGGGGAGCAAACAGG
Bacteroidetes	NA	NA	NA	NA	1	infected root	TACGAAGGTCCCAAGCGTTATCCGGATTTATTGGGTTTAAAGGGTGCGTAGGCGGGCTATTAAGTCAGTGGTGAAAGCCTCAAGCTTAACTTGAGAATTGCCATTGATACTGATGACCTTGAGTACATTTGAAGTGGGCGGAATGTGTCATGTAGCGGTGAAATGCTTAGATATGACACAGAACACCGATTGCGTAGGCAGCTCACTAAACTGTAACTGACGCTGAGGCACGAAAGCGTGGGGAGCAAACAGG
Bacteroidetes	Flavobacteriia	Flavobacteriales	Flavobacteriaceae	Flavobacterium	1	infected root	TACGGAGGATCCAAGCGTTATCCGGAATCATTGGGTTTAAAGGGTCCGTAGGCGGCTTTATAAGTCAGTGGTGAAATCCGGCAGCTCAACTGTCGAATTGCCATTGATACTGTAGGGCTTGAATGTTTGTGAAGTAACTAGAATATGTAGTGTAGCGGTGAAATGCTTAGATATTACATGGAATACCCATTGCGAAGGCAGGTTACTAACAAATGATTGACGCTGATGGACGAAAGCGTGGGGAGCGAACAGG
Bacteroidetes	Sphingobacteriia	Sphingobacteriales	Sphingobacteriaceae	Mucilaginibacter	2	infected root	TACGGAGGATCCAAGCGTTATCCGGATTTATTGGGTTTAAAGGGTGCGTAGGTGGCTTATTAAGTCAGGGGTGAAAGACGGTAGCTTAACTATCGCAGTGCCTTTGATACTGATGAGCTTGAATGAACTAGAGGTAGGCGGAATGTGACAAGTAGCGGTGAAATGCATAGATATGTCACAGAACACCAATTGCGAAGGCAGCTTACTATGGTTAGATTGACACTGAGGCACGAAAGCGTGGGGATCAAACAGG
Proteobacteria	Alphaproteobacteria	Sphingomonadales	Sphingomonadaceae	Sphingomonas	1	infected root	TACGGAGGGAGCTAGCGTTGTTCGGAATTACTGGGCGTAAAGCGCACGTAGGCGGCTTTGTAAGTCAGAGGTGAAAGCCTGGAGCTCAACTCCAGAACTGCCTTTGAGACTGCATCGCTTGAATCCAGGAGAGGTGAGTGGAATTCCGAGTGTAGAGGTGAAATTCGTAGATATTCGGAAGAACACCAGTGGCGAAGGCGGCTCACTGGACTGGTATTGACGCTGAGGTGCGAAAGCGTGGGGAGCAAACAGG
Proteobacteria	Alphaproteobacteria	Sphingomonadales	Sphingomonadaceae	Sphingomonas	1	infected root	TACGGAGGGAGCTAGCGTTGTTCGGAATTACTGGGCGTAAAGCGCGCGTAGGCGGCTTTGTAAGTTAGAGGTGAAAGCCCGGAGCTCAACTCCGGAACTGCCTTTAAAACTGCATCGCTTGAATCCAGGAGAGGTGAGTGGAATTCCGAGTGTAGAGGTGAAATTCGTAGATATTCGGAAGAACACCAGTGGCGAAGGCGGCTCACTGGACTGGTATTGACGCTGAGGTGCGAAAGCGTGGGGAGCAAACAGG
Acidobacteria	Acidobacteria_Gp22	Gp22	NA	NA	1	infected root	TACGGAGGGGGCTAGCGTTGTTCGGAATCATTGGGCGTAAAGGGCGCGTAGGCGGCCGATCAAGTCGGAGGTGAAATCCCTCGGCTCAACTGAGGAATTGCCTTCGATACTGTTCGGCTTGAGTCCTGGAGAGGGTAGCGGAATTCCCGGTGTAGCGGTGAAATGCGTAGAGACCGGGAAGAACACCAGTGGCGAAGGCGGCTACCTGGACAGGTACTGACGCTGAAGCGCGAAAGCTAGGGGAGCAAACAGG
Proteobacteria	Alphaproteobacteria	Sphingomonadales	Sphingomonadaceae	Sphingobium	2	infected root	TACGGAGGGGGCTAGCGTTGTTCGGAATTACTGGGCGTAAAGCGCACGTAGGCGGCGATTTAAGTCAGAGGTGAAAGCCCGGGGCTCAACCCCGGAACAGCCTTTGAGACTGGATTGCTAGAATCTTGGAGAGGCGGGTGGAATTCCGAGTGTAGAGGTGAAATTCGTAGATATTCGGAAGAACACCAGTGGCGAAGGCGGCCCGCTGGACAAGTATTGACGCTGAGGTGCGAAAGCGTGGGGAGCAAACAGG
Proteobacteria	Deltaproteobacteria	Syntrophobacterales	NA	NA	1	infected root	TACGGAGGGTGCAAGCGTTGTTCGGAATCACTGGGCGTAAAGGGCGTGTAGGCGGCCCGCTAAGTCTGATGTGAAAGCCCGAGGCTTACCCTCGGAAGTGCATTGGAGACTGGCGGACTGGAGTCCCGGAGAGGAGGGTGGAATTCCTGGTGTAGCGGTGAAATGCGTAGATATCAGGAGGAACACCGGTGGCGAAGGCGGCCCTCTGGACGGTGACTGACGCTGAGACGCGAAAGCGTGGGGAGCAAACAGG
Proteobacteria	Deltaproteobacteria	NA	NA	NA	1	infected root	TACGGAGGGTGCGAGCGTTGTTCGGAATCACTGGGCGTAAAGCGCGTGTAGGCGGCCCACTAAGTCTGATGTGAAAGCCCGGGGCTCACCCCCGGAAGTGCATTGGAAACTGGTGGACTCGAGTCCCGGAGAGGAGAGTGGAATTCCTGGTGTAGCGGTGAAATGCGTAGATATCAGGAGGAACACCGGTGGCGAAGGCGGCTCTCTGGACGGTGACTGACGCTGAGACGCGAAAGCGTGGGGAGCAAACAGG
Acidobacteria	Acidobacteria_Gp4	Gp4	NA	NA	1	infected root	TACGGGGGGAGCAAGCGTTGTTCGGATTTACTGGGCGTAAAGGGCGCGTAGGCGGCCACTGCAAGTCGGTTGTGAAATCTCCGGGCTTAACCCGGAAAGGTCAATCGATACTGCAGGGCTAGAGTGCAGAAGGGGCAACTGGAATTCTCGGTGTAGCGGTGAAATGCGTAGATATCGAGAGGAACACCTGCGGCGAAGGCGGGTTGCTGGGCTGACACTGACGCTGAAGCGCGAAAGCTAGGGGAGCGAACGGG
Acidobacteria	Acidobacteria_Gp6	Gp6	NA	NA	1	infected root	TACGGGGGGGGCAAGCGTTGTTCGGAATTACTGGGCGTAAAGGGCGCGTAGGCGGCCTGCTAAGTCGGACGTGAAATCCCTCGGCTCAACCGAGGAACTGCGTCCGATACTGGTGGGCTTGAATCCGGGAGAGGGATGTGGAATTCCAGGTGTAGCGGTGAAATGCGTAGATATCTGGAGGAACACCGGTGGCGAAGGCGGCATCCTGGACCGGTATTGACGCTGAGGCGCGAAAGCTAGGGGAGCAAACGGG
Acidobacteria	Acidobacteria_Gp6	Gp6	NA	NA	1	infected root	TACGGGGGGGGCAAGCGTTGTTCGGAATTATTGGGCGTAAAGGGTTCGTAGGTGGCCGGCTAAGTCAGACGTGAAATCCCTCAGCTTAACTGGGGAACTGCGTCTGAGACTGGTCGGCTTGAGTGCAGGAGAGGAACGCGGAATTCCAGGTGTAGCGGTGAAATGCGTAGATATCTGGAGGAACACCGGTGGCGAAGGCGGCGTTCTGGACTGCTACTGACACTGAGGAACGAAAGCCAGGGGAGCAAACGGG
Acidobacteria	Acidobacteria_Gp3	Candidatus_Solibacter	NA	NA	1	infected root	TACGTAGGCAGCAAGCGTTGTTCGGAGTTACTGGGCGTAAAGGGTGTGTAGGCGGTTCCTTAAGTTTGCTGTGAAATCTCCCGGCTTAACCGGGAGGGTGCGGTGAATACTGAGGGACTAGAGTACGGGAGAGGAAAGTGGAATTCCTGGTGTAGCGGTGAAATGCGTAGATATCAGGAGGAACACCGGTGGTGTAGACGGCTTTCTGGACCGTAACTGACGCTGAGACACGAAAGCGTGGGTAGCAAACAGG
Actinobacteria	Thermoleophilia	Thermoleophilales	Thermoleophilaceae	Thermoleophilum	1	infected root	TACGTAGGGGGCAAGCGTTGTCCGGAATCATTGGGCGTAAAGAGCGCGTAGGCGGTCCGGTAAGTCCGCTCTGAAAGTCCGGGGCTCAACCCCGGGAGGCGGGCGGATACTGCCGGGCTAGAGTCCGGAAGAGGCGAGTGGAATTCCTGGTGTAGCGGTGAAATGCGCAGATATCAGGAGGAACACCAATGGCGAAGGCAGCTCGCTGGGACGGTACTGACGCTGAGGCGCGAAAGCGTGGGGAGCAAACAGG
Actinobacteria	Actinobacteria	Gaiellales	Gaiellaceae	Gaiella	3	infected root	TACGTAGGGGGCAAGCGTTGTCCGGAATCATTGGGCGTAAAGAGCGTGTAGGCGGCCAGCTAAGTCCGCTGTGAAATCTCGAGGCTCAACTTCGAGCTGTCGGTGGAAACTGTCTGGCTAGAGTCCGGAAGAGGAGAATGGAATTCCTGGTGTAGCGGTGAAATGCGCAGATATCAGGAAGAACACCCGTGGCGAAGGCGGTTCTCTGGGACGGTACTGACGCTGAGACGCGAAAGCGTGGGGAGCGAACAGG
Actinobacteria	Actinobacteria	Solirubrobacterales	NA	NA	1	infected root	TACGTAGGGGGCAAGCGTTGTCCGGAATCATTGGGCGTAAAGAGCGTGTAGGCGGCCCGGTAAGTCCGCTGTGAAAGTCGAGGGCTCAACCCTCGAATGCCGGCGGATACTGTCGGGCTAGAGTCCGGAAGAGGCGAGTGGAATTCCTGGTGTAGCGGTGAAATGCGCAGATATCAGGAGGAACACCTACGGCGAAGGCAGCTCGCTGGGACGGTACTGACGCTGAGACGCGAAAGCGTGGGGAGCAAACAGG
Actinobacteria	Actinobacteria	Solirubrobacterales	Conexibacteraceae	Conexibacter	1	infected root	TACGTAGGGGGCAAGCGTTGTCCGGAATCATTGGGCGTAAAGCGCGTGTAGGCGGCTTCGTAAGTCCGTTGTGAAAGTCCAGGGCTCAACCCTGGAATGCCGATGGATACTGCGGAGCTAGAGTCCGGAAGAGGCGAGTGGAATTCCTGGTGTAGCGGTGAAATGCGCAGATATCAGGAGGAACACCAATGGCGAAGGCAGCTCGCTGGGACGGTACTGACGCTGAGACGCGAAAGCGTGGGGAGCAAACAGG
Actinobacteria	Actinobacteria	Solirubrobacterales	Conexibacteraceae	Conexibacter	2	infected root	TACGTAGGGGGCAAGCGTTGTCCGGAATCATTGGGCGTAAAGCGCGTGTAGGCGGCTTGATAAGTCCGCTCTGAAAGCCCGGGGCTCAACCCCGGGAGGCGGGTGGATACTGTCAAGCTCGAGTCCGGAAGAGGCGAGTGGAATTCCTGGTGTAGCGGTGAAATGCGCAGATATCAGGAGGAACACCAATGGCGAAGGCAGCTCGCTGGGACGTGACTGACGCTGAGACGCGAAAGCGTGGGGAGCAAACAGG
Actinobacteria	Actinobacteria	Acidimicrobiales	Iamiaceae	Iamia	2	infected root	TACGTAGGGGGCGAGCGTTGTCCGGATTTATTGGGCGTAAAGAGCTCGTAGGCGGTTCGGCAAGTCAGATGTAAAAACTCCAGGCTCAACTTGGAGAGGCCATCTGATACTGCCGTGACTAGAGTCCGGTAGAGGAGCACGGAATTCCTGGTGTAGCGGTGAAATGCGCAGATATCAGGAGGAACACCAGCGGCGAAGGCGGTGCTCTGGGCCGGAACTGACGCTGAGGAGCGAAAGCGTGGGGAGCGAACAGG
Actinobacteria	Actinobacteria	Acidimicrobiales	NA	NA	1	infected root	TACGTAGGGGGCGAGCGTTGTCCGGATTTATTGGGCGTAAAGAGCTCGTAGGCGGTTCGGCAAGTCGGATGTGAAATCTCCAGGCTCAACCTGGAGGGGTCATTCGAAACTGCCGTGACTAGAGTTCGGTAGAGGAGTGTGGAATTCCTGGTGGAGCGGTGAAATGCGCAGATATCAGGAGGAACACCCGTAGCGAAGGCGGCACTCTGGGCCGATACTGACGCTGAGGAGCGAAAGCGTGGGGAGCGAACAGG
Proteobacteria	Betaproteobacteria	Neisseriales	Neisseriaceae	NA	1	infected root	TACGTAGGGTGCGAGCGTTAATCGGAATTACTGGGCGTAAAGCGTGCGCAGGCGGTTCGTCGTGTCCGATGTGAAAGCCCCGGGCTCAACCTGGGAATGGCATTGGAAACTGGCGGGCTTGAGTGTGGCAGAGGGGGGTGGAATTCCGCGTGTAGCAGTGAAATGCGTAGAGATGCGGAGGAACACCGATGGCGAAGGCAGCCCCCTGGGCTAACACTGACGCTCAGGCACGAAAGCGTGGGGAGCAAACAGG
Proteobacteria	Betaproteobacteria	NA	NA	NA	3	infected root	TACGTAGGGTGCGAGCGTTAATCGGAATTACTGGGCGTAAAGCGTGCGCAGGCGGTTTTGTAAGTCAGATGTGAAATCCCCGGGCTCAACCTGGGAACTGCGTTTGAAACTACAAGGCTAGAGTGTAGCAGAGGGGGGTAGAATTCCACGTGTAGCAGTGAAATGCGTAGAGATGTGGAGGAATACCAATGGCGAAGGCAGCCCCCTGGGTTAACACTGACGCTCATGCACGAAAGCGTGGGGAGCAAACAGG
Proteobacteria	Betaproteobacteria	NA	NA	NA	1	infected root	TACGTAGGGTGCGAGCGTTAATCGGAATTACTGGGCGTAAAGCGTGCGTAGGCGGTTCCTCAAGTCCGTTGTGAAAGCCCCGGGCTCAACCTGGGAATGGCAGTGGAAACTAGGGGACTGGAATCTGGCAGAGGGGGGTGGAATGCCGCGTGTAGCAGTGAAATGCGTAGAGATGCGGCGGAACACCGATGGCGAAGGCAGCCCCCTGGGCTGAGATTGACGCTCAGGCACGAAAGCGTGGGGAGCAAACAGG
Acidobacteria	Acidobacteria_Gp16	Gp16	NA	NA	1	infected root	TACGTAGGTGGCAAGCGTTGTCCGGATTTACTGGGCGTAAAGAGCGCGCAGGCGGTCAGATAAGTCGAATGTGAAAGCCCCCGGCTCAACTGGGGAGGGTCATTCGATACTGTTCGACTCGAAGGCAGGAGAGGGAAGCGGAATTCCCGGTGTAGTGGTGAAATGCGTAGATATCGGGAGGAACACCAGTGGCGAAGGCGGCTTCCTGGCCTGTTCTTGACGCTGAGGCGCGAAAGCTAGGGGAGCAAACGGG
Bacteroidetes	Cytophagia	Cytophagales	Ohtaekwangia	NA	1	infected root	TACGTAGGTGGCAAGCGTTGTCCGGATTTATTGGGTTTAAAGGGTGCGTAGGCGGCCCTGTAAGTCAGTGGTGAAATACTCCAGCTTAACTGGAGGGGTGCCATTGATACTGCAGGGCTTGAGTGGAGTCGAAGTAGGCGGAATTGACGGTGTAGCGGTGAAATGCTTAGATATCGTCAAGAACACCGATAGTGAAGACAGTTTACTAGGCTTCTACTGACGCTGAGGCACGAAAGTGTGGGGATCAAACAGG
Proteobacteria	Deltaproteobacteria	Myxococcales	NA	NA	1	infected leaf	GACAGAGGGTGCAAACGTTGCTCGGAATTACTGGGCGTAAAGCGCGTGTAGGTGGATTGGTGTGTCAGATGTGAAATCCCTGGGCTCAACCCAGGAACTGCACCTGAAACTACCAGTCTTGAGTGGTGGAGAGGGAAGTGGAATTCCTGGTGTAGAGGTGAAATTCGTAGATATCAGGAGGAACACCAGTGGCGAAGGCGGCTTCCTGGACACCAACTGACGCTGAGACGCGAAAGCGTGGGGAGCAAACAGG
Proteobacteria	Deltaproteobacteria	Myxococcales	Labilitrichaceae	Labilithrix	2	infected leaf	GACAGAGGGTGCAAACGTTGTTCGGAATTACTGGGCGTAAAGCGAGTGTAGGCGGTCTCAAAAGTCAGGTGTGAAAGCCCTGGGCTCAACCCAGGAAGTGCACTTGAAACTGCGAGGCTAGAGTACTGGAGAGGTTGGTGGAATTCTCGGTGTAGAGGTGAAATTCGTAGATATCGAGAGGAACACCGGTGGCGAAGGCGGCCAACTGGACAGATACTGACGCTGAGACTCGAAAGCGTGGGGAGCAAACAGG
Proteobacteria	Deltaproteobacteria	Myxococcales	Polyangiaceae	Minicystis	1	infected leaf	GACAGAGGGTGCAAACGTTGTTCGGATTTACTGGGCGTAAAGCGCGTGTAGGCGGCTTGGCAAGTCGGATGTGAAAGCCCACGGCTCAACCGTGGAAGCGCACCCGAAACGGCCTCGCTCGAGTCTCGGAGAGGAAGGTGGAATGCTTGGTGTAGAGGTGAAATTCGTAGATATCAAGCAGAACACCTGCGGCGAAGGCGGCCTTCTGGACGATGACTGACGCTGAGACGCGAAAGCGTGGGGAGCAAACAGG
Actinobacteria	Actinobacteria	Actinomycetales	Micromonosporaceae	Phytohabitans	1	infected leaf	GACGTAGGGCGCGAGCGTTGTCCGGATTTATTGGGCGTAAAGAGCTCGTAGGCGGCTTGTCGCGTCGACTGTGAAATCCCGCGGCTCAACTGCGGGTCTGCAGTCGATACGGGCAGGCTAGAGTTCGGTAGGGGAGACTGGAATTCCTGGTGTAGCGGTGAAATGCGCAGATATCAGGAGGAACACCGGTGGCGAAGGCGGGTCTCTGGGCCGATACTGACGCTGAGGAGCGAAAGCGTGGGGAGCGAACAGG
Proteobacteria	Gammaproteobacteria	Pseudomonadales	Pseudomonadaceae	Pseudomonas	1	infected leaf	TACAGAGGGTGCAAGCGTTAATCGGAATTACTGGGCGTAAAGCGCGCGTAGGTGGTTTGTTAAGTTGAATGTGAAATCCCCGGGCTCAACCTGGGAACTGCATCCAAAACTGGCAAGCTAGAGTATGGTAGAGGGTGGTGGAATTTCCTGTGTAGCGGTGAAATGCGTAGATATAGGAAGGAACACCAGTGGCGAAGGCGACCACCTGGACTGATACTGACACTGAGGTGCGAAAGCGTGGGGAGCAAACAGG
Proteobacteria	Gammaproteobacteria	Xanthomonadales	NA	NA	1	infected leaf	TACAGAGGGTGCGAGCGTTAATCGGAATTACTGGGCGTAAAGCGTGCGTAGACGGTTATTTAAGTCGGGTGTGAAAGCCCCGGGCTCAACCTGGGAATTGCATTCGAGACTGAATAGCTAGGGTACGGTAGAGGGAAGCGGAATTTCCGGTGTAGCGGTGAAATGCGTAGATATCGGAAGGAACATCAGTGGCGAAAGCGGCTTCCTGGACCAGTACCGACGTTCAGGCACGAAAGCGTGGGGAGCAAACAGG
Proteobacteria	Alphaproteobacteria	Rhizobiales	Bradyrhizobiaceae	Bradyrhizobium	1	infected leaf	TACGAAGGGGGCTAGCGTTGCTCGGAATCACTGGGCGTAAAGGGTGCGTAGGCGGGTCTTTAAGTCAGGGGTGAAATCCTGGAGCTCAACTCCAGAACTGCCTTTGATACTGAGGATCTTGAGTTCGGGAGAGGTGAGTGGAACTGCGAGTGTAGAGGTGAAATTCGTAGATATTCGCAAGAACACCAGTGGCGAAGGCGGCTCACTGGCCCGATACTGACGCTGAGGCACGAAAGCGTGGGGAGCAAACAGG
Proteobacteria	Alphaproteobacteria	Caulobacterales	Caulobacteraceae	Brevundimonas	1	infected leaf	TACGAAGGGGGCTAGCGTTGCTCGGAATTACTGGGCGTAAAGGGAGCGTAGGCGGACATTTAAGTCAGGGGTGAAATCCCAGAGCTCAACTCTGGAACTGCCTTTGATACTGGGTGTCTTGAGTGTGATAGAGGTATGTGGAACTCCGAGTGTAGAGGTGAAATTCGTAGATATTCGGAAGAACACCAGTGGCGAAGGCGACATACTGGATCATTACTGACGCTGAGGCTCGAAAGCGTGGGGAGCAAACAGG
Proteobacteria	Alphaproteobacteria	Rhizobiales	Rhizobiaceae	Neorhizobium	3	infected leaf	TACGAAGGGGGCTAGCGTTGTTCGGAATTACTGGGCGTAAAGCGCACGTAGGCGGATATTTAAGTCAGGGGTGAAATCCCAGAGCTCAACTCTGGAACTGCCTTTGATACTGGGTATCTTGAGTATGGAAGAGGTAAGTGGAATTGCGAGTGTAGAGGTGAAATTCGTAGATATTCGCAGGAACACCAGTGGCGAAGGCGGCTTACTGGTCCATAACTGACGCTGAGGTGCGAAAGCGTGGGGAGCAAACAGG
Proteobacteria	Alphaproteobacteria	Rhodospirillales	Rhodospirillaceae	Skermanella	1	infected leaf	TACGAAGGGGGCTAGCGTTGTTCGGAATTACTGGGCGTAAAGGGCGCGTAGGCGGTACTTCAAGTCAGGCGTGAAAGCCCCGGGCTCAACCTGGGAACCGCGCTTGAGACTGGAGAACTAGAGTTCGGGAGAGGATGGTGGAATTCCCAGTGTAGAGGTGAAATTCGTAGATATTGGGAAGAACACCGATGGCGAAGGCAGCCATCTGGACCGACACTGACGCTGAGGCGCGAAAGCGTGGGGAGCAAACAGG
Proteobacteria	Gammaproteobacteria	Xanthomonadales	Xanthomonadaceae	Stenotrophomonas	1	infected leaf	TACGAAGGGTGCAAGCGTTACTCGGAATTACTGGGCGTAAAGCGTGCGTAGGTGGTTGTTTAAGTCTGTTGTGAAAGCCCTGGGCTCAACCTGGGAATTGCAGTGGATACTGGGCGACTAGAGTGTGGTAGAGGGTAGTGGAATTCCCGGTGTAGCAGTGAAATGCGTAGAGATCGGGAGGAACATCCATGGCGAAGGCAGCTACCTGGACCAACACTGACACTGAGGCACGAAAGCGTGGGGAGCAAACAGG
Bacteroidetes	Sphingobacteriia	Sphingobacteriales	Sphingobacteriaceae	Pedobacter	1	infected leaf	TACGGAGGATCCAAGCGTTATCCGGATTTATTGGGTTTAAAGGGTGCGTAGGCGGCCTGTTAAGTCAGGGGTGAAAGACGGTAGCTCAACTATCGCAGTGCCCTTGATACTGATGGGCTTGAATGGACTAGAGGTAGGCGGAATGAGACAAGTAGCGGTGAAATGCATAGATATGTCTCAGAACACCGATTGCGAAGGCAGCTTACTATGGTCTTATTGACGCTGAGGCACGAAAGCGTGGGGATCAAACAGG
Proteobacteria	Alphaproteobacteria	Sphingomonadales	Sphingomonadaceae	Sphingomonas	1	infected leaf	TACGGAGGGGGCTAGCGTTGTTCGGAATTACTGGGCGTAAAGCGCACGTAGGCGGCTTTACAAGTCAGAGGTGAAAGCCCGGAGCTCAACTCCGGAATTGCCTTTGAGACTGTATCGCTTGAATCATGGAGAGGCGGGTGGAATTCCGAGTGTAGAGGTGAAATTCGTAGATATTCGGAAGAACACCAGTGGCGAAGGCGGCCCGCTGGACATGTATTGACGCTGAGGTGCGAAAGCGTGGGGAGCAAACAGG
Proteobacteria	Gammaproteobacteria	Enterobacteriales	Enterobacteriaceae	Erwinia	1	infected leaf	TACGGAGGGTGCAAGCGTTAATCGGAATTACTGGGCGTAAAGCGCACGCAGGCGGTCTGTCAAGTCAGATGTGAAATCCCCGGGCTTAACCTGGGAACTGCATTTGAAACTGGCAGGCTAGAGTCTTGTAGAGGGGGGTAGAATTCCAGGTGTAGCGGTGAAATGCGTAGAGATCTGGAGGAATACCGGTGGCGAAGGCGGCCCCCTGGACAAAGACTGACGCTCAGGTGCGAAAGCGTGGGGAGCAAACAGG
Bacteroidetes	Cytophagia	Cytophagales	Cytophagaceae	Adhaeribacter	1	infected leaf	TACGGAGGGTGCAAGCGTTGTCCGGATTTATTGGGTTTAAAGGGTGCGTAGGCGGCCCGTTAAGTCAGTGGTGAAAGCCTCCAGCTCAACTGGAGAACTGCCATTGATACTGGCGGGCTTGAGTACAGACGAGGTTGGCGGAATTGATTGTGTAGCGGTGAAATGCATAGATACAATCAAGAACACCGATTGCGTAGGCAGCTAACTAGGCTGTAACTGACGCTGAGGCACGAAAGCGTGGGGAGCGAACAGG
Actinobacteria	Actinobacteria	Actinomycetales	Streptomycetaceae	Streptomyces	1	infected leaf	TACGTAGGGCGCAAGCGTTGTCCGGAATTATTGGGCGTAAAGAGCTCGTAGGCGGTCTGTCGCGTCGGATGTGAAAGCCCGGGGCTTAACCCCGGGTCTGCATACGATACGGGCAGACTAGAGTGTGGTAGGGGAGATCGGAATTCCTGGTGTAGCGGTGAAATGCGCAGATATCAGGAGGAACACCGGTGGCGAAGGCGGATCTCTGGGCCATTACTGACGCTGAGGAGCGAAAGCGTGGGGAGCGAACAGG
Actinobacteria	Actinobacteria	Solirubrobacterales	Conexibacteraceae	Conexibacter	1	infected leaf	TACGTAGGGGGCAAGCGTTGTCCGGAATCATTGGGCGTAAAGCGCGTGTAGGCGGTTCGATAAGTCTGCTGTGAAAGTCCAGGGCTCAACCCTGGGATGCCGGTGGATACTGTCGGGCTAGAGTGCGGAAGAGGCGAGTGGAATTCCCGGTGTAGCGGTGAAATGCGCAGATATCGGGAGGAACACCAATTGCGAAGGCAGCTCGCTGGGACGTAACTGACGCTGAGACGCGAAAGCGTGGGGAGCAAACAGG
Proteobacteria	Betaproteobacteria	Burkholderiales	NA	NA	1	infected leaf	TACGTAGGGTGCAAGCGTTAATCGGAATTACTGGGCGTAAAGCGTGCGCAGGCGGCTTTGCAAGACAGATGTGAAATCCCCGGGCTCAACCTGGGAACTGCATTTGTGACTGCATGGCTAGAGTGCGGCAGAGGGGGATGGAATTCCGCGTGTAGCAGTGAAATGCGTAGATATGCGGAGGAACACCGATGGCGAAGGCAATCCCCTGGGCCTGCACTGACGCTCATGCACGAAAGCGTGGGGAGCAAACAGG
Proteobacteria	Betaproteobacteria	Burkholderiales	Oxalobacteraceae	Noviherbaspirillum	1	infected leaf	TACGTAGGGTGCAAGCGTTAATCGGAATTACTGGGCGTAAAGCGTGCGCAGGCGGTTGTGCAAGACCGATGTGAAATCCCCGGGCTTAACCTGGGAATGGCATTGGTGACTGCACGGCTAGAGTGTGTCAGAGGGGGGTAGAATTCCACGTGTAGCAGTGAAATGCGTAGAGATGTGGAGGAATACCGATGGCGAAGGCAGCCCCCTGGGATAACACTGACGCTCATGCACGAAAGCGTGGGGAGCAAACAGG
Proteobacteria	Betaproteobacteria	Burkholderiales	Oxalobacteraceae	Massilia	1	infected leaf	TACGTAGGGTGCAAGCGTTAATCGGAATTACTGGGCGTAAAGCGTGCGCAGGCGGTTTTGTAAGTCTGTCGTGAAATCCCCGGGCTCAACCTGGGAATTGCGATGGAGACTGCAAGGCTAGAATCTGGCAGAGGGGGGTAGAATTCCACGTGTAGCAGTGAAATGCGTAGAGATGTGGAGGAACACCGATGGCGAAGGCAGCCCCCTGGGTCAAGATTGACGCTCATGCACGAAAGCGTGGGGAGCAAACAGG
Proteobacteria	Betaproteobacteria	Burkholderiales	Oxalobacteraceae	Massilia	1	infected leaf	TACGTAGGGTGCAAGCGTTAATCGGAATTACTGGGCGTAAAGCGTGCGCAGGCGGTTTTGTAAGTCTGTTGTGAAATCCCCGGGCTCAACCTGGGAATGGCAATGGAGACTGCAAGGCTAGAGTTTGGCAGAGGGGGGTAGAATTCCACGTGTAGCAGTGAAATGCGTAGAGATGTGGAGGAACACCGATGGCGAAGGCAGCCCCCTGGGTCAAGACTGACGCTCATGCACGAAAGCGTGGGGAGCAAACAGG
Proteobacteria	Betaproteobacteria	Burkholderiales	Oxalobacteraceae	Duganella	1	infected leaf	TACGTAGGGTGCAAGCGTTAATCGGAATTACTGGGCGTAAAGCGTGCGCAGGCGGTTTTGTAAGTTTGTCGTGAAATCCCCGGGCTCAACCTGGGAATGGCGATGAAGACTGCAAGGCTAGAGTTTGGCAGAGGGGGGTAGAATTCCACGTGTAGCAGTGAAATGCGTAGATATGTGGAGGAACACCGATGGCGAAGGCAGCCCCCTGGGTCAAAACTGACGCTCATGCACGAAAGCGTGGGGAGCAAACAGG
Actinobacteria	Actinobacteria	Actinomycetales	Nakamurellaceae	Nakamurella	1	infected leaf	TACGTAGGGTGCAAGCGTTGTCCGGAATTATTGGGCGTAAAGAGCTCGTAGGCGGTTTGTCGCGTCGAATGTGAAAACCCGGGGCTCAACCCCGGGCCTGCATTCGATACGGGCAGACTAGAGTTCGGTAGGGGAGTCTGGAATTCCTGGTGTAGCGGTGAAATGCGCAGATATCAGGAGGAACACCGGTGGCGAAGGCGGGACTCTGGGCCGATACTGACGCTGAGGAGCGAAAGCGTGGGGAGCAAACAGG
Actinobacteria	Actinobacteria	Actinomycetales	Nocardioidaceae	Nocardioides	1	infected leaf	TACGTAGGGTGCGAGCGTTGTCCGGAATTATTGGGCGTAAAGGGCTCGTAGGCGGTTTGTCGCGTCGGGAGTGAAAACACTGGGCTTAACCGAGTGCTTGCTTTCGATACGGGCAGACTTGAGGCATTGAGGGGAGAACGGAATTCCTGGTGTAGCGGTGAAATGCGCAGATATCAGGAGGAACACCGGTGGCGAAGGCGGTTCTCTGGCAATGTTCTGACGCTGAGGAGCGAAAGTGTGGGGAGCGAACAGG
Actinobacteria	Actinobacteria	Actinomycetales	Nocardioidaceae	Nocardioides	2	infected leaf	TACGTAGGGTGCGAGCGTTGTCCGGAATTATTGGGCGTAAAGGGCTCGTAGGCGGTTTGTCGCGTCGGGAGTGAAAACCCAGGGCTTAACTCTGGGCTTGCTTTCGATACGGGCAGACTAGAGGTATGCAGGGGAGAACGGAATTCCTGGTGTAGCGGTGAAATGCGCAGATATCAGGAGGAACACCGGTGGCGAAGGCGGTTCTCTGGGCATTACCTGACGCTGAGGAGCGAAAGTGTGGGGAGCGAACAGG

## Sheet: Table_S5 Differential Abundance
								PR versus IIR				PR versus IUR				PR versus UR				PL versus IL				IUR versus IIR				UR versus IIR				UR versus IUR				UL versus IL
						Taxon relative abundance		DESeq2		ALDEx2		DESeq2		ALDEx2		DESeq2		ALDEx2		DESeq2		ALDEx2		DESeq2		ALDEx2		DESeq2		ALDEx2		DESeq2		ALDEx2		DESeq2		ALDEx2
Phylum	Class	Order	Family	Genus	ASV	Root	Leaf	LFC	P_ADJ	Effect	P_ADJ	LFC	P_ADJ	Effect	P_ADJ	LFC	P_ADJ	Effect	P_ADJ	LFC	P_ADJ	Effect	P_ADJ	LFC	P_ADJ	Effect	P_ADJ	LFC	P_ADJ	Effect	P_ADJ	LFC	P_ADJ	Effect	P_ADJ	LFC	P_ADJ	Effect	P_ADJ
Acidobacteria	NA	NA	NA	NA	NA	0.0317952	0.00131043	-0.724831	0.0275458	-0.397001	0.213272	-0.898257	0.00483154	-0.401647	0.20259	-0.88944	0.00608542	-0.256837	0.409951	2.98162	0.58808	0.458884	0.420188	0.173425	1	-0.0439954	0.916151	0.164608	0.741748	-0.103322	0.755456	-0.00881696	1	-0.0974036	0.77364	-0.0643923	1	-0.050932	0.782756
Actinobacteria	NA	NA	NA	NA	NA	0.288112	0.122161	-0.760746	0.0394222	-0.375228	0.288261	-0.707338	0.0526426	-0.306921	0.383051	-0.969976	0.00677603	-0.363209	0.331302	0.0941875	0.832015	0.0417781	0.864606	-0.0534074	1	-0.0756795	0.879641	0.209231	0.741748	0.0220256	0.842152	0.262638	0.616072	0.125397	0.819489	-0.6061	1	-0.265687	0.739749
Armatimonadetes	NA	NA	NA	NA	NA	0.00679453	NA	3.1719	5.60537e-05	0.617892	0.0687092	4.30914	2.19692e-08	0.90123	0.00413674	5.20808	2.33197e-11	1.33339	0.000614363	NA	NA	NA	NA	-1.13724	0.857009	-0.492374	0.427669	-2.03618	0.0813744	-0.774337	0.0357847	-0.898942	0.515258	-0.256872	0.388363	NA	NA	NA	NA
Bacteroidetes	NA	NA	NA	NA	NA	0.0843583	0.0443035	2.29056	3.29934e-07	1.17611	0.00577567	2.98743	1.47537e-11	1.84677	8.18243e-05	1.8423	7.82355e-05	1.32494	0.000977961	-0.886106	0.58808	-0.0439427	0.895328	-0.696874	0.857009	-0.66819	0.206694	0.448259	0.501727	-0.198416	0.621822	1.14513	0.0442822	0.470687	0.246404	0.775501	1	0.150515	0.817322
candidate_division_WPS-1	NA	NA	NA	NA	NA	0.000534169	NA	0.328978	0.743045	0.039598	0.797875	0.200143	0.807937	0.0613118	0.777263	-0.736954	0.398755	-0.197715	0.462938	NA	NA	NA	NA	0.128834	1	-0.0238256	0.917459	1.06593	0.501727	0.422842	0.251513	0.937097	0.515258	0.341789	0.206774	NA	NA	NA	NA
Chlamydiae	NA	NA	NA	NA	NA	3.63947e-05	NA	0.930316	0.823234	0.306218	0.344126	1.26967	0.807937	0.40368	0.276766	-3.77394	0.398755	0.0778267	0.643541	NA	NA	NA	NA	0	1	NA	NA	4.70425	0.501727	0.177042	0.622511	5.04361	0.515258	0.344422	0.462482	NA	NA	NA	NA
Chloroflexi	NA	NA	NA	NA	NA	0.00170837	7.12982e-06	-1.62866	0.025247	-0.415066	0.0835176	-2.01183	0.00409122	-0.738256	0.00865574	-1.36537	0.0512704	-0.190873	0.42693	-2.66881	0.832015	-0.392598	0.470774	0.383165	1	0.211404	0.703946	-0.263297	0.797202	-0.253017	0.465948	-0.646462	0.515258	-0.609396	0.148426	0	1	NA	NA
Firmicutes	NA	NA	NA	NA	NA	0.00154935	4.75321e-05	-2.60462	0.0232189	-0.738922	0.0262449	-3.341	0.00218974	-1.10801	0.00232834	-3.36143	0.00204158	-0.847674	0.0143828	-1.65667	0.832015	-0.280315	0.596129	0.736379	1	0.183139	0.646826	0.75681	0.694855	0.14853	0.648537	0.0204316	1	0.0226645	0.877038	0	1	NA	NA
Gemmatimonadetes	NA	NA	NA	NA	NA	0.000950255	NA	-1.21535	0.118832	-0.294062	0.216878	-1.77407	0.0182519	-0.682237	0.018497	-2.44472	0.00143808	-0.901863	0.00274113	NA	NA	NA	NA	0.558714	1	0.0875654	0.871241	1.22937	0.272337	0.320278	0.213983	0.670655	0.515258	0.407307	0.308813	NA	NA	NA	NA
Nitrospirae	NA	NA	NA	NA	NA	1.25052e-05	NA	4.35989	0.371356	0.446373	0.269282	4.69923	0.325627	0.533838	0.16885	4.2809	0.382607	0.458934	0.22988	NA	NA	NA	NA	0	1	NA	NA	0	1	NA	NA	0	1	NA	NA	NA	NA	NA	NA
Planctomycetes	NA	NA	NA	NA	NA	0.019519	0.000149046	-1.28062	1.37014e-05	-0.657601	0.0723509	-1.29584	7.78618e-06	-0.626708	0.0649118	-0.7994	0.00617918	-0.162107	0.596053	-2.06079	0.832015	-0.0878739	0.708216	0.0152241	1	-0.110312	0.857682	-0.481218	0.272337	-0.683716	0.144282	-0.496443	0.321067	-0.557684	0.184741	-0.375357	1	-0.0425762	0.782437
Proteobacteria	NA	NA	NA	NA	NA	0.549045	0.831378	1.51363	1.64054e-07	1.13429	0.00958544	1.74552	3.3452e-10	1.47427	0.000973998	0.985122	0.000958579	1.00008	0.0105429	1.01309	0.0419284	0.246959	0.730381	-0.231897	1	-0.3808	0.439041	0.528504	0.272337	0.0767889	0.75534	0.7604	0.0442822	0.38776	0.29142	0.202963	1	-0.0515711	0.814855
Spirochaetes	NA	NA	NA	NA	NA	0.000158399	NA	-1.67341	0.642685	0.176139	0.553902	-1.83897	0.597395	0.0235607	0.740881	1.31894	0.640351	0.25125	0.46413	NA	NA	NA	NA	0.165562	1	0.0844848	0.825941	-2.99235	0.501727	-0.111183	0.732024	-3.15791	0.515258	-0.281062	0.564898	NA	NA	NA	NA
Verrucomicrobia	NA	NA	NA	NA	NA	0.015426	0.000643339	0.995801	0.00120046	0.633213	0.103209	1.07861	0.000380206	0.727032	0.0456531	1.00481	0.0013314	1.01577	0.0118991	-0.537126	0.832015	0.0546637	0.799181	-0.0828064	1	-0.226921	0.698037	-0.00901147	1	-0.348276	0.471304	0.0737949	1	-0.0441423	0.789269	1.03238	1	0.105815	0.802545
Acidobacteria	Acidobacteria_Gp1	NA	NA	NA	NA	0.0076909	0.00020777	-0.30886	0.848214	-0.17599	0.72031	0.0653484	1	-0.154263	0.707601	-1.72387	0.154303	-0.54753	0.107134	-0.359305	0.920192	-0.115556	0.668455	-0.374208	0.976201	-0.0818156	0.956448	1.41501	0.457289	0.421956	0.354359	1.78922	0.331193	0.566227	0.151891	0	1	NA	NA
Acidobacteria	Acidobacteria_Gp10	NA	NA	NA	NA	0.000551987	NA	-2.9333	0.379531	-0.0408431	0.80305	-2.27107	0.486033	-0.153439	0.71591	-1.35559	0.739968	0.165175	0.644603	NA	NA	NA	NA	-0.662227	0.976201	0.0881478	0.934003	-1.57771	0.70513	-0.142186	0.748434	-0.915487	0.839337	-0.293112	0.59222	NA	NA	NA	NA
Acidobacteria	Acidobacteria_Gp11	NA	NA	NA	NA	2.20078e-05	NA	-0.176108	NA	0.152486	0.664188	-0.76868	0.946933	0.19108	0.599124	0.717652	NA	0.177638	0.657395	NA	NA	NA	NA	0.592572	1	-0.0338345	0.891775	-0.893761	0.921035	-0.0263238	0.77268	-1.48633	0.839337	-0.042114	0.716851	NA	NA	NA	NA
Acidobacteria	Acidobacteria_Gp16	NA	NA	NA	NA	0.00279446	NA	-0.166729	0.816475	0.113017	0.808484	-0.579808	0.326127	-0.0409429	0.836035	0.0188421	0.96527	0.0749859	0.8045	NA	NA	NA	NA	0.413078	0.976201	0.153318	0.911859	-0.185571	0.793222	-0.0138518	0.892155	-0.59865	0.389761	-0.108797	0.739528	NA	NA	NA	NA
Acidobacteria	Acidobacteria_Gp17	NA	NA	NA	NA	0.00257041	1.90226e-05	-1.05242	0.518222	-0.182159	0.617643	-1.39958	0.312675	-0.283602	0.474635	1.15804	0.398932	0.0457353	0.880031	-2.07582	0.908008	-0.298029	0.485361	0.347159	0.976201	0.0633591	0.937729	-2.21046	0.187707	-0.240759	0.488058	-2.55762	0.110723	-0.332721	0.308706	0	1	NA	NA
Acidobacteria	Acidobacteria_Gp18	NA	NA	NA	NA	6.67976e-07	NA	0	NA	NA	NA	0	1	NA	NA	-0.0368644	NA	0.106729	0.647591	NA	NA	NA	NA	0	1	NA	NA	0.673254	0.942196	0.126449	0.717869	1.02538	0.894956	0.196088	0.563436	NA	NA	NA	NA
Acidobacteria	Acidobacteria_Gp2	NA	NA	NA	NA	0.000600179	NA	-1.35593	0.678686	-7.03635e-05	0.809426	1.27809	0.695848	0.150462	0.65863	-0.453506	0.899934	-0.106703	0.811595	NA	NA	NA	NA	-2.63402	0.976201	-0.147297	0.894527	-0.902424	0.793222	0.0823532	0.832847	1.73159	0.651692	0.213374	0.603681	NA	NA	NA	NA
Acidobacteria	Acidobacteria_Gp22	NA	NA	NA	NA	4.14805e-06	NA	-1.08182	NA	0.111306	0.666015	0	1	NA	NA	0	NA	NA	NA	NA	NA	NA	NA	-2.07033	0.976201	-0.156697	0.815854	-1.76849	0.793222	-0.0565876	0.725661	0	1	NA	NA	NA	NA	NA	NA
Acidobacteria	Acidobacteria_Gp3	NA	NA	NA	NA	0.00179425	7.78089e-05	-0.848061	0.558071	-0.856113	0.0447438	-1.27438	0.329346	-0.934937	0.0172924	-1.76121	0.152492	-1.32799	0.00432709	-2.24117	0.908008	-0.286329	0.455749	0.426314	0.976201	0.108099	0.899758	0.913148	0.67673	0.353546	0.377571	0.486833	0.839337	0.17928	0.584557	0	1	NA	NA
Acidobacteria	Acidobacteria_Gp4	NA	NA	NA	NA	0.00219275	NA	-0.658905	0.558071	-0.0860959	0.759602	-1.11391	0.273998	-0.214725	0.502359	1.3195	0.154303	0.403582	0.12672	NA	NA	NA	NA	0.455004	0.976201	0.0567685	0.924285	-1.97841	0.084073	-0.562135	0.137503	-2.43341	0.015771	-0.735488	0.0247989	NA	NA	NA	NA
Acidobacteria	Acidobacteria_Gp5	NA	NA	NA	NA	6.93513e-05	NA	-1.7709	0.678686	0.0875823	0.753208	-0.881775	0.894228	0.0836357	0.749917	3.78539	0.327626	0.498838	0.297014	NA	NA	NA	NA	-0.889127	0.976201	-0.00738351	0.918011	-5.55629	0.252628	-0.322217	0.537086	-4.66717	0.344522	-0.302689	0.530576	NA	NA	NA	NA
Acidobacteria	Acidobacteria_Gp6	NA	NA	NA	NA	0.0136647	0.00100655	-1.59186	9.19347e-05	-0.987424	0.019816	-1.83863	4.05589e-06	-1.13933	0.00321757	-1.00039	0.0259875	-0.365551	0.392721	1.92709	0.908008	0.111016	0.717695	0.246773	0.976201	0.161036	0.9059	-0.59147	0.457289	-0.423868	0.429077	-0.838243	0.160259	-0.534843	0.180891	0.264981	1	-0.0292192	0.848925
Acidobacteria	Acidobacteria_Gp7	NA	NA	NA	NA	0.000208428	NA	-0.724774	0.678686	-0.038274	0.863329	-1.06602	0.51872	-0.0938784	0.706015	0.289488	0.899934	0.155151	0.755559	NA	NA	NA	NA	0.341245	0.976201	0.081839	0.925676	-1.01426	0.67673	-0.196331	0.676705	-1.35551	0.445413	-0.275012	0.437315	NA	NA	NA	NA
Actinobacteria	Actinobacteria	NA	NA	NA	NA	0.287715	0.122166	-0.837496	0.086123	-0.254577	0.555037	-0.692462	0.159872	-0.229189	0.58419	-0.928263	0.0504472	-0.495636	0.162426	-0.0492468	0.920192	0.0418158	0.869319	-0.145034	0.976201	-0.046018	0.95629	0.0907676	0.921035	0.329263	0.566613	0.235801	0.771434	0.45548	0.347487	-0.473855	1	-0.19584	0.823605
Proteobacteria	Alphaproteobacteria	NA	NA	NA	NA	0.316832	0.539183	1.37794	2.26403e-07	1.31645	0.00557424	1.70544	7.18632e-11	1.65548	0.000617059	1.36535	3.04291e-07	1.17201	0.0102179	-1.11745	0.0180963	-0.513669	0.241328	-0.3275	0.976201	-0.340381	0.711176	0.0125844	1	0.163101	0.776114	0.340084	0.389761	0.497545	0.223703	0.520742	0.965692	0.034258	0.905402
Chloroflexi	Anaerolineae	NA	NA	NA	NA	0.000253542	NA	-3.09078	0.367625	0.0689621	0.740437	-6.10398	0.0218665	-0.552509	0.245535	-5.04854	0.0740799	-0.138728	0.741421	NA	NA	NA	NA	3.0132	0.976201	0.546459	0.566607	1.95777	0.67673	0.156022	0.715694	-1.05544	0.839337	-0.304066	0.515379	NA	NA	NA	NA
Armatimonadetes	Armatimonadetes_gp5	NA	NA	NA	NA	0.00652281	NA	2.66278	0.00521198	0.950582	0.0310728	3.79045	1.54793e-05	1.03844	0.00226754	5.18437	3.75649e-09	1.20579	0.00075944	NA	NA	NA	NA	-1.12767	0.976201	-0.241253	0.786372	-2.52159	0.0270123	-0.480879	0.298923	-1.39392	0.344522	-0.122192	0.706098	NA	NA	NA	NA
Armatimonadetes	Armatimonadia	NA	NA	NA	NA	0.000145838	NA	-0.375397	0.905132	-0.115265	0.78543	-0.189083	1	0.131095	0.717542	2.47395	0.609408	0.133236	0.644427	NA	NA	NA	NA	-0.186314	1	-0.122329	0.889498	-2.84935	0.67673	-0.306826	0.598796	-2.66304	0.640576	-0.114516	0.731452	NA	NA	NA	NA
Firmicutes	Bacilli	NA	NA	NA	NA	0.000578925	4.75565e-05	-1.90688	0.232559	-0.348562	0.440706	-1.75872	0.273998	-0.341166	0.419608	-3.5951	0.0100041	-0.890639	0.0184273	-1.41166	0.908008	-0.266883	0.517467	-0.148151	1	-0.035712	0.949935	1.68822	0.457289	0.392466	0.295598	1.83637	0.37244	0.428919	0.123101	0	1	NA	NA
Bacteroidetes	Bacteroidia	NA	NA	NA	NA	0.000209681	NA	-4.31149	0.518222	0.008582	0.792119	-3.08595	0.606547	0.138737	0.601714	0.68667	0.899934	0.248807	0.539248	NA	NA	NA	NA	-1.22554	0.976201	-0.16234	0.851121	-4.99816	0.594924	-0.25631	0.608831	-3.77262	0.607585	-0.0644162	0.70785	NA	NA	NA	NA
Proteobacteria	Betaproteobacteria	NA	NA	NA	NA	0.0710473	0.0928002	1.1607	0.0256054	0.621139	0.119336	1.61977	0.000856872	0.966525	0.0052317	-0.211669	0.757166	-0.0782203	0.867506	-1.1085	0.453137	-0.199254	0.502961	-0.459074	0.976201	-0.432475	0.692603	1.37237	0.0270123	0.695948	0.231366	1.83144	0.000533821	1.10217	0.0230859	-1.16931	0.965692	-0.248524	0.799013
Chloroflexi	Caldilineae	NA	NA	NA	NA	6.2799e-06	NA	0	NA	NA	NA	0	NA	0.171106	0.542125	0	NA	NA	NA	NA	NA	NA	NA	0	NA	0.00112754	0.877882	0	NA	NA	NA	0	NA	-0.0289803	0.702186	NA	NA	NA	NA
Chlamydiae	Chlamydiia	NA	NA	NA	NA	3.65565e-05	NA	0.636347	0.904396	0.286965	0.473479	0.988512	0.928434	0.414591	0.283707	-4.98295	0.396128	-0.0171789	0.755986	NA	NA	NA	NA	0	1	NA	NA	5.6193	0.494734	0.311392	0.575001	5.97146	0.389761	0.327908	0.472287	NA	NA	NA	NA
Armatimonadetes	Chthonomonadetes	NA	NA	NA	NA	0.000273146	NA	-5.78934	0.0160181	-0.461815	0.409188	-4.30827	0.0822103	-0.274435	0.610615	-4.15721	0.0991885	-0.220838	0.630306	NA	NA	NA	NA	-1.48108	0.976201	-0.19412	0.877598	-1.63213	0.67673	-0.194028	0.678631	-0.151058	1	-0.0648631	0.837865	NA	NA	NA	NA
Bacteroidetes	Cytophagia	NA	NA	NA	NA	0.0212169	0.0337635	1.06196	0.0997561	0.5606	0.157654	1.88535	0.000856872	0.973932	0.00583311	2.05819	0.000373825	0.930698	0.0110714	-3.46232	0.00675487	-0.559877	0.181415	-0.823381	0.976201	-0.288153	0.829512	-0.996227	0.252628	-0.207911	0.686687	-0.172846	0.839337	0.145841	0.782972	0.293682	1	0.0724388	0.919
Proteobacteria	Deltaproteobacteria	NA	NA	NA	NA	0.0592257	0.0014892	-3.40396	3.79617e-16	-1.66134	0.000127094	-3.69795	5.36551e-19	-1.72403	6.30034e-05	-3.87168	7.00149e-21	-1.98891	8.54067e-05	0.534009	0.908008	-0.172859	0.650479	0.293986	0.976201	0.0558089	0.935952	0.467716	0.594924	0.450912	0.365343	0.17373	0.839337	0.478702	0.342788	-0.925087	1	-0.341337	0.724493
Firmicutes	Erysipelotrichia	NA	NA	NA	NA	0.000110049	NA	0.636348	0.904396	0.143031	0.635759	-4.49518	0.459793	-0.0126726	0.725983	0.68667	0.899934	0.0570665	0.707151	NA	NA	NA	NA	5.13153	0.976201	0.0898099	0.873598	-0.0503216	1	0.0277149	0.764573	-5.18185	0.440183	-0.0882699	0.746282	NA	NA	NA	NA
Bacteroidetes	Flavobacteriia	NA	NA	NA	NA	0.0254086	0.00444982	4.46758	2.26403e-07	1.47137	0.000605609	4.85624	1.11613e-08	1.45272	0.000147618	1.45146	0.152492	0.776552	0.0443206	4.50245	0.140936	0.401704	0.413387	-0.388662	0.976201	-0.355245	0.694201	3.01612	0.00551754	0.394067	0.391439	3.40478	0.000533821	0.661221	0.0880264	4.43285	0.627709	0.269757	0.779169
Proteobacteria	Gammaproteobacteria	NA	NA	NA	NA	0.101837	0.197929	0.608199	0.202592	0.211663	0.699028	0.952078	0.0194174	0.479971	0.308117	0.411625	0.396128	-0.125034	0.802901	5.67796	4.16972e-06	1.26528	0.00670547	-0.343879	0.976201	-0.287127	0.72352	0.196574	0.790088	0.437192	0.31649	0.540454	0.37244	0.833029	0.0394995	0.655811	1	0.18218	0.874085
Gemmatimonadetes	Gemmatimonadetes	NA	NA	NA	NA	0.000960921	NA	-1.78975	0.0256054	-0.248787	0.350965	-2.18246	0.0040214	-0.711678	0.0169859	-2.7809	0.000323514	-1.04605	0.000766689	NA	NA	NA	NA	0.392715	0.976201	0.132755	0.89111	0.991156	0.457289	0.485977	0.204251	0.598441	0.607585	0.687149	0.153287	NA	NA	NA	NA
Nitrospirae	Nitrospira	NA	NA	NA	NA	1.28339e-05	NA	3.96317	NA	0.396014	0.393464	4.31532	0.474824	0.485724	0.257546	4.01348	NA	0.3341	0.408432	NA	NA	NA	NA	0	1	NA	NA	0	1	NA	NA	0	1	NA	NA	NA	NA	NA	NA
Proteobacteria	Oligoflexia	NA	NA	NA	NA	2.55892e-05	NA	0	NA	NA	NA	-1.26637	0.894228	0.124589	0.591389	-2.79914	NA	-0.00313762	0.723547	NA	NA	NA	NA	1.90271	0.976201	0.0790579	0.856627	3.43548	0.67673	0.178663	0.669376	1.53277	0.839337	0.132675	0.688496	NA	NA	NA	NA
Verrucomicrobia	Opitutae	NA	NA	NA	NA	0.00366645	4.79423e-05	0.398194	0.558071	0.254448	0.648879	1.58764	0.00158594	0.969485	0.00678457	1.04988	0.0583901	0.373491	0.379849	-1.18782	0.908008	-0.344399	0.479413	-1.18945	0.329072	-0.794203	0.285471	-0.651685	0.457289	-0.17228	0.763273	0.537765	0.445413	0.758727	0.102243	0	1	NA	NA
Planctomycetes	Planctomycetia	NA	NA	NA	NA	0.0197333	0.000149122	-1.47316	6.5957e-06	-0.632831	0.111212	-1.46042	6.64767e-06	-0.769716	0.0494299	-0.783925	0.0318753	-0.413893	0.285349	-1.8785	0.908008	-0.0910788	0.673414	-0.0127341	1	-0.0129737	0.942422	-0.689232	0.172227	-0.370205	0.514542	-0.676498	0.160259	-0.460487	0.294671	0.023586	1	-0.0705178	0.834934
Verrucomicrobia	Spartobacteria	NA	NA	NA	NA	0.00596725	0.000184734	-0.849004	0.222125	-0.31596	0.41752	-1.16192	0.0595834	-0.387752	0.202661	-0.481044	0.524407	-0.304406	0.325724	-0.943337	0.908008	-0.0940907	0.688598	0.312915	0.976201	0.124215	0.918949	-0.36796	0.70513	0.008643	0.897903	-0.680875	0.400002	-0.108681	0.801307	0.100448	1	-0.102806	0.826607
Bacteroidetes	Sphingobacteriia	NA	NA	NA	NA	0.038575	0.00609413	0.946961	0.0159592	0.848756	0.0471148	1.72842	8.98201e-07	1.38357	0.00111031	1.17779	0.00149917	0.91931	0.0427992	1.49522	0.908008	0.678823	0.152448	-0.781463	0.329072	-0.57415	0.569294	-0.230832	0.70513	0.18574	0.79111	0.550631	0.344522	0.783404	0.0648819	0.00913613	1	0.0459339	0.870199
Spirochaetes	Spirochaetia	NA	NA	NA	NA	0.00016	NA	-1.75704	0.678686	0.179843	0.612009	-1.8021	0.688504	0.00101042	0.781716	1.54352	0.757166	0.183825	0.655416	NA	NA	NA	NA	0.0450594	1	0.0677145	0.908087	-3.30055	0.602646	0.000684598	0.780767	-3.34561	0.453783	-0.137975	0.718536	NA	NA	NA	NA
Verrucomicrobia	Subdivision3	NA	NA	NA	NA	0.0008648	NA	-0.138731	0.904396	0.0478447	0.884608	-0.703787	0.521673	-0.161733	0.619456	-0.66958	0.56783	-0.0717721	0.767002	NA	NA	NA	NA	0.565056	0.976201	0.166788	0.85084	0.530849	0.70513	0.113608	0.626299	-0.0342072	1	0.0217084	0.863494	NA	NA	NA	NA
Actinobacteria	Thermoleophilia	NA	NA	NA	NA	0.00126061	NA	-1.49709	0.554356	0.0717823	0.83301	-2.88989	0.143672	-0.266194	0.571869	-0.752789	0.757166	0.0771963	0.826876	NA	NA	NA	NA	1.39279	0.976201	0.282509	0.838603	-0.744304	0.793222	-0.0118579	0.871423	-2.1371	0.389761	-0.328746	0.494617	NA	NA	NA	NA
Chloroflexi	Thermomicrobia	NA	NA	NA	NA	0.000506323	NA	-0.6204	0.678686	-0.0283753	0.893557	-0.91665	0.539987	-0.0820596	0.735453	-0.169706	0.899934	0.00329691	0.897797	NA	NA	NA	NA	0.29625	0.976201	0.0707904	0.922862	-0.450694	0.793222	-0.0297804	0.898014	-0.746944	0.716675	-0.0842882	0.663631	NA	NA	NA	NA
Verrucomicrobia	Verrucomicrobiae	NA	NA	NA	NA	0.00468319	0.000385177	2.64058	6.5957e-06	1.38331	0.00204247	3.09763	7.7495e-08	1.75684	0.000255296	2.08024	0.000607927	0.854833	0.00910407	-3.10903	0.908008	-0.19873	0.613107	-0.457059	0.976201	-0.373223	0.725682	0.560333	0.659645	0.194268	0.716167	1.01739	0.331193	0.436143	0.268576	1.1112	1	0.0850718	0.853751
Actinobacteria	Actinobacteria	Acidimicrobiales	NA	NA	NA	0.0137278	0.000255282	-0.971585	0.0329323	-0.483199	0.162612	-1.22153	0.00378356	-0.799742	0.0260369	-0.906107	0.0437127	-0.327886	0.247149	1.88207	0.940897	-0.0255423	0.712351	0.249947	1	0.244645	0.9286	-0.0654778	0.948439	-0.190954	0.76476	-0.315424	0.680212	-0.411944	0.366192	1.76139	1	0.068694	0.878377
Acidobacteria	Acidobacteria_Gp1	Acidipila	NA	NA	NA	1.73224e-05	NA	0	NA	NA	NA	1.30906	0.932016	0.163296	0.617267	-1.62599	NA	0.147199	0.601635	NA	NA	NA	NA	-0.543221	1	0.00550882	0.906206	2.39184	0.833159	0.00753686	0.764798	2.93506	0.727677	-0.0225457	0.711697	NA	NA	NA	NA
Actinobacteria	Actinobacteria	Actinomycetales	NA	NA	NA	0.259435	0.112957	-0.779016	0.191066	-0.302722	0.473359	-0.402285	0.656426	-0.231952	0.544343	-0.532821	0.383073	-0.248808	0.490776	-0.371136	0.940897	0.0416369	0.900769	-0.376731	1	-0.0808794	0.960929	-0.246195	0.833159	-0.0891895	0.89858	0.130536	0.877734	-0.0401288	0.879013	-0.858466	1	-0.231452	0.888692
Proteobacteria	Gammaproteobacteria	Aeromonadales	NA	NA	NA	5.44747e-05	NA	0	NA	0.26063	0.481503	0	NA	0.226884	0.53309	0	NA	0.322017	0.397729	NA	NA	NA	NA	0	NA	0.0149609	0.910374	0	NA	NA	NA	0	NA	-0.0878159	0.636791	NA	NA	NA	NA
Proteobacteria	Alphaproteobacteria	Alphaproteobacteria_incertae_sedis	NA	NA	NA	0.00453451	5.73938e-05	-1.4983	0.0124806	-0.608989	0.0547752	-1.47819	0.0109955	-0.694692	0.0265643	-2.14039	0.000114598	-0.883605	0.00556107	0.266754	0.940897	-0.191327	0.578719	-0.0201092	1	0.00995408	0.960778	0.642098	0.5564	0.435688	0.392592	0.662207	0.496514	0.34168	0.421682	0	1	NA	NA
Proteobacteria	Gammaproteobacteria	Alteromonadales	NA	NA	NA	0.000385009	NA	-6.47377	0.00702837	-0.411224	0.464183	-5.97203	0.0104308	-0.33407	0.543161	-6.11709	0.00748797	-0.527362	0.326374	NA	NA	NA	NA	-0.501744	1	-0.0529313	0.950277	-0.356683	0.948439	0.0395238	0.851245	0.14506	1	0.10907	0.789493	NA	NA	NA	NA
Chloroflexi	Anaerolineae	Anaerolineales	NA	NA	NA	0.000268063	NA	-2.57669	0.518366	0.0719228	0.765379	-5.8646	0.0299419	-0.591327	0.217215	-4.62539	0.116813	-0.0599313	0.764341	NA	NA	NA	NA	3.28791	1	0.598168	0.548831	2.0487	0.73248	0.118416	0.752494	-1.23921	0.816855	-0.33925	0.394953	NA	NA	NA	NA
Acidobacteria	Acidobacteria_Gp4	Aridibacter	NA	NA	NA	0.000922675	NA	0.0589528	1	-0.077914	0.907601	0.620103	0.815577	-0.0157555	0.916514	1.59036	0.291931	0.241086	0.462419	NA	NA	NA	NA	-0.56115	1	-0.0195317	0.970364	-1.5314	0.5564	-0.372289	0.316737	-0.970255	0.680212	-0.336685	0.258085	NA	NA	NA	NA
Armatimonadetes	Armatimonadia	Armatimonadales	NA	NA	NA	0.000170455	NA	-0.108135	1	-0.0542228	0.793082	0.00628633	1	0.0439745	0.744279	2.85195	0.521567	0.238574	0.494071	NA	NA	NA	NA	-0.114421	1	-0.132455	0.922434	-2.96009	0.73248	-0.360954	0.529002	-2.84567	0.680212	-0.190767	0.680348	NA	NA	NA	NA
Firmicutes	Bacilli	Bacillales	NA	NA	NA	0.000610543	4.77199e-05	-1.85045	0.301885	-0.393613	0.429883	-1.42473	0.478839	-0.322253	0.435136	-3.3701	0.0144121	-0.823274	0.0355479	-0.460206	0.940897	-0.267554	0.517218	-0.425722	1	-0.0440332	0.956843	1.51965	0.5564	0.302504	0.390026	1.94537	0.354055	0.316693	0.266758	0	1	NA	NA
Bacteroidetes	Bacteroidia	Bacteroidales	NA	NA	NA	0.000216306	NA	-4.3333	0.546475	-0.0172561	0.792192	-2.38968	0.815577	0.130442	0.634614	1.08356	0.834462	0.326447	0.385721	NA	NA	NA	NA	-1.94362	1	-0.135472	0.914321	-5.41686	0.5564	-0.321763	0.540228	-3.47324	0.680212	-0.096912	0.692211	NA	NA	NA	NA
Proteobacteria	Deltaproteobacteria	Bdellovibrionales	NA	NA	NA	0.000335733	9.54399e-06	-0.243358	0.93356	-0.201977	0.686742	0.511994	0.874306	-0.143514	0.792013	1.39795	0.399997	0.138768	0.686398	-1.5413	0.940897	-0.357233	0.407902	-0.755352	1	-0.119762	0.925463	-1.64131	0.5564	-0.412719	0.353987	-0.885957	0.71846	-0.309407	0.384957	0	1	NA	NA
Acidobacteria	Acidobacteria_Gp4	Blastocatella	NA	NA	NA	2.51919e-05	NA	4.52344	0.523923	0.415531	0.400651	2.61704	0.802824	0.372445	0.35772	4.84118	0.399997	0.320689	0.412427	NA	NA	NA	NA	1.9064	1	-0.0127486	0.913981	-0.317744	0.983533	0.0349983	0.725747	-2.22415	0.82328	0.0340949	0.69527	NA	NA	NA	NA
Proteobacteria	Betaproteobacteria	Burkholderiales	NA	NA	NA	0.0622118	0.0926312	1.39245	0.0289551	0.408314	0.371644	2.18538	0.000109287	0.720846	0.0271462	0.21846	0.763659	-0.109911	0.796023	-1.4565	0.307354	-0.191264	0.453285	-0.792927	1	-0.383991	0.693976	1.17399	0.251143	0.542353	0.334077	1.96692	0.0038507	0.90012	0.0692816	-1.56278	0.718673	-0.293756	0.847643
Chloroflexi	Caldilineae	Caldilineales	NA	NA	NA	6.61021e-06	NA	0	NA	NA	NA	0	NA	0.195064	0.608609	0	NA	NA	NA	NA	NA	NA	NA	0	NA	-0.0603008	0.893294	0	NA	NA	NA	0	NA	-0.0786454	0.681737	NA	NA	NA	NA
Planctomycetes	Planctomycetia	Candidatus_Brocadiales	NA	NA	NA	1.47292e-05	NA	1.23698	0.93356	0.218035	0.595538	1.08642	0.9645	0.199335	0.608295	3.05321	NA	0.328294	0.387169	NA	NA	NA	NA	0.150557	1	0.0177881	0.925728	-1.81623	0.863463	-0.154956	0.668242	-1.96679	0.859037	-0.137433	0.649212	NA	NA	NA	NA
Acidobacteria	Acidobacteria_Gp3	Candidatus_Solibacter	NA	NA	NA	0.000582826	NA	0.306939	0.93356	-0.0369185	0.817415	-0.0175463	1	-0.450733	0.332587	-0.521565	0.834462	-0.52931	0.249858	NA	NA	NA	NA	0.324485	1	0.290654	0.901095	0.828504	0.850639	0.351243	0.495703	0.504019	0.877734	0.0779608	0.793131	NA	NA	NA	NA
Proteobacteria	Alphaproteobacteria	Caulobacterales	NA	NA	NA	0.0324623	0.0275123	1.82786	6.8967e-05	0.794593	0.0683212	2.80951	6.81652e-11	1.27644	0.00430514	1.95198	1.74474e-05	0.833472	0.033782	2.7602	0.0729064	0.522847	0.190231	-0.981651	0.370642	-0.751069	0.331495	-0.124121	0.908223	-0.0473602	0.887699	0.857531	0.275854	0.639693	0.209365	4.26772	0.00473461	0.461713	0.709256
Chlamydiae	Chlamydiia	Chlamydiales	NA	NA	NA	3.73548e-05	NA	0.76582	0.93356	0.282491	0.515482	1.30906	0.932016	0.387182	0.355622	-4.38476	0.442384	0.0569201	0.745477	NA	NA	NA	NA	0	1	NA	NA	5.15058	0.59493	0.23	0.66061	5.69382	0.496514	0.263213	0.575238	NA	NA	NA	NA
Proteobacteria	Gammaproteobacteria	Chromatiales	NA	NA	NA	0.00271032	1.9088e-05	-2.61645	0.00726652	-0.514975	0.082239	-2.82831	0.00238994	-0.725122	0.0224832	-1.84791	0.0697944	-0.722993	0.0345254	-1.15929	0.940897	-0.323344	0.417675	0.211852	1	0.0536183	0.950698	-0.76855	0.73248	-0.153981	0.588824	-0.980402	0.4984	-0.281788	0.392692	0	1	NA	NA
Armatimonadetes	Chthonomonadetes	Chthonomonadales	NA	NA	NA	0.000291388	NA	-5.45581	0.0291305	-0.476336	0.43771	-3.84017	0.156425	-0.260379	0.674096	-3.83848	0.145588	-0.0922275	0.760687	NA	NA	NA	NA	-1.61565	1	-0.145888	0.905693	-1.61734	0.792852	-0.257574	0.596697	-0.00168811	1	-0.111827	0.792501	NA	NA	NA	NA
Bacteroidetes	Cytophagia	Cytophagales	NA	NA	NA	0.0221969	0.0337762	1.22266	0.0613683	0.535133	0.136294	2.26035	8.04989e-05	1.01577	0.00936497	2.49117	1.74474e-05	1.13125	0.00364816	-3.15914	0.0332524	-0.552563	0.206885	-1.0377	0.795439	-0.302446	0.903929	-1.26851	0.199217	-0.353716	0.481809	-0.230816	0.86617	-0.12875	0.873375	0.350683	1	0.0204285	0.954962
Proteobacteria	Deltaproteobacteria	Desulfuromonadales	NA	NA	NA	2.71434e-05	NA	-2.19707	0.789488	-0.0168157	0.758097	-2.5655	0.693389	-0.0218459	0.764344	-2.37516	0.607341	0.00566891	0.707575	NA	NA	NA	NA	0.368425	1	-0.00737303	0.929131	0.178087	0.983533	0.00976363	0.785095	-0.190339	1	-0.00437346	0.796506	NA	NA	NA	NA
Acidobacteria	Acidobacteria_Gp1	Edaphobacter	NA	NA	NA	0.00171101	NA	-0.151033	0.93827	-0.230436	0.574803	0.871694	0.666837	-0.0532721	0.888046	-0.925305	0.521567	-0.676795	0.0362442	NA	NA	NA	NA	-1.02273	1	-0.138401	0.921913	0.774271	0.794212	0.364992	0.337989	1.797	0.354055	0.531995	0.103177	NA	NA	NA	NA
Proteobacteria	Gammaproteobacteria	Enterobacteriales	NA	NA	NA	0.000383824	0.0972573	4.15279	0.0770569	0.638505	0.193034	3.50846	0.156425	0.680861	0.119251	0.200973	0.911708	0.0360998	0.886337	9.61533	7.4749e-07	1.5046	0.00426339	0.644332	1	-0.0790092	0.925788	3.95182	0.25954	0.595744	0.310807	3.30749	0.354055	0.658059	0.235172	1.57265	1	-0.0253607	0.91865
Firmicutes	Erysipelotrichia	Erysipelotrichales	NA	NA	NA	0.00011802	NA	0.765812	0.93356	0.130057	0.65188	-5.09369	0.478839	-0.0315557	0.738539	1.08356	0.834462	0.160808	0.61179	NA	NA	NA	NA	5.8595	1	0.0867413	0.911838	-0.317746	0.983533	-0.039758	0.71593	-6.17725	0.46646	-0.137043	0.664646	NA	NA	NA	NA
Bacteroidetes	Flavobacteriia	Flavobacteriales	NA	NA	NA	0.0262116	0.00445697	4.56518	2.20388e-07	1.47629	0.000938168	5.2759	7.42493e-10	1.36767	0.000395745	2.14724	0.0261844	0.909977	0.0162125	5.63337	0.0644498	0.422744	0.399326	-0.710714	1	-0.398196	0.794052	2.41795	0.0952347	0.274264	0.588102	3.12866	0.0038507	0.516309	0.199558	5.18607	0.29326	0.262471	0.829802
Actinobacteria	Actinobacteria	Gaiellales	NA	NA	NA	0.00577456	0.000679313	-0.0930215	0.93356	0.111152	0.842164	-0.44448	0.625871	-0.128841	0.809818	-0.0641047	0.899659	0.103872	0.799561	2.60329	0.940897	-0.153152	0.643051	0.351458	1	0.20658	0.937447	-0.0289168	0.983533	-0.0170679	0.909214	-0.380375	0.680212	-0.270008	0.580199	0	1	NA	NA
Proteobacteria	Betaproteobacteria	Gallionellales	NA	NA	NA	8.30708e-05	NA	0	1	NA	NA	0	1	NA	NA	-5.5486	0.298876	-0.446292	0.452391	NA	NA	NA	NA	0	1	NA	NA	6.31442	0.469432	0.632763	0.378571	6.85767	0.354055	0.618835	0.278745	NA	NA	NA	NA
Proteobacteria	Gammaproteobacteria	Gammaproteobacteria_incertae_sedis	NA	NA	NA	0.000255403	NA	-3.97626	0.0990623	-0.0683831	0.763518	-5.52436	0.0109955	-0.474419	0.337016	-6.45205	0.00222023	-0.677831	0.174958	NA	NA	NA	NA	1.54811	1	0.257803	0.888864	2.47579	0.5564	0.474429	0.343775	0.927683	0.82328	0.211263	0.608983	NA	NA	NA	NA
Gemmatimonadetes	Gemmatimonadetes	Gemmatimonadales	NA	NA	NA	0.00102074	NA	-1.64626	0.0556283	-0.268506	0.379641	-1.94859	0.0135771	-0.602287	0.0344627	-2.38758	0.00196902	-0.834864	0.0046244	NA	NA	NA	NA	0.302332	1	0.129318	0.938067	0.741322	0.708339	0.271004	0.348946	0.438991	0.739716	0.372332	0.435394	NA	NA	NA	NA
Acidobacteria	Acidobacteria_Gp1	Gp1	NA	NA	NA	0.000536921	NA	-2.93877	0.301885	-0.196199	0.724217	-2.8047	0.317299	-0.244842	0.641732	-3.60875	0.145588	-0.320861	0.562388	NA	NA	NA	NA	-0.13407	1	0.0148905	0.963816	0.66998	0.888157	0.0504475	0.866867	0.804049	0.86617	0.0468957	0.848099	NA	NA	NA	NA
Acidobacteria	Acidobacteria_Gp10	Gp10	NA	NA	NA	0.000589631	NA	-2.67063	0.518366	-0.0615317	0.837698	-1.87293	0.686215	-0.159377	0.751287	-1.10456	0.757986	0.215658	0.603305	NA	NA	NA	NA	-0.797698	1	0.0369596	0.960702	-1.56607	0.811662	-0.191576	0.672916	-0.768375	0.877734	-0.411532	0.496745	NA	NA	NA	NA
Acidobacteria	Acidobacteria_Gp11	Gp11	NA	NA	NA	2.52038e-05	NA	0.0117436	1	0.139235	0.71099	-0.356567	1	0.185735	0.607996	1.15637	NA	0.227356	0.511882	NA	NA	NA	NA	0.368311	1	-0.0358098	0.903272	-1.14463	0.914003	-0.134799	0.717802	-1.51294	0.868426	-0.0453059	0.752706	NA	NA	NA	NA
Acidobacteria	Acidobacteria_Gp16	Gp16	NA	NA	NA	0.0029764	NA	-0.115428	0.93356	0.102246	0.860472	-0.267536	0.802824	-0.0391153	0.886734	0.306185	0.607341	0.264328	0.418927	NA	NA	NA	NA	0.152109	1	0.125792	0.94786	-0.421613	0.73248	-0.204303	0.604384	-0.573721	0.496514	-0.305649	0.339289	NA	NA	NA	NA
Acidobacteria	Acidobacteria_Gp17	Gp17	NA	NA	NA	0.00278372	1.9088e-05	-0.728762	0.760779	-0.183519	0.580377	-1.08115	0.590498	-0.252672	0.556577	1.53317	0.28405	0.0820294	0.757649	-1.15929	0.940897	-0.27992	0.45721	0.352391	1	0.0867501	0.965936	-2.26194	0.25954	-0.368151	0.326601	-2.61433	0.130874	-0.384424	0.282725	0	1	NA	NA
Acidobacteria	Acidobacteria_Gp18	Gp18	NA	NA	NA	7.07066e-07	NA	0	NA	NA	NA	0	1	NA	NA	0.295571	NA	0.194748	0.550131	NA	NA	NA	NA	0	1	NA	NA	0.470289	0.983533	0.0372033	0.744122	1.01349	0.907072	0.100447	0.650191	NA	NA	NA	NA
Acidobacteria	Acidobacteria_Gp2	Gp2	NA	NA	NA	0.000643999	NA	-0.902341	0.905141	0.00969375	0.836271	1.82798	0.666837	0.144798	0.685742	-1.84086	0.538027	-0.0346425	0.816768	NA	NA	NA	NA	-2.73033	1	-0.160486	0.932288	0.938514	0.863463	0.014743	0.850704	3.66884	0.354055	0.195745	0.709687	NA	NA	NA	NA
Acidobacteria	Acidobacteria_Gp22	Gp22	NA	NA	NA	4.56716e-06	NA	-1.0247	NA	0.127073	0.707807	0	1	NA	NA	0	NA	NA	NA	NA	NA	NA	NA	-2.33377	1	-0.180555	0.851857	-2.10826	0.843045	-0.125459	0.66589	0	1	NA	NA	NA	NA	NA	NA
Acidobacteria	Acidobacteria_Gp3	Gp3	NA	NA	NA	0.00123971	7.78089e-05	-1.61377	0.33275	-0.756554	0.0845059	-1.85511	0.228897	-0.793109	0.0431379	-1.90339	0.186445	-0.807706	0.0456196	-1.43329	0.940897	-0.351972	0.405533	0.241341	1	0.0465721	0.950222	0.289617	0.914003	0.0506575	0.845467	0.0482758	1	-0.00376013	0.931726	0	1	NA	NA
Acidobacteria	Acidobacteria_Gp4	Gp4	NA	NA	NA	0.00138102	NA	-1.94861	0.339562	-0.602065	0.238676	-2.64832	0.147943	-0.761443	0.0812872	1.52857	0.406104	0.0681703	0.8011	NA	NA	NA	NA	0.699711	1	0.102715	0.939849	-3.47718	0.178482	-0.657683	0.232806	-4.17689	0.0347918	-0.862572	0.0763456	NA	NA	NA	NA
Acidobacteria	Acidobacteria_Gp5	Gp5	NA	NA	NA	7.34243e-05	NA	-1.37424	0.859323	0.10524	0.788608	-0.355246	1	0.0784404	0.754269	4.16323	0.254563	0.542693	0.239338	NA	NA	NA	NA	-1.019	1	0.0306984	0.939109	-5.53747	0.25954	-0.339245	0.520239	-4.51847	0.354055	-0.411582	0.424606	NA	NA	NA	NA
Acidobacteria	Acidobacteria_Gp6	Gp6	NA	NA	NA	0.0146098	0.00100816	-1.47868	0.00126587	-0.928295	0.0437089	-1.55726	0.00039957	-1.28528	0.0042838	-0.69307	0.183772	-0.118386	0.787325	2.76037	0.940897	0.101972	0.755039	0.078581	1	0.17629	0.94467	-0.785613	0.265237	-0.619883	0.280373	-0.864194	0.240926	-0.81292	0.108024	1.10448	1	-0.051577	0.891302
Acidobacteria	Acidobacteria_Gp7	Gp7	NA	NA	NA	0.000222468	NA	-0.458242	0.905141	-0.0548416	0.885523	-0.602893	0.815577	-0.153426	0.724865	0.698114	0.662855	0.206541	0.596082	NA	NA	NA	NA	0.144651	1	0.0651036	0.955059	-1.15636	0.708339	-0.287166	0.533363	-1.30101	0.4984	-0.357557	0.314573	NA	NA	NA	NA
Acidobacteria	Acidobacteria_Gp1	Granulicella	NA	NA	NA	0.00288923	NA	-0.307877	0.93356	-0.414249	0.556534	0.28195	1	-0.297123	0.691992	-1.65721	0.521567	-0.697095	0.206728	NA	NA	NA	NA	-0.589827	1	-0.0891293	0.945217	1.34933	0.794212	0.202767	0.528859	1.93916	0.552669	0.394004	0.327625	NA	NA	NA	NA
Proteobacteria	Gammaproteobacteria	Legionellales	NA	NA	NA	0.00982558	0.00647969	2.35752	0.359121	0.387909	0.3827	1.51208	0.666837	0.152954	0.659299	-0.77747	0.757986	-0.165129	0.746911	-4.8165	0.499998	-0.538918	0.225188	0.845443	1	0.117754	0.904605	3.13499	0.32246	0.585379	0.291267	2.28955	0.496514	0.316542	0.408696	-1.58066	1	-0.178337	0.860473
Proteobacteria	Betaproteobacteria	Methylophilales	NA	NA	NA	0.00207751	1.23128e-05	4.11924	0.0939108	0.538437	0.271488	5.56432	0.0120495	0.739441	0.112303	2.35453	0.383073	0.196371	0.57521	-1.36107	0.940897	-0.264962	0.486807	-1.44508	1	-0.239824	0.856366	1.7647	0.73248	0.367103	0.504338	3.20979	0.354055	0.595308	0.265437	0	1	NA	NA
Proteobacteria	Deltaproteobacteria	Myxococcales	NA	NA	NA	0.0618459	0.00148094	-3.37393	2.90509e-15	-1.76172	0.000205808	-3.49156	5.22708e-16	-1.82056	9.04857e-05	-3.64739	1.46834e-17	-1.72846	0.000321837	0.409577	0.940897	-0.202997	0.613778	0.117632	1	0.0985506	0.95463	0.273454	0.811662	0.149256	0.785019	0.155822	0.868426	0.0747113	0.875768	-1.69965	1	-0.361431	0.734539
Proteobacteria	Betaproteobacteria	Neisseriales	NA	NA	NA	0.000323335	5.01059e-05	1.06328	0.808693	0.2514	0.496023	0.864152	0.825178	0.139029	0.542316	7.63299	0.00013085	0.865006	0.06224	-0.412995	0.940897	-0.258041	0.48904	0.199132	1	0.0918116	0.941837	-6.5697	0.0182065	-0.60291	0.31224	-6.76884	0.00386492	-0.777136	0.194305	0	1	NA	NA
Proteobacteria	Betaproteobacteria	Nitrosomonadales	NA	NA	NA	0.000176518	NA	-1.39304	0.721706	0.0339502	0.784458	-1.60062	0.666837	-0.237051	0.627775	-2.12296	0.399997	-0.352538	0.439781	NA	NA	NA	NA	0.207578	1	0.196386	0.937568	0.729923	0.874225	0.293217	0.616714	0.522345	0.877734	0.0668182	0.795474	NA	NA	NA	NA
Nitrospirae	Nitrospira	Nitrospirales	NA	NA	NA	1.36874e-05	NA	3.95408	0.597961	0.369067	0.440299	4.49731	0.577675	0.489901	0.269149	4.2718	NA	0.469782	0.282095	NA	NA	NA	NA	0	1	NA	NA	0	1	NA	NA	0	1	NA	NA	NA	NA	NA	NA
Proteobacteria	Gammaproteobacteria	Oceanospirillales	NA	NA	NA	0.000226918	NA	-21.9312	2.90509e-15	-0.0762082	0.713124	-21.5925	8.05414e-15	-0.373027	0.518924	-21.4344	1.17113e-14	-0.0926347	0.724189	NA	NA	NA	NA	-0.338722	1	0.0975041	0.948673	-0.496761	0.948439	-0.0304512	0.833187	-0.158039	1	-0.132351	0.753112	NA	NA	NA	NA
Proteobacteria	Oligoflexia	Oligoflexales	NA	NA	NA	2.63769e-05	NA	0	NA	NA	NA	-0.788686	1	0.123115	0.657123	-2.33736	NA	0.0412464	0.736945	NA	NA	NA	NA	1.55451	1	0.0737508	0.895772	3.10318	0.794212	0.0727979	0.728284	1.54867	0.868426	0.0367933	0.755637	NA	NA	NA	NA
Verrucomicrobia	Opitutae	Opitutales	NA	NA	NA	0.00390384	4.79423e-05	0.631716	0.33275	0.23945	0.645133	1.98235	2.89421e-05	0.96202	0.0108527	1.51353	0.00196902	0.676386	0.0707968	-0.274342	0.940897	-0.324542	0.471184	-1.35064	0.115408	-0.885818	0.250367	-0.881813	0.25954	-0.54945	0.355953	0.468825	0.552669	0.512552	0.279659	0	1	NA	NA
Acidobacteria	Acidobacteria_Gp3	Paludibaculum	NA	NA	NA	2.20393e-05	NA	2.73548	NA	0.336926	0.447588	0.302465	1	0.064611	0.748724	3.05321	NA	0.3852	0.352885	NA	NA	NA	NA	2.43301	1	0.253254	0.861875	0	1	NA	NA	-2.75074	0.739716	-0.274692	0.573122	NA	NA	NA	NA
Planctomycetes	Planctomycetia	Planctomycetales	NA	NA	NA	0.0208081	0.000149619	-1.30949	0.00048344	-0.766707	0.100565	-1.15839	0.0018854	-0.895294	0.0363088	-0.388348	0.399997	-0.27498	0.573969	-0.875928	0.940897	-0.119583	0.666036	-0.151099	1	0.031294	0.964206	-0.921145	0.104387	-0.714261	0.244082	-0.770046	0.176739	-0.852887	0.10306	0.791077	1	-0.0602795	0.899169
Proteobacteria	Gammaproteobacteria	Pseudomonadales	NA	NA	NA	0.0163881	0.084944	0.481653	0.711772	0.0882983	0.925171	1.04674	0.205636	0.373461	0.308098	-0.480616	0.564193	-0.356019	0.532265	4.28605	0.0100035	1.00075	0.0214171	-0.565088	1	-0.469761	0.671525	0.962269	0.469432	0.579743	0.289911	1.52736	0.130874	0.97724	0.0773433	0.203077	1	0.160795	0.907462
Proteobacteria	Alphaproteobacteria	Rhizobiales	NA	NA	NA	0.2237	0.381878	1.70939	8.86249e-09	1.48251	0.00335262	2.08738	5.34485e-13	1.65766	0.000711245	1.87255	1.52593e-10	1.76909	0.00107391	-0.98269	0.28757	-0.287994	0.457155	-0.377994	1	-0.316766	0.854571	-0.163165	0.833159	-0.20789	0.679481	0.214829	0.694297	0.143563	0.78672	0.287565	1	0.000428701	0.945058
Proteobacteria	Alphaproteobacteria	Rhodobacterales	NA	NA	NA	0.00110878	NA	0.37525	0.93356	0.193347	0.548843	0.113252	1	0.0439799	0.796358	1.66639	0.330753	0.708904	0.0705001	NA	NA	NA	NA	0.261997	1	0.118468	0.937531	-1.29114	0.708339	-0.449117	0.402694	-1.55314	0.4984	-0.564714	0.221603	NA	NA	NA	NA
Proteobacteria	Betaproteobacteria	Rhodocyclales	NA	NA	NA	0.00195744	6.20359e-05	-0.989772	0.382328	-0.356297	0.197396	-0.373824	0.825178	-0.274873	0.299489	-1.39013	0.145588	-0.793343	0.0214356	0	NA	-0.24421	0.546217	-0.615948	1	-0.129647	0.869638	0.400353	0.834795	0.165005	0.572312	1.0163	0.496514	0.459616	0.216336	0	NA	NA	NA
Proteobacteria	Alphaproteobacteria	Rhodospirillales	NA	NA	NA	0.0326697	0.00579098	0.446914	0.518366	0.244276	0.654282	0.637783	0.268155	0.276392	0.556269	1.28169	0.00559171	0.699012	0.0813899	-0.556352	0.940897	-0.230258	0.603155	-0.190869	1	-0.0485956	0.961762	-0.834772	0.25954	-0.857128	0.200999	-0.643903	0.390013	-0.588589	0.24156	1.23569	1	0.0929961	0.919566
Actinobacteria	Actinobacteria	Rubrobacterales	NA	NA	NA	3.92137e-05	7.56115e-06	3.25902	0.721706	0.163367	0.661799	3.80228	0.666837	0.374881	0.339677	-1.19462	0.834462	-0.027503	0.764007	-0.864008	0.940897	-0.31507	0.448236	-0.54326	1	-0.146214	0.853485	4.45364	0.708339	0.111907	0.734158	4.9969	0.4984	0.372092	0.443672	0	1	NA	NA
Proteobacteria	Alphaproteobacteria	Sneathiellales	NA	NA	NA	0.000443247	1.193e-05	0.464501	0.93356	0.00123101	0.913318	1.25498	0.686215	0.0597909	0.885009	2.57514	0.227713	0.358634	0.395853	-1.42966	0.940897	-0.291894	0.444972	-0.790478	1	-0.0513894	0.961661	-2.11064	0.5564	-0.43587	0.446375	-1.32016	0.680212	-0.374562	0.456071	0	1	NA	NA
Actinobacteria	Actinobacteria	Solirubrobacterales	NA	NA	NA	0.0198586	0.00822732	-1.14915	0.0556283	-0.359304	0.304699	-1.22586	0.0299419	-0.460152	0.188292	-2.03142	0.000117487	-0.867909	0.0138126	1.1989	0.940897	0.061215	0.762486	0.0767125	1	0.0831566	0.959285	0.882266	0.32246	0.475428	0.337908	0.805553	0.354055	0.335919	0.47082	-1.6457	1	-0.128056	0.875223
Chloroflexi	Thermomicrobia	Sphaerobacterales	NA	NA	NA	0.000505363	NA	-0.636849	0.830002	-0.0798167	0.84511	-0.611595	0.815577	-0.11476	0.708652	0.22814	0.861165	0.0575094	0.856207	NA	NA	NA	NA	-0.0252543	1	0.0331906	0.960385	-0.864989	0.794212	-0.122859	0.684562	-0.839735	0.694297	-0.17946	0.429287	NA	NA	NA	NA
Bacteroidetes	Sphingobacteriia	Sphingobacteriales	NA	NA	NA	0.040515	0.00610271	1.06442	0.00747393	0.941323	0.0581435	1.93451	5.81378e-08	1.36069	0.00214119	1.52373	3.96497e-05	1.23902	0.00868204	1.90901	0.748193	0.704832	0.136646	-0.870096	0.319364	-0.628274	0.431948	-0.459314	0.5564	-0.25578	0.623911	0.410782	0.4984	0.437392	0.319526	0.377929	1	0.0113065	0.92228
Proteobacteria	Alphaproteobacteria	Sphingomonadales	NA	NA	NA	0.0357634	0.124138	0.865344	0.290714	0.0787279	0.924291	1.83661	0.00273835	0.252589	0.639167	1.13538	0.0989695	0.114352	0.820841	-1.90706	0.0227456	-0.444336	0.230652	-0.971269	0.995088	-0.69177	0.435449	-0.270031	0.843045	-0.253971	0.651943	0.701238	0.4984	0.406518	0.344054	-0.0061369	1	-0.0448294	0.943795
Spirochaetes	Spirochaetia	Spirochaetales	NA	NA	NA	0.000169824	NA	-1.4999	0.859323	0.147977	0.704936	-1.03252	0.922332	0.0490513	0.811646	2.33781	0.564193	0.220587	0.579557	NA	NA	NA	NA	-0.467379	1	0.110044	0.934689	-3.83772	0.5564	-0.0557078	0.754563	-3.37034	0.509838	-0.207425	0.635205	NA	NA	NA	NA
Proteobacteria	Deltaproteobacteria	Syntrophobacterales	NA	NA	NA	4.82885e-05	NA	0.835609	0.93356	0.307224	0.485234	0.319621	1	0.319535	0.521532	3.62847	NA	0.506781	0.286832	NA	NA	NA	NA	0.515988	1	0.0178214	0.932665	-2.79286	0.811662	-0.152049	0.684465	-3.30885	0.694297	-0.164554	0.63269	NA	NA	NA	NA
Acidobacteria	Acidobacteria_Gp1	Telmatobacter	NA	NA	NA	6.57169e-05	NA	0.76582	NA	0.0893881	0.691759	-0.702457	1	0.186702	0.592276	-2.31045	NA	0.0753783	0.691853	NA	NA	NA	NA	1.46828	1	-0.104923	0.900273	3.07627	0.794212	0.00775327	0.754802	1.608	0.868426	0.0369993	0.707086	NA	NA	NA	NA
Acidobacteria	Acidobacteria_Gp1	Terriglobus	NA	NA	NA	0.000953804	0.000208812	0.980168	0.902377	0.209043	0.568645	2.62954	0.478839	0.422138	0.263216	-0.970276	0.757986	0.0124825	0.876263	0.69118	0.940897	-0.0781136	0.69125	-1.64938	1	-0.111303	0.912728	1.95044	0.732549	0.151925	0.689396	3.59982	0.354055	0.328331	0.422962	0	1	NA	NA
Verrucomicrobia	Spartobacteria	Terrimicrobium	NA	NA	NA	0.000702507	NA	0.166699	0.93356	-0.0585298	0.889173	0.434496	0.857496	-0.00095801	0.917027	0.477669	0.757986	-0.113142	0.690114	NA	NA	NA	NA	-0.267797	1	-0.0392285	0.963037	-0.31097	0.902935	0.0479467	0.873558	-0.0431731	1	0.0407	0.89169	NA	NA	NA	NA
Actinobacteria	Thermoleophilia	Thermoleophilales	NA	NA	NA	0.00134307	NA	-1.54189	0.583219	0.0749942	0.85725	-2.58312	0.24353	-0.256354	0.563818	-0.56949	0.804338	0.14341	0.726371	NA	NA	NA	NA	1.04123	1	0.263002	0.90497	-0.972401	0.833159	-0.082099	0.848374	-2.01363	0.4984	-0.356752	0.418566	NA	NA	NA	NA
Verrucomicrobia	Verrucomicrobiae	Verrucomicrobiales	NA	NA	NA	0.00519143	0.000385925	2.78099	2.64936e-06	1.43369	0.00431903	3.44156	1.49974e-09	1.6692	0.00083475	2.47742	3.71704e-05	1.02224	0.00570689	-2.19826	0.940897	-0.258755	0.536955	-0.660565	1	-0.387044	0.731355	0.303568	0.833159	0.0698045	0.853124	0.964132	0.354055	0.321208	0.4005	2.04804	1	0.0559317	0.902068
Proteobacteria	Gammaproteobacteria	Xanthomonadales	NA	NA	NA	0.0545467	0.00925722	1.35146	0.00702837	0.295696	0.644508	2.02214	8.60343e-06	0.640853	0.204376	1.50127	0.00155985	0.368262	0.509291	3.30036	0.176375	1.0034	0.0327393	-0.670676	1	-0.490078	0.522419	-0.149804	0.888157	-0.0765084	0.853474	0.520872	0.4984	0.457965	0.309956	-2.14263	1	-0.160172	0.864089
Proteobacteria	Alphaproteobacteria	Rhodospirillales	Acetobacteraceae	NA	NA	0.00175324	0.00521125	-0.91555	0.395707	-0.234363	0.488891	-1.72813	0.0546866	-0.319193	0.51113	-0.548069	0.664614	-0.253197	0.423436	-5.85332	0.0230226	-0.789078	0.122223	0.812578	1	-0.0172173	0.983748	-0.367481	0.788665	-0.0693772	0.863552	-1.18006	0.450128	-0.0520648	0.925657	1.32506	1	0.11996	0.938693
Actinobacteria	Actinobacteria	Acidimicrobiales	Acidimicrobiaceae	NA	NA	0.00570293	3.31585e-05	-0.758925	0.141894	-0.287875	0.388468	-1.26493	0.00731188	-0.657378	0.0343538	-0.304382	0.658135	0.0732132	0.81474	2.24654	NA	-0.165286	0.65896	0.506006	1	0.581622	0.650602	-0.454543	0.574893	-0.492974	0.30769	-0.960549	0.161668	-0.848657	0.106574	0	1	NA	NA
Actinobacteria	Actinobacteria	Acidimicrobiales	Acidimicrobineae_incertae_sedis	NA	NA	0.00154833	NA	-3.49806	3.09783e-07	-0.948422	0.0088097	-3.64286	9.18371e-08	-1.32592	0.0005598	-3.17708	4.18871e-06	-1.24557	0.00147584	NA	NA	NA	NA	0.1448	1	0.182149	0.934631	-0.320977	0.767009	-0.0328956	0.916598	-0.465777	0.721402	-0.258691	0.545933	NA	NA	NA	NA
Actinobacteria	Actinobacteria	Actinomycetales	Actinospicaceae	NA	NA	0.000143437	NA	-2.89004	NA	0.0889146	0.711364	-2.69007	NA	0.09182	0.676423	-1.44945	0.833803	0.232271	0.54782	NA	NA	NA	NA	-0.199976	1	-0.0292247	0.947199	-1.44059	NA	-0.100525	0.733615	-1.24062	0.843667	-0.0690733	0.769937	NA	NA	NA	NA
Proteobacteria	Gammaproteobacteria	Aeromonadales	Aeromonadaceae	NA	NA	5.82435e-05	NA	0	NA	0.348922	0.404982	0	NA	0.279458	0.484571	0	NA	0.394087	0.323862	NA	NA	NA	NA	0	NA	0.0270072	0.924553	0	NA	NA	NA	0	NA	-0.166243	0.646391	NA	NA	NA	NA
Proteobacteria	Betaproteobacteria	Burkholderiales	Alcaligenaceae	NA	NA	0.000270849	0.00959687	1.64455	0.679374	0.0959302	0.692798	-0.411004	0.936047	-0.00440769	0.724723	-1.98544	0.613866	-0.348444	0.513778	0.0555105	0.984507	-0.352988	0.428928	2.05555	1	0.168298	0.936363	3.62999	0.452961	0.411607	0.441612	1.57444	0.736165	0.262693	0.63483	3.59422	1	0.246366	0.884952
Firmicutes	Bacilli	Bacillales	Alicyclobacillaceae	NA	NA	8.91942e-05	2.71871e-05	-3.73237	NA	-0.218705	0.632165	-3.18431	NA	-0.198711	0.575755	-2.77634	0.330619	-0.15743	0.624732	0.0328877	NA	-0.222829	0.564397	-0.548063	1	0.0614819	0.965464	-0.956032	NA	-0.011235	0.822338	-0.407969	0.879418	-0.0518796	0.850691	0	1	NA	NA
Proteobacteria	Gammaproteobacteria	Alteromonadales	Alteromonadaceae	NA	NA	0.000445086	NA	-6.58004	0.00438718	-0.38815	0.484537	-6.37443	0.00515348	-0.32882	0.516392	-6.02632	0.00859706	-0.444929	0.344388	NA	NA	NA	NA	-0.205601	1	-0.0534912	0.968731	-0.553719	0.881656	-0.00215048	0.850882	-0.348118	0.887359	0.031427	0.870589	NA	NA	NA	NA
Chloroflexi	Anaerolineae	Anaerolineales	Anaerolineaceae	NA	NA	0.000320991	NA	-2.97609	0.365868	0.0950071	0.687237	-6.06284	0.0221271	-0.561544	0.222932	-4.68473	0.0996015	0.0404889	0.754628	NA	NA	NA	NA	3.08675	1	0.611464	0.650805	1.70865	0.672051	0.0975394	0.737839	-1.3781	0.736165	-0.42588	0.382223	NA	NA	NA	NA
Armatimonadetes	Armatimonadia	Armatimonadales	Armatimonadaceae	NA	NA	0.000203444	NA	0.555164	0.923968	-0.0903062	0.74445	0.789519	0.897649	0.0508732	0.734299	4.16824	0.33122	0.284925	0.417637	NA	NA	NA	NA	-0.234354	1	-0.0751835	0.947642	-3.61308	0.572165	-0.413503	0.475802	-3.37873	0.590502	-0.242317	0.595796	NA	NA	NA	NA
Proteobacteria	Alphaproteobacteria	Rhizobiales	Aurantimonadaceae	NA	NA	0.00119789	4.45369e-05	22.4751	8.25261e-13	0.496667	0.241117	4.40128	0.223198	0.2739	0.510078	1.46056	0.761803	0.0895621	0.785017	0	NA	-0.215593	0.61012	18.0738	1.15101e-07	0.249189	0.870916	21.0145	4.88022e-11	0.419128	0.449043	2.94072	0.592995	0.199128	0.679608	0	NA	NA	NA
Firmicutes	Bacilli	Bacillales	Bacillaceae_1	NA	NA	7.24141e-05	NA	-3.74132	NA	0.167638	0.607113	0	NA	NA	NA	-4.59808	0.401928	-0.301218	0.540792	NA	NA	NA	NA	-4.73177	1	-0.127158	0.897741	0.856769	NA	0.363537	0.555483	5.58854	0.457786	0.545144	0.357557	NA	NA	NA	NA
Proteobacteria	Deltaproteobacteria	Bdellovibrionales	Bacteriovoracaceae	NA	NA	0.000142202	9.88621e-06	0.757248	0.862731	0.255788	0.584865	3.2432	0.223198	0.533672	0.231581	1.18217	0.746585	0.414379	0.301784	-0.620647	NA	-0.284445	0.483321	-2.48595	1	-0.221658	0.916181	-0.424918	NA	-0.164202	0.693291	2.06104	0.607943	0.0492409	0.794359	0	1	NA	NA
Proteobacteria	Deltaproteobacteria	Bdellovibrionales	Bdellovibrionaceae	NA	NA	0.000245306	NA	-1.89366	0.385761	-0.450643	0.363768	-1.66327	0.388161	-0.530049	0.243482	1.46522	0.534738	0.242307	0.523786	NA	NA	NA	NA	-0.230389	1	0.0502241	0.976977	-3.35888	0.152822	-0.698102	0.171657	-3.12849	0.29642	-0.853838	0.116334	NA	NA	NA	NA
Proteobacteria	Alphaproteobacteria	Rhizobiales	Beijerinckiaceae	NA	NA	0.000105563	0.0728169	0.690704	NA	0.381909	0.37508	-4.36358	NA	0.0287063	0.753092	1.26705	0.833803	0.363468	0.395674	-6.34123	0.000421479	-0.947241	0.0714575	5.05429	1	0.296334	0.841073	-0.576348	NA	-0.0469305	0.719652	-5.63064	0.47252	-0.261776	0.559	1.96224	1	0.116239	0.937399
Proteobacteria	Alphaproteobacteria	Rhizobiales	Bradyrhizobiaceae	NA	NA	0.0784156	0.0391739	0.118566	0.856106	0.423183	0.389055	0.250076	0.544633	0.432179	0.324055	0.528108	0.164119	0.66458	0.0942055	2.91943	0.148941	0.921981	0.0673468	-0.131511	1	-0.0895548	0.968464	-0.409542	0.472314	-0.384094	0.384108	-0.278031	0.627212	-0.23772	0.615968	0.0775701	1	0.0978498	0.934994
Proteobacteria	Alphaproteobacteria	Rhizobiales	Brucellaceae	NA	NA	0.000989027	3.87914e-05	0.100148	0.957809	0.161809	0.749999	1.13805	0.592921	0.177791	0.653216	0.251271	0.897793	-0.406014	0.369493	0	NA	-0.192421	0.587916	-1.0379	1	-0.0430185	0.963345	-0.151123	0.952962	0.488798	0.404936	0.886781	0.736165	0.571156	0.256568	0	NA	NA	NA
Proteobacteria	Betaproteobacteria	Burkholderiales	Burkholderiaceae	NA	NA	0.00933925	0.000603603	-2.42313	0.0988307	-0.270141	0.359955	-2.1129	0.14686	-0.232305	0.40021	-5.49105	2.61683e-05	-0.852616	0.0104297	0.87214	NA	-0.102727	0.696283	-0.310233	1	-0.0454114	0.970671	3.06792	0.0968369	0.399131	0.275466	3.37815	0.0597913	0.515733	0.184238	-0.416174	1	0.00524045	0.90991
Proteobacteria	Betaproteobacteria	Burkholderiales	Burkholderiales_incertae_sedis	NA	NA	0.00179533	NA	-1.06861	0.512972	-0.380375	0.386142	-0.502042	0.7784	-0.0968598	0.810421	-2.46753	0.0728806	-0.706331	0.0273188	NA	NA	NA	NA	-0.56657	1	-0.108894	0.959209	1.39892	0.538677	0.387401	0.260536	1.96549	0.385264	0.470827	0.159716	NA	NA	NA	NA
Chloroflexi	Caldilineae	Caldilineales	Caldilineaceae	NA	NA	7.74363e-06	NA	0	NA	NA	NA	0	NA	0.153156	0.60389	0	NA	NA	NA	NA	NA	NA	NA	0	NA	0.00809185	0.928916	0	NA	NA	NA	0	NA	-0.138989	0.634555	NA	NA	NA	NA
Planctomycetes	Planctomycetia	Candidatus_Brocadiales	Candidatus_Brocadiaceae	NA	NA	1.66358e-05	NA	0.809702	NA	0.215387	0.545666	0.629578	NA	0.198882	0.584967	3.04717	NA	0.426151	0.304109	NA	NA	NA	NA	0.180124	1	0.0158574	0.926457	-2.23747	NA	-0.206744	0.589992	-2.41759	0.736165	-0.221292	0.589754	NA	NA	NA	NA
Proteobacteria	Alphaproteobacteria	Caulobacterales	Caulobacteraceae	NA	NA	0.0352307	0.0278117	1.92734	2.39092e-05	0.716941	0.123297	2.80326	4.17183e-10	1.14556	0.00540305	2.3367	2.69241e-07	0.884709	0.0231032	3.28461	0.0278586	0.551228	0.144947	-0.875921	0.786101	-0.648842	0.482909	-0.409361	0.59228	-0.274269	0.544695	0.46656	0.590502	0.379569	0.361651	4.80055	0.00227938	0.498587	0.70062
Actinobacteria	Actinobacteria	Actinomycetales	Cellulomonadaceae	NA	NA	0.00190399	5.19026e-05	0.0962339	0.923968	-0.0913538	0.767009	0.785961	0.374201	0.0299915	0.853696	-1.43652	0.088895	-0.415273	0.195134	0	NA	-0.208889	0.585798	-0.689727	1	-0.167499	0.903291	1.53276	0.147377	0.393625	0.408254	2.22249	0.0185362	0.633141	0.188645	0	NA	NA	NA
Bacteroidetes	Sphingobacteriia	Sphingobacteriales	Chitinophagaceae	NA	NA	0.0376956	0.000414733	0.899352	0.0421213	0.785661	0.091463	1.48078	0.000191804	1.13569	0.0078623	1.78547	5.63552e-06	1.40118	0.0024576	4.04062	0.216434	0.252118	0.575635	-0.581429	1	-0.344214	0.845298	-0.886117	0.10167	-0.580879	0.168501	-0.304689	0.683242	-0.166657	0.724707	0	1	NA	NA
Bacteroidetes	Cytophagia	Cytophagales	Chryseolinea	NA	NA	0.00944372	9.33602e-05	-0.353578	0.679374	0.0951739	0.785025	0.301408	0.685494	0.472077	0.167855	0.98718	0.123711	0.715131	0.0165637	1.59935	NA	-0.116764	0.699379	-0.654987	1	-0.315487	0.894812	-1.34076	0.0968369	-0.515382	0.142942	-0.685772	0.47252	-0.30275	0.422567	0.461111	1	-0.0418394	0.926366
Armatimonadetes	Chthonomonadetes	Chthonomonadales	Chthonomonadaceae	NA	NA	0.00032968	NA	-4.92161	0.0478422	-0.430264	0.422861	-3.45788	0.164591	-0.21705	0.593152	-2.99807	0.266655	-0.0599193	0.759208	NA	NA	NA	NA	-1.46372	1	-0.150102	0.931028	-1.92353	0.59228	-0.365621	0.470425	-0.459813	0.863025	-0.143529	0.745363	NA	NA	NA	NA
Proteobacteria	Betaproteobacteria	Burkholderiales	Comamonadaceae	NA	NA	0.0423875	0.0255785	1.37976	0.0216132	0.410977	0.343185	2.02639	0.000269024	0.786552	0.0342421	1.19615	0.0532908	0.374564	0.364596	-0.430837	0.750537	-0.202636	0.615366	-0.646632	1	-0.482444	0.827227	0.18361	0.845586	0.0451559	0.945661	0.830241	0.430457	0.528639	0.261776	-1.35529	1	-0.442937	0.709814
Actinobacteria	Actinobacteria	Solirubrobacterales	Conexibacteraceae	NA	NA	0.00663375	0.00719804	-0.748473	0.459679	-0.213604	0.536132	-1.22075	0.152846	-0.282437	0.440397	-1.38615	0.110042	-0.36396	0.230627	2.88394	NA	-0.00393432	0.774865	0.472281	1	0.0808544	0.973699	0.637679	0.634658	0.263174	0.603431	0.165398	0.863025	0.172323	0.783613	0.856693	1	-0.0683693	0.934459
Proteobacteria	Gammaproteobacteria	Legionellales	Coxiellaceae	NA	NA	0.0101116	0.00807852	2.69141	0.395707	0.361993	0.387745	1.3861	0.668494	0.21507	0.526068	-0.199424	0.938631	0.0504709	0.79791	-4.51455	0.216434	-0.444403	0.330021	1.30532	1	0.107162	0.933168	2.89084	0.536208	0.199606	0.683388	1.58552	0.736165	0.0820002	0.806808	-2.00667	1	-0.0919584	0.931806
Bacteroidetes	Flavobacteriia	Flavobacteriales	Cryomorphaceae	NA	NA	0.000594692	NA	-0.242725	0.923968	0.0344986	0.901635	1.62647	0.317188	0.532618	0.182557	1.09154	0.60009	0.226064	0.546784	NA	NA	NA	NA	-1.86919	1	-0.457763	0.787094	-1.33427	0.587603	-0.152737	0.634874	0.534927	0.814832	0.212677	0.623995	NA	NA	NA	NA
Actinobacteria	Actinobacteria	Actinomycetales	Cryptosporangiaceae	NA	NA	0.00358236	0.000145913	-0.634302	0.694307	-0.428454	0.436322	-0.606344	0.668494	-0.570036	0.267641	-1.49449	0.249452	-0.839061	0.0609536	1.86678	NA	-0.137622	0.671834	-0.0279585	1	0.0449611	0.972847	0.860189	0.643075	0.271943	0.465074	0.888147	0.638344	0.262268	0.527731	-0.416183	1	0.0401236	0.918248
Proteobacteria	Deltaproteobacteria	Myxococcales	Cystobacteraceae	NA	NA	2.0649e-05	NA	0	NA	NA	NA	-1.38197	NA	0.0630293	0.70178	0	NA	NA	NA	NA	NA	NA	NA	2.0727	1	0.125832	0.894886	0	NA	NA	NA	-2.64902	0.736165	-0.240599	0.575361	NA	NA	NA	NA
Bacteroidetes	Cytophagia	Cytophagales	Cytophagaceae	NA	NA	0.00424831	0.0345486	3.26585	0.000207092	0.896906	0.0361526	4.45786	2.08151e-07	1.05716	0.00344678	4.06809	3.30934e-06	1.23268	0.00465139	-3.11606	0.0482367	-0.554365	0.207564	-1.19201	1	-0.199537	0.926404	-0.802242	0.59228	-0.189406	0.67043	0.389766	0.791899	0.0922728	0.85872	0.611572	1	0.0170031	0.965311
Actinobacteria	Actinobacteria	Actinomycetales	Demequinaceae	NA	NA	0.000431938	NA	4.49875	0.0988307	0.730755	0.136866	4.45142	0.0979959	0.584934	0.161468	1.32848	0.72085	0.23393	0.546413	NA	NA	NA	NA	0.0473225	1	0.0155724	0.932451	3.17027	0.452961	0.419897	0.467411	3.12294	0.457786	0.362536	0.499205	NA	NA	NA	NA
Actinobacteria	Actinobacteria	Actinomycetales	Dermacoccaceae	NA	NA	0.000143842	NA	-0.478214	0.923968	0.201429	0.706183	-0.656067	0.897649	0.131992	0.696467	5.80677	0.0728806	0.538836	0.188224	NA	NA	NA	NA	0.177853	1	0.029126	0.961647	-6.28499	NA	-0.360336	0.484951	-6.46284	0.131549	-0.330048	0.514687	NA	NA	NA	NA
Proteobacteria	Gammaproteobacteria	Chromatiales	Ectothiorhodospiraceae	NA	NA	0.00188036	NA	-8.56999	7.59755e-05	-0.582191	0.352399	-9.4384	1.15744e-05	-0.891065	0.083543	-6.7193	0.00245769	-0.0102968	0.760243	NA	NA	NA	NA	0.868416	1	0.149537	0.932166	-1.85068	0.59228	-0.338316	0.426148	-2.7191	0.457786	-0.667095	0.196453	NA	NA	NA	NA
Proteobacteria	Gammaproteobacteria	Enterobacteriales	Enterobacteriaceae	NA	NA	0.000408239	0.0975605	4.19232	0.0535569	0.655172	0.138603	3.14804	0.14686	0.685932	0.116014	0.344844	0.888276	0.110114	0.773492	10.3856	5.46137e-07	1.52257	0.00642017	1.04427	1	-0.121653	0.933863	3.84747	0.160538	0.553353	0.293731	2.8032	0.446428	0.594194	0.32274	1.6097	1	-0.0180425	0.93829
Firmicutes	Erysipelotrichia	Erysipelotrichales	Erysipelotrichaceae	NA	NA	0.000142001	NA	0.690701	NA	0.122605	0.665898	-4.75164	NA	-0.0485557	0.748594	1.26705	0.833803	0.193291	0.518097	NA	NA	NA	NA	5.44234	1	0.137018	0.916819	-0.576351	NA	-0.103907	0.666637	-6.01869	0.457786	-0.210348	0.594378	NA	NA	NA	NA
Proteobacteria	Alphaproteobacteria	Sphingomonadales	Erythrobacteraceae	NA	NA	0.000327707	NA	-3.97454	0.168316	-0.173129	0.722631	-4.07461	0.14686	-0.342526	0.466537	-2.68168	0.401928	0.071673	0.735324	NA	NA	NA	NA	0.100079	1	0.108289	0.960676	-1.29286	0.750898	-0.174651	0.656018	-1.39294	0.736165	-0.359585	0.503762	NA	NA	NA	NA
Bacteroidetes	Flavobacteriia	Flavobacteriales	Flavobacteriaceae	NA	NA	0.0269334	0.00448496	5.01795	1.81471e-08	1.50635	0.000403519	5.42576	7.3477e-10	1.40355	0.000167227	2.35261	0.0138054	0.987899	0.00969843	22.1292	5.66619e-20	0.476764	0.391843	-0.407805	1	-0.325942	0.908638	2.66534	0.0206558	0.303546	0.557074	3.07314	0.0050312	0.451383	0.236993	21.7053	5.92154e-19	0.26105	0.870393
Actinobacteria	Actinobacteria	Gaiellales	Gaiellaceae	NA	NA	0.00659289	0.000694168	-0.152584	0.86579	0.163854	0.772554	-0.721905	0.224573	-0.0628018	0.831453	0.220926	0.773311	0.29774	0.511765	1.8145	NA	-0.105909	0.715278	0.569322	1	0.309485	0.929736	-0.373509	0.672051	-0.257973	0.65853	-0.942831	0.318899	-0.4577	0.373006	0	1	NA	NA
Proteobacteria	Betaproteobacteria	Gallionellales	Gallionellaceae	NA	NA	9.16365e-05	NA	0	NA	NA	NA	0	NA	NA	NA	-5.55609	0.308762	-0.331843	0.512257	NA	NA	NA	NA	0	1	NA	NA	6.24679	NA	0.507987	0.418183	6.54655	0.430457	0.543782	0.352074	NA	NA	NA	NA
Proteobacteria	Alphaproteobacteria	Alphaproteobacteria_incertae_sedis	Geminicoccus	NA	NA	0.000418267	4.80252e-05	-0.449219	0.892178	-0.0408164	0.838788	-0.203083	0.952381	-0.0137062	0.851253	2.70067	0.235146	0.355893	0.310411	0.719986	NA	-0.238021	0.538898	-0.246137	1	-0.0953724	0.957346	-3.14989	0.292771	-0.53746	0.25809	-2.90375	0.425874	-0.367604	0.401408	0	1	NA	NA
Gemmatimonadetes	Gemmatimonadetes	Gemmatimonadales	Gemmatimonadaceae	NA	NA	0.00116329	NA	-1.54587	0.0799437	-0.263216	0.328602	-1.98929	0.0163392	-0.696026	0.0157596	-2.00131	0.0171419	-0.71825	0.0129803	NA	NA	NA	NA	0.443422	1	0.165679	0.930593	0.455438	0.715753	0.193225	0.463654	0.0120161	1	0.108614	0.784303	NA	NA	NA	NA
Actinobacteria	Actinobacteria	Actinomycetales	Geodermatophilaceae	NA	NA	0.000258394	0.0062953	0.526306	0.885707	0.283705	0.530276	0.170153	0.958464	0.174448	0.684193	0.988351	0.75132	0.162689	0.652014	-2.44301	0.276574	-0.500661	0.266005	0.356153	1	0.0707113	0.96437	-0.462045	0.896679	0.163349	0.754996	-0.818198	0.810964	-0.0143036	0.885734	-2.56155	1	-0.524479	0.666658
Actinobacteria	Actinobacteria	Actinomycetales	Glycomycetaceae	NA	NA	0.00241662	NA	6.51388	0.0722527	0.328319	0.526211	8.75639	0.00958775	0.504223	0.233172	29.0296	2.47815e-20	0.649643	0.106565	NA	NA	NA	NA	-2.24252	1	-0.255103	0.889592	-22.5157	4.32564e-12	-0.46951	0.35726	-20.2732	1.47607e-09	-0.215768	0.575394	NA	NA	NA	NA
Proteobacteria	Deltaproteobacteria	Myxococcales	Haliangiaceae	NA	NA	0.00632532	NA	-5.78832	5.69663e-08	-1.93219	0.000128907	-5.17407	1.1125e-06	-0.880667	0.0348112	-5.73901	8.68943e-08	-1.5774	0.00163277	NA	NA	NA	NA	-0.614252	1	-0.179849	0.914411	-0.0493168	0.981493	0.0324233	0.918617	0.564935	0.736165	0.120318	0.566856	NA	NA	NA	NA
Proteobacteria	Alphaproteobacteria	Rhizobiales	Hyphomicrobiaceae	NA	NA	0.0306406	0.00245308	0.861587	0.0438577	0.664686	0.0856829	0.713285	0.0925638	0.596426	0.145797	1.54893	5.12658e-05	1.19253	0.00514292	4.24826	0.099571	0.529941	0.230107	0.148302	1	0.0770932	0.974549	-0.687341	0.22583	-0.61212	0.270846	-0.835643	0.151851	-0.613474	0.224437	3.39472	0.983369	0.043071	0.929746
Proteobacteria	Alphaproteobacteria	Caulobacterales	Hyphomonadaceae	NA	NA	0.000114495	NA	-3.18531	NA	-0.0930144	0.725214	-4.00924	NA	-0.0418968	0.724052	1.26705	0.833803	0.24325	0.515265	NA	NA	NA	NA	0.823938	1	-0.0297529	0.954974	-4.45236	NA	-0.254851	0.555614	-5.2763	0.491418	-0.19827	0.614227	NA	NA	NA	NA
Actinobacteria	Actinobacteria	Acidimicrobiales	Iamiaceae	NA	NA	0.00343494	0.000133814	-0.612534	0.460187	-0.0293193	0.876647	-1.06512	0.139423	-0.0935002	0.617256	-0.353932	0.72085	0.0219905	0.902577	-1.24457	NA	-0.221543	0.556833	0.452583	1	0.0702586	0.949491	-0.258602	0.813285	-0.167612	0.524958	-0.711184	0.517206	-0.259691	0.447696	1.48012	1	0.00747947	0.916285
Actinobacteria	Actinobacteria	Actinomycetales	Intrasporangiaceae	NA	NA	0.000506094	NA	-0.172332	0.950505	0.0652069	0.809499	-0.0496398	0.996547	0.0794427	0.805774	1.08072	0.746585	0.269349	0.487049	NA	NA	NA	NA	-0.122692	1	-0.00350483	0.969509	-1.25305	0.715753	-0.186943	0.643617	-1.13036	0.736165	-0.145775	0.676932	NA	NA	NA	NA
Actinobacteria	Actinobacteria	Actinomycetales	Kineosporiaceae	NA	NA	0.00679155	0.0255069	-2.60704	0.0200737	-0.555575	0.221508	-2.74138	0.0109031	-0.410443	0.165104	-2.13204	0.0664594	-0.581143	0.0722962	-1.72597	0.276574	-0.225367	0.669211	0.134333	1	0.0845774	0.970978	-0.475003	0.780627	0.120624	0.888469	-0.609336	0.736165	-0.00617846	0.951436	-1.6344	1	-0.269342	0.872375
Proteobacteria	Deltaproteobacteria	Myxococcales	Kofleriaceae	NA	NA	3.10862e-06	NA	0	NA	NA	NA	0	NA	NA	NA	-0.38002	NA	0.253049	0.530142	NA	NA	NA	NA	0	1	NA	NA	1.07076	NA	-0.0399879	0.708921	1.37047	0.832448	0.0154685	0.693404	NA	NA	NA	NA
Proteobacteria	Deltaproteobacteria	Myxococcales	Labilitrichaceae	NA	NA	0.000419491	0.000145572	-0.0419264	0.979486	0.00581415	0.86624	-0.321155	0.923188	-0.0516905	0.832694	0.540237	0.833803	0.0679079	0.814659	-1.32039	NA	-0.390222	0.395318	0.279228	1	0.00446922	0.97087	-0.582164	0.845586	-0.104432	0.753423	-0.861392	0.772034	-0.117905	0.71385	-2.41048	1	-0.291702	0.825069
Proteobacteria	Gammaproteobacteria	Legionellales	Legionellaceae	NA	NA	0.000269287	NA	-3.17518	NA	0.241843	0.549101	-2.47453	0.668494	0.140332	0.633417	-5.49305	0.310638	-0.0367663	0.752992	NA	NA	NA	NA	-0.70065	1	0.0287524	0.945372	2.31787	NA	0.190849	0.645059	3.01852	0.721402	0.0854041	0.730732	NA	NA	NA	NA
Spirochaetes	Spirochaetia	Spirochaetales	Leptospiraceae	NA	NA	0.000199724	NA	-1.81401	NA	0.163523	0.644614	-2.48748	NA	0.0264214	0.776866	0.107811	0.977519	0.288435	0.460176	NA	NA	NA	NA	0.673468	1	0.157829	0.94554	-1.92182	NA	-0.0855796	0.743919	-2.59529	0.736165	-0.311814	0.527546	NA	NA	NA	NA
Proteobacteria	Alphaproteobacteria	Rhizobiales	Methylobacteriaceae	NA	NA	0.00100384	0.143915	1.2752	0.385761	0.150615	0.703476	1.1345	0.38752	0.189114	0.570894	-0.375877	0.833803	-0.165813	0.640743	-2.79386	0.0230226	-0.680287	0.079526	0.140699	1	-0.0278809	0.977618	1.65108	0.382566	0.351701	0.340714	1.51038	0.457786	0.379808	0.337633	-0.0114288	1	-0.151207	0.934124
Proteobacteria	Alphaproteobacteria	Rhizobiales	Methylocystaceae	NA	NA	0.000565554	NA	24.7651	2.87188e-08	0.640383	0.149748	4.58444	0.380001	0.424113	0.253595	28.9394	3.83651e-11	0.750615	0.0912646	NA	NA	NA	NA	20.1807	5.47798e-05	0.125087	0.914472	0	1	NA	NA	-24.3549	1.94814e-07	-0.21941	0.587888	NA	NA	NA	NA
Proteobacteria	Betaproteobacteria	Methylophilales	Methylophilaceae	NA	NA	0.0021985	1.24133e-05	3.87105	0.0988307	0.562499	0.199661	4.74834	0.032606	0.78516	0.0801925	2.24747	0.401928	0.245978	0.466817	-0.379972	NA	-0.220752	0.548127	-0.877292	1	-0.20785	0.910085	1.62358	0.643075	0.312068	0.521816	2.50087	0.47252	0.568929	0.332653	0	1	NA	NA
Actinobacteria	Actinobacteria	Actinomycetales	Microbacteriaceae	NA	NA	0.0105568	0.0517196	0.934371	0.205617	0.137143	0.719125	1.42541	0.0360646	0.243138	0.497813	0.272689	0.773311	0.0221639	0.93125	1.66296	0.216434	0.157797	0.750807	-0.491036	1	-0.214802	0.929349	0.661682	0.572165	0.243248	0.653765	1.15272	0.318899	0.504979	0.306099	0.249002	1	0.0404825	0.966563
Actinobacteria	Actinobacteria	Actinomycetales	Micrococcaceae	NA	NA	0.000392865	NA	0.560934	0.862731	0.159499	0.652182	0.519852	0.849774	0.204038	0.530027	1.09335	0.668441	0.324324	0.417439	NA	NA	NA	NA	0.0410818	1	-0.0582207	0.96023	-0.532412	0.849954	-0.19291	0.701801	-0.573494	0.827075	-0.0838142	0.862072	NA	NA	NA	NA
Actinobacteria	Actinobacteria	Actinomycetales	Micromonosporaceae	NA	NA	0.0599723	0.0022086	-1.65648	0.00826542	-0.586838	0.0466295	-2.06466	0.000539291	-0.801496	0.0105573	-1.244	0.0613083	-0.444244	0.0869258	1.47129	0.560294	0.101083	0.790781	0.408181	1	0.246629	0.937306	-0.412485	0.672051	-0.235675	0.631448	-0.820665	0.456198	-0.490052	0.350998	-0.607828	1	-0.11917	0.919184
Actinobacteria	Actinobacteria	Actinomycetales	Mycobacteriaceae	NA	NA	0.0130436	0.00231857	-0.211481	0.856106	-0.151591	0.611603	-0.856687	0.207171	-0.158144	0.617917	0.167563	0.833803	0.0269253	0.880045	5.28594	0.0342887	0.454431	0.364124	0.645205	1	0.0127628	0.984529	-0.379044	0.697854	-0.361356	0.445658	-1.02425	0.353048	-0.23579	0.596505	3.31343	0.983369	0.22784	0.86781
Proteobacteria	Deltaproteobacteria	Myxococcales	Myxococcaceae	NA	NA	0.000402958	NA	-0.17649	0.923968	-0.269001	0.560417	0.0106274	0.996547	-0.298759	0.563876	-1.31097	0.50512	-0.760701	0.0629608	NA	NA	NA	NA	-0.187118	1	-0.0497276	0.973084	1.13448	0.643075	0.246715	0.402055	1.3216	0.592995	0.350899	0.312853	NA	NA	NA	NA
Actinobacteria	Actinobacteria	Actinomycetales	Nakamurellaceae	NA	NA	0.00201842	0.00029202	0.162047	0.923968	0.0755121	0.832807	-0.256071	0.917826	-0.0685462	0.856105	-1.98371	0.190011	-0.320429	0.427497	0	NA	-0.412958	0.370553	0.418118	1	0.137586	0.944322	2.14576	0.292771	0.342281	0.46196	1.72764	0.457786	0.169169	0.686228	0	NA	-0.162082	0.868709
Proteobacteria	Deltaproteobacteria	Myxococcales	Nannocystaceae	NA	NA	0.000316641	NA	-4.53745	0.00736548	-0.311363	0.550817	-4.96905	0.00236991	-0.480695	0.238562	-5.48635	0.000655499	-0.801527	0.0363928	NA	NA	NA	NA	0.431607	1	0.140959	0.950263	0.948906	0.697854	0.314082	0.400725	0.517299	0.8251	0.149238	0.659924	NA	NA	NA	NA
Proteobacteria	Betaproteobacteria	Neisseriales	Neisseriaceae	NA	NA	0.000367124	5.19026e-05	0.928286	0.778846	0.260493	0.464556	0.619295	0.836385	0.16071	0.581054	7.88203	8.04753e-05	1.00036	0.0425429	0	NA	-0.168845	0.569405	0.30899	1	0.0419744	0.965231	-6.95374	0.00390107	-0.729718	0.252573	-7.26273	0.0023937	-0.781597	0.190661	0	NA	NA	NA
Proteobacteria	Betaproteobacteria	Nitrosomonadales	Nitrosomonadaceae	NA	NA	0.000203858	NA	-1.66795	0.531152	0.121522	0.728299	-2.10722	0.373206	-0.257412	0.522944	-2.0838	0.415238	-0.258554	0.475843	NA	NA	NA	NA	0.439271	1	0.199528	0.941518	0.415853	NA	0.27549	0.640625	-0.0234178	1	-0.0181963	0.898567	NA	NA	NA	NA
Nitrospirae	Nitrospira	Nitrospirales	Nitrospiraceae	NA	NA	1.42509e-05	NA	3.60359	NA	0.414919	0.368556	3.90332	NA	0.485259	0.300217	4.17992	NA	0.54496	0.19139	NA	NA	NA	NA	0	1	NA	NA	0	NA	NA	NA	0	1	NA	NA	NA	NA	NA	NA
Actinobacteria	Actinobacteria	Actinomycetales	Nocardiaceae	NA	NA	0.000458134	0.000135935	-0.270613	0.923968	-0.0220437	0.806357	-0.00742095	0.996547	0.0865237	0.77667	-1.3223	0.638364	-0.419347	0.2936	0	NA	-0.187387	0.59269	-0.263192	1	-0.0586515	0.960153	1.05169	0.728601	0.343056	0.455883	1.31488	0.721402	0.458586	0.336032	0	NA	NA	NA
Actinobacteria	Actinobacteria	Actinomycetales	Nocardioidaceae	NA	NA	0.0291808	0.00679052	-0.48552	0.459679	-0.566663	0.211763	-0.595849	0.308112	-0.491856	0.204351	-0.307462	0.678929	-0.421449	0.275045	2.64104	0.18722	0.190516	0.712009	0.110328	1	-0.0774588	0.977901	-0.178058	0.839736	-0.144623	0.774443	-0.288386	0.736165	-0.13264	0.849271	0.30456	1	-0.00183787	0.947845
Proteobacteria	Gammaproteobacteria	Oceanospirillales	Oceanospirillales_incertae_sedis	NA	NA	0.000268095	NA	-22.2139	3.63249e-15	-0.0458085	0.716235	-22.1484	9.08727e-15	-0.296545	0.572813	-21.5165	3.65109e-14	-0.0347209	0.746234	NA	NA	NA	NA	-0.0654402	1	0.0684781	0.955625	-0.69737	0.88985	-0.0919606	0.76967	-0.63193	0.863025	-0.156475	0.724042	NA	NA	NA	NA
Bacteroidetes	Cytophagia	Cytophagales	Ohtaekwangia	NA	NA	0.0100828	0.000343093	1.17788	0.175183	0.402274	0.380922	1.92801	0.015129	0.529792	0.206368	2.89996	0.000127695	0.871754	0.020383	3.17903	0.318842	0.110449	0.717095	-0.750127	1	-0.125856	0.974801	-1.72208	0.0982833	-0.35296	0.471009	-0.971953	0.457786	-0.335022	0.547922	0.121849	1	-0.029827	0.921263
Proteobacteria	Oligoflexia	Oligoflexales	Oligoflexaceae	NA	NA	2.91327e-05	NA	0	NA	NA	NA	-0.970158	NA	0.0867451	0.630954	-3.35844	NA	0.10607	0.696869	NA	NA	NA	NA	1.66085	1	0.125934	0.911627	4.04913	NA	0.0913059	0.698505	2.38828	0.736165	-0.0679467	0.733592	NA	NA	NA	NA
Verrucomicrobia	Opitutae	Opitutales	Opitutaceae	NA	NA	0.00433541	4.80252e-05	0.849151	0.134603	0.225191	0.653175	2.03798	4.03686e-05	0.915764	0.0104899	1.88497	0.000148274	0.813703	0.0161886	0.719986	NA	-0.281084	0.540955	-1.18883	0.240022	-0.876825	0.231634	-1.03582	0.147377	-0.847323	0.123485	0.15301	0.832448	0.203549	0.725411	0	1	NA	NA
Proteobacteria	Betaproteobacteria	Burkholderiales	Oxalobacteraceae	NA	NA	0.00874776	0.060466	0.67424	0.495978	0.102254	0.773564	0.951717	0.263933	0.21613	0.463869	-0.322081	0.773311	-0.0701701	0.827146	-1.2256	0.325451	0.0569247	0.915144	-0.277478	1	-0.166225	0.930144	0.996321	0.452961	0.502728	0.363086	1.2738	0.353048	0.56706	0.202409	-1.76151	1	-0.0790708	0.95763
Firmicutes	Bacilli	Bacillales	Paenibacillaceae_1	NA	NA	9.60555e-05	2.2244e-05	-3.25529	NA	0.12634	0.661322	-2.98856	0.364128	0.103154	0.66951	-5.47609	0.0761651	-0.6504	0.110222	-0.120707	NA	-0.250532	0.479781	-0.266735	1	0.0200342	0.947748	2.2208	NA	0.68146	0.229449	2.48753	0.592995	0.663736	0.204681	0	1	NA	NA
Chlamydiae	Chlamydiia	Chlamydiales	Parachlamydiaceae	NA	NA	3.97631e-05	NA	0.690713	NA	0.277298	0.451403	0.990455	NA	0.380314	0.321573	-3.09859	NA	0.0947389	0.721799	NA	NA	NA	NA	0	1	NA	NA	3.7893	NA	0.15134	0.699082	4.08904	0.60034	0.266074	0.59661	NA	NA	NA	NA
Proteobacteria	Deltaproteobacteria	Myxococcales	Phaselicystidaceae	NA	NA	0.00333966	NA	-7.46513	5.56515e-16	-1.54588	0.0019576	-5.93827	2.11598e-10	-1.89827	0.00010835	-6.12283	3.05187e-11	-1.46034	0.00150717	NA	NA	NA	NA	-1.52686	0.845507	-0.246331	0.912919	-1.3423	0.312056	-0.197092	0.540271	0.184559	0.863025	-0.000527046	0.950442	NA	NA	NA	NA
Proteobacteria	Alphaproteobacteria	Rhizobiales	Phyllobacteriaceae	NA	NA	0.0260466	0.000881881	2.76122	1.11673e-06	1.08223	0.0314542	3.41714	7.90116e-10	1.35528	0.00466705	4.10842	1.24118e-13	1.76824	0.0016342	0	NA	-0.0428721	0.726932	-0.655921	1	-0.277955	0.914145	-1.3472	0.0968369	-0.695245	0.191553	-0.691282	0.47252	-0.476092	0.185635	0	NA	NA	NA
Planctomycetes	Planctomycetia	Planctomycetales	Planctomycetaceae	NA	NA	0.0240807	0.000153897	-1.47476	0.000150266	-0.687796	0.157537	-1.55538	5.80704e-05	-0.798999	0.0490966	-0.286625	0.613866	-0.100015	0.891594	0.00459266	NA	-0.0211629	0.674148	0.0806214	1	0.135457	0.963879	-1.18814	0.0165671	-0.932828	0.100378	-1.26876	0.00704213	-1.10457	0.0833763	0.674091	1	-0.0232637	0.924726
Firmicutes	Bacilli	Bacillales	Planococcaceae	NA	NA	0.000306732	NA	-1.15956	0.829744	0.043091	0.729691	-1.97436	0.587355	-0.120007	0.7498	-3.24263	0.360499	-0.166961	0.689714	NA	NA	NA	NA	0.814794	1	0.0931264	0.925867	2.08307	0.66242	0.270725	0.62563	1.26827	0.791181	0.0662325	0.793965	NA	NA	NA	NA
Proteobacteria	Deltaproteobacteria	Myxococcales	Polyangiaceae	NA	NA	0.0278477	0.000177471	-3.26014	1.25813e-06	-1.20364	0.00134658	-3.33787	5.9231e-07	-1.31044	0.00080126	-3.33194	8.29537e-07	-1.10736	0.00282697	-4.14802	NA	-0.314354	0.462888	0.077732	1	-0.0036017	0.98302	0.0718067	0.951825	-0.186107	0.732259	-0.00592523	1	-0.15066	0.768104	-3.31962	1	-0.202829	0.864488
Actinobacteria	Actinobacteria	Actinomycetales	Promicromonosporaceae	NA	NA	0.0109319	NA	3.13494	0.0513077	-0.391066	0.590576	3.51618	0.021031	-0.207986	0.803271	5.92874	4.29223e-05	0.231381	0.58722	NA	NA	NA	NA	-0.381244	1	-0.13783	0.933372	-2.79381	0.167879	-0.872119	0.0806856	-2.41256	0.372122	-0.591178	0.203166	NA	NA	NA	NA
Proteobacteria	Gammaproteobacteria	Pseudomonadales	Pseudomonadaceae	NA	NA	0.0182632	0.0854815	0.267164	0.829744	0.0911381	0.880054	0.296292	0.751038	0.380393	0.316836	-0.417726	0.668441	-0.315086	0.609495	4.82061	0.00548304	1.07277	0.0236992	-0.0291282	1	-0.418456	0.861194	0.68489	0.572165	0.374839	0.408427	0.714019	0.537134	0.881267	0.0895284	0.193503	1	0.184949	0.927477
Actinobacteria	Actinobacteria	Actinomycetales	Pseudonocardiaceae	NA	NA	0.0449915	0.0134659	-2.66809	2.39092e-05	-0.783418	0.0627957	-2.6507	3.00788e-05	-0.87215	0.00773481	-2.05581	0.00149686	-0.723118	0.0208238	3.55247	0.099571	0.589245	0.20847	-0.0173884	1	0.0861508	0.972132	-0.612278	0.587603	-0.176474	0.784322	-0.594889	0.592995	-0.242312	0.670436	-0.398911	1	0.091288	0.932502
Proteobacteria	Alphaproteobacteria	Rhodospirillales	Reyranella	NA	NA	0.00418163	9.71002e-05	-0.591025	0.395707	-0.227609	0.539292	-1.06419	0.0750994	-0.368076	0.241619	-0.534097	0.455103	-0.230535	0.368561	-0.0938133	NA	-0.152293	0.652672	0.473169	1	0.298031	0.925999	-0.0569286	0.951825	0.0989472	0.879967	-0.530098	0.590502	-0.288153	0.606893	0	1	NA	NA
Proteobacteria	Alphaproteobacteria	Rhizobiales	Rhizobiaceae	NA	NA	0.0814228	0.106125	2.72896	2.08143e-09	1.65422	0.0017483	3.34858	8.58238e-14	2.14122	0.00013688	3.20329	7.2376e-13	2.21929	0.000341478	3.25936	0.0230226	0.754445	0.0401886	-0.619613	1	-0.51962	0.8338	-0.474328	0.572165	-0.37033	0.453731	0.145285	0.832448	0.270561	0.5576	2.85986	0.237787	0.195791	0.916789
Proteobacteria	Alphaproteobacteria	Rhizobiales	Rhizobiales_incertae_sedis	NA	NA	0.000719365	0.000309358	0.482444	0.86579	0.559563	0.286582	0.201404	0.952381	0.142662	0.690225	0.803335	0.75132	0.129006	0.584281	1.66834	NA	-0.138411	0.649015	0.28104	1	0.346398	0.914426	-0.320892	0.916501	0.468819	0.524613	-0.601932	0.8251	-0.015203	0.930801	0	1	NA	NA
Proteobacteria	Alphaproteobacteria	Alphaproteobacteria_incertae_sedis	Rhizomicrobium	NA	NA	0.00474721	9.47206e-06	-2.06944	0.00689957	-0.56454	0.033667	-2.31602	0.00165225	-0.827608	0.00329843	-2.56066	0.000415904	-0.943046	0.00262009	0.138999	NA	-0.249214	0.557336	0.246574	1	0.0708463	0.9625	0.491215	0.672051	0.163878	0.609892	0.244641	0.827075	0.114787	0.767499	0	1	NA	NA
Proteobacteria	Alphaproteobacteria	Rhodobacterales	Rhodobacteraceae	NA	NA	0.00127252	NA	0.397174	0.86579	0.195752	0.481832	-0.135865	0.952381	0.0363331	0.879778	2.06854	0.187309	0.767311	0.0396713	NA	NA	NA	NA	0.533039	1	0.15112	0.936649	-1.67137	0.472314	-0.502585	0.295138	-2.20441	0.373704	-0.725643	0.151849	NA	NA	NA	NA
Proteobacteria	Alphaproteobacteria	Rhizobiales	Rhodobiaceae	NA	NA	0.000265725	NA	2.97254	0.0799437	0.673246	0.118249	2.53343	0.137648	0.677218	0.0909167	-0.497712	0.833803	-0.0857713	0.757417	NA	NA	NA	NA	0.439109	1	0.00470815	0.953672	3.47026	0.0982833	0.880393	0.0825386	3.03115	0.211005	0.861656	0.0943512	NA	NA	NA	NA
Proteobacteria	Betaproteobacteria	Rhodocyclales	Rhodocyclaceae	NA	NA	0.00225182	6.42604e-05	-1.45214	0.119599	-0.349523	0.311585	-1.0669	0.256495	-0.31301	0.35487	-1.58043	0.0874419	-0.653518	0.060881	0	NA	-0.245423	0.540862	-0.385244	1	-0.114062	0.938908	0.128286	0.937859	0.013347	0.93824	0.51353	0.736165	0.219848	0.554419	0	NA	NA	NA
Proteobacteria	Alphaproteobacteria	Rhodospirillales	Rhodospirillaceae	NA	NA	0.0302129	0.00121271	0.415383	0.544964	0.416304	0.473286	0.462149	0.453004	0.330556	0.346937	1.77852	0.000763007	0.870064	0.0145165	3.14791	0.216434	0.197097	0.652172	-0.0467661	1	-0.011261	0.981527	-1.36314	0.0610553	-1.01086	0.0621807	-1.31637	0.069079	-0.684947	0.149202	0.485745	1	-0.0450472	0.929848
Proteobacteria	Alphaproteobacteria	Rhizobiales	Roseiarcaceae	NA	NA	0.000796797	NA	-1.99524	0.60153	-0.0228114	0.750769	-2.56881	0.429008	-0.101208	0.764283	-4.97736	0.110042	-0.155073	0.747024	NA	NA	NA	NA	0.57357	1	0.0154841	0.954812	2.98212	0.572165	0.161021	0.715668	2.40855	0.607943	0.120266	0.785823	NA	NA	NA	NA
Actinobacteria	Actinobacteria	Rubrobacterales	Rubrobacteraceae	NA	NA	4.39722e-05	7.57765e-06	3.32539	NA	0.191489	0.595232	3.62515	NA	0.381106	0.373265	-0.835562	0.888276	0.0625594	0.740946	-0.038968	NA	-0.248778	0.56262	-0.299769	1	-0.162179	0.897411	4.16095	NA	0.0739698	0.783588	4.46072	0.590502	0.258158	0.601963	0	1	NA	NA
Proteobacteria	Deltaproteobacteria	Myxococcales	Sandaracinaceae	NA	NA	0.000906454	NA	-1.40291	0.434677	-0.0242121	0.895192	-0.473372	0.830821	0.0684298	0.811033	-2.46188	0.110042	-0.23254	0.413206	NA	NA	NA	NA	-0.929536	1	-0.0318664	0.971192	1.05897	0.643075	0.193176	0.672572	1.9885	0.446428	0.269592	0.433646	NA	NA	NA	NA
Actinobacteria	Actinobacteria	Actinomycetales	Sanguibacteraceae	NA	NA	0.000102974	NA	0	NA	NA	NA	0	NA	NA	NA	0	NA	0.173001	0.607122	NA	NA	NA	NA	0	NA	NA	NA	0	NA	0.000895072	0.71555	0	NA	0.0621064	0.70499	NA	NA	NA	NA
Bacteroidetes	Sphingobacteriia	Sphingobacteriales	Saprospiraceae	NA	NA	2.51674e-05	NA	-0.147202	NA	0.10747	0.656647	-0.863455	NA	0.0562922	0.719139	3.42417	0.613866	0.486946	0.263797	NA	NA	NA	NA	0.716253	1	0.0286034	0.959169	-3.57137	NA	-0.287616	0.509207	-4.28763	0.592995	-0.342429	0.52574	NA	NA	NA	NA
Proteobacteria	Gammaproteobacteria	Xanthomonadales	Sinobacteraceae	NA	NA	0.0264808	0.000895654	-1.00821	0.0513077	-0.487113	0.325695	-0.642705	0.223198	-0.152261	0.757941	-0.0545011	0.915369	0.172178	0.655879	3.69083	0.276574	0.11333	0.712452	-0.365508	1	-0.258017	0.919762	-0.953712	0.147377	-0.797862	0.125307	-0.588203	0.464008	-0.368679	0.461877	2.16976	1	0.0554765	0.927747
Proteobacteria	Alphaproteobacteria	Sneathiellales	Sneathiellaceae	NA	NA	0.000501345	1.23578e-05	0.713996	0.829744	0.00467508	0.89059	1.06034	0.649189	0.060097	0.888763	3.00133	0.125415	0.413324	0.308161	-0.506242	NA	-0.258725	0.506557	-0.346344	1	-0.0318564	0.97639	-2.28734	0.452961	-0.513469	0.351376	-1.94099	0.517206	-0.405982	0.411238	0	1	NA	NA
Actinobacteria	Actinobacteria	Solirubrobacterales	Solirubrobacteraceae	NA	NA	0.00968318	0.00093708	-1.14899	0.0122685	-0.471639	0.147917	-1.70995	5.999e-05	-0.713419	0.0184565	-1.82487	2.10739e-05	-0.943984	0.0162447	3.49747	0.318842	0.17816	0.663291	0.56096	1	0.2889	0.912916	0.675883	0.312056	0.521646	0.343624	0.114922	0.843667	0.249368	0.679448	0	1	NA	NA
Chloroflexi	Thermomicrobia	Sphaerobacterales	Sphaerobacteraceae	NA	NA	0.00057649	NA	-0.949213	0.544964	-0.0513384	0.80727	-1.27125	0.369811	-0.169163	0.564296	0.176139	0.897793	0.105478	0.7146	NA	NA	NA	NA	0.32204	1	0.0729125	0.960311	-1.12535	0.587603	-0.164298	0.50976	-1.44739	0.47252	-0.279104	0.321551	NA	NA	NA	NA
Bacteroidetes	Sphingobacteriia	Sphingobacteriales	Sphingobacteriaceae	NA	NA	0.00701955	0.00586583	1.37216	0.0757109	0.466639	0.336712	3.55145	1.35025e-07	1.13376	0.00123451	1.35884	0.0768113	0.458658	0.256234	2.45612	0.276574	0.59577	0.228542	-2.17928	0.0185925	-0.748654	0.27562	0.0133266	0.994304	-0.00959746	0.959473	2.19261	0.00856648	0.802609	0.0969108	0.424425	1	0.0414096	0.941982
Proteobacteria	Alphaproteobacteria	Sphingomonadales	Sphingomonadaceae	NA	NA	0.0391226	0.128926	0.865053	0.192286	0.091733	0.82242	1.63201	0.00627652	0.249327	0.678162	1.40508	0.0220376	0.269771	0.664358	-1.27104	0.198878	-0.416483	0.28935	-0.766956	1	-0.653004	0.580045	-0.540029	0.587603	-0.576588	0.264614	0.226927	0.810964	0.136965	0.828664	0.423099	1	0.0209252	0.965217
Actinobacteria	Actinobacteria	Actinomycetales	Streptomycetaceae	NA	NA	0.0858023	0.00935557	-2.27855	1.56859e-05	-1.04961	0.00927459	-1.41106	0.0108929	-0.761546	0.00761015	-1.72116	0.00139695	-0.754859	0.0127592	2.54094	0.325451	0.358202	0.510016	-0.867487	1	-0.630212	0.561883	-0.557388	0.572165	-0.468815	0.297234	0.3101	0.736165	0.135728	0.778206	-1.36723	1	-0.0608738	0.910601
Actinobacteria	Actinobacteria	Actinomycetales	Streptosporangiaceae	NA	NA	0.00268881	NA	-7.59005	2.81342e-06	-0.751181	0.122957	-5.72212	0.000539291	-0.740858	0.0728906	-6.82274	3.15152e-05	-0.573995	0.253287	NA	NA	NA	NA	-1.86793	1	-0.0781955	0.970844	-0.767314	0.767009	-0.0850452	0.789931	1.10062	0.721402	-0.00269826	0.936306	NA	NA	NA	NA
Proteobacteria	Deltaproteobacteria	Syntrophobacterales	Syntrophobacteraceae	NA	NA	3.28529e-05	NA	4.05141	NA	0.387758	0.364842	2.67476	NA	0.231494	0.530016	4.62775	NA	0.499	0.25503	NA	NA	NA	NA	1.37665	1	0.123032	0.91142	0	NA	NA	NA	-1.953	0.79811	-0.270339	0.574466	NA	NA	NA	NA
Actinobacteria	Thermoleophilia	Thermoleophilales	Thermoleophilaceae	NA	NA	0.00152166	NA	-1.46045	0.525842	0.0899005	0.83536	-3.08529	0.106369	-0.244792	0.559635	-0.451855	0.838955	0.166712	0.662056	NA	NA	NA	NA	1.62485	1	0.270739	0.9202	-1.00859	0.715753	-0.122806	0.737367	-2.63344	0.425874	-0.45961	0.414816	NA	NA	NA	NA
Actinobacteria	Actinobacteria	Actinomycetales	Thermomonosporaceae	NA	NA	0.0114164	NA	-2.19814	0.148132	-0.939039	0.0367752	-3.25818	0.0203873	-0.662705	0.0872645	-0.240377	0.888276	-0.305654	0.476983	NA	NA	NA	NA	1.06004	1	0.0250777	0.977076	-1.95776	0.382566	-0.477711	0.272234	-3.0178	0.131549	-0.367061	0.28211	NA	NA	NA	NA
Verrucomicrobia	Verrucomicrobiae	Verrucomicrobiales	Verrucomicrobiaceae	NA	NA	0.00566389	0.000390872	3.02987	2.07617e-07	1.24654	0.00237367	3.54102	7.60461e-10	1.47002	0.000304842	2.94817	4.84782e-07	1.17138	0.00162406	-1.24458	NA	-0.190163	0.59906	-0.511147	1	-0.325365	0.895978	0.0817001	0.943879	-0.0942807	0.84748	0.592847	0.590502	0.124183	0.770302	2.44636	1	0.117268	0.911721
Proteobacteria	Alphaproteobacteria	Rhizobiales	Xanthobacteraceae	NA	NA	0.00627008	0.000111429	0.817943	0.194399	0.270916	0.481343	1.16064	0.0483344	0.384929	0.337336	1.52703	0.00768995	0.541977	0.176976	2.08078	NA	0.0295816	0.732081	-0.3427	1	-0.175668	0.926334	-0.709085	0.452961	-0.596298	0.31762	-0.366386	0.736165	-0.42842	0.386666	0	1	NA	NA
Proteobacteria	Gammaproteobacteria	Xanthomonadales	Xanthomonadaceae	NA	NA	0.0312097	0.0083957	2.59553	2.39092e-05	0.669389	0.10203	3.21626	1.13871e-07	0.998269	0.00673959	2.36078	0.000133783	0.638462	0.0790825	3.89894	0.099571	1.0921	0.0294496	-0.620725	1	-0.356901	0.901516	0.234754	0.826979	0.00986001	0.950956	0.855479	0.456198	0.39291	0.379622	-4.45442	0.317828	-0.0763712	0.907786
Proteobacteria	Alphaproteobacteria	Rhodospirillales	Acetobacteraceae	Acidiphilium	NA	0.000165159	NA	0.705708	NA	0.287992	0.554524	0.930618	0.85545	0.254593	0.566688	1.74538	0.711257	0.294174	0.534151	NA	NA	NA	NA	-0.224911	1	-0.0256439	0.980385	-1.03967	0.972257	-0.0500614	0.865442	-0.814764	0.974654	-0.0333277	0.864714	NA	NA	NA	NA
Proteobacteria	Alphaproteobacteria	Rhodospirillales	Acetobacteraceae	Acidisoma	NA	0.000344232	NA	-6.2466	0.0398405	-0.25756	0.661676	-7.11452	0.0179235	-0.359028	0.581097	-5.18374	0.141396	0.0375006	0.811275	NA	NA	NA	NA	0.867914	1	0.104806	0.981907	-1.06287	0.977623	-0.21095	0.753641	-1.93078	0.861224	-0.236003	0.632658	NA	NA	NA	NA
Actinobacteria	Actinobacteria	Acidimicrobiales	Acidimicrobineae_incertae_sedis	Aciditerrimonas	NA	0.00188161	NA	-3.44962	5.95385e-06	-0.959587	0.0132869	-3.86156	3.29126e-07	-1.38823	0.000452682	-3.2127	4.12513e-05	-1.16139	0.00196211	NA	NA	NA	NA	0.411943	1	0.267225	0.969083	-0.236915	0.980484	0.0112415	0.956158	-0.648858	0.774629	-0.343872	0.529823	NA	NA	NA	NA
Proteobacteria	Betaproteobacteria	Burkholderiales	Comamonadaceae	Acidovorax	NA	0.00713262	0.00503628	0.484829	0.828584	-0.0257511	0.894859	2.19274	0.122169	0.244341	0.378189	0.31541	0.896015	0.0372179	0.959552	-5.9009	0.025508	-1.06753	0.0778679	-1.70791	1	-0.319401	0.61566	0.169419	0.980765	-0.054414	0.868162	1.87733	0.46721	0.250328	0.387435	-2.1835	1	-0.589774	0.652948
Actinobacteria	Actinobacteria	Actinomycetales	Thermomonosporaceae	Actinoallomurus	NA	0.00807462	NA	-6.09695	0.00855542	-0.172745	0.778723	-7.82854	0.000450543	-0.619331	0.248501	-3.98659	0.147764	-0.344106	0.553801	NA	NA	NA	NA	1.73159	1	0.343299	0.96019	-2.11036	0.904716	0.0628168	0.894833	-3.84195	0.387233	-0.297468	0.626818	NA	NA	NA	NA
Actinobacteria	Actinobacteria	Actinomycetales	Micromonosporaceae	Actinocatenispora	NA	0.00100947	NA	-10.7807	0.0320499	0.140473	0.673696	-33.5685	1.26385e-14	-0.0201004	0.820522	-29.3386	2.73344e-11	0.125811	0.708379	NA	NA	NA	NA	22.7878	1.87488e-06	0.0815909	0.96546	18.5578	0.000319453	-0.0370943	0.832522	-4.22997	0.744206	-0.114479	0.741433	NA	NA	NA	NA
Actinobacteria	Actinobacteria	Actinomycetales	Thermomonosporaceae	Actinomadura	NA	0.000483376	NA	-4.72503	NA	-0.139969	0.754432	-6.24161	0.274455	-0.0236044	0.771874	-2.77898	0.72507	0.0981361	0.744903	NA	NA	NA	NA	1.51658	1	-0.028428	0.979754	-1.94605	0.972257	-0.177864	0.728111	-3.46263	0.826726	-0.192551	0.750071	NA	NA	NA	NA
Actinobacteria	Actinobacteria	Actinomycetales	Pseudonocardiaceae	Actinomycetospora	NA	0.00165547	0.003594	-1.80443	0.560298	-0.107921	0.787308	-4.19944	0.0736085	-0.0946156	0.760793	-4.22497	0.0910796	-1.39366	0.00827571	-0.168407	0.94502	0.263098	0.669188	2.39501	1	-0.0349198	0.983741	2.42054	0.817035	0.851466	0.169111	0.0255325	0.993054	0.854335	0.121697	-1.11829	1	0.162243	0.897829
Actinobacteria	Actinobacteria	Actinomycetales	Pseudonocardiaceae	Actinophytocola	NA	0.0119389	NA	-5.36917	0.0412916	-0.523338	0.45509	-6.7163	0.00895151	-0.644092	0.330263	-4.40125	0.151125	-0.436362	0.508463	NA	NA	NA	NA	1.34713	1	0.116121	0.981239	-0.967917	0.972257	-0.159218	0.835824	-2.31505	0.72596	-0.257583	0.652447	NA	NA	NA	NA
Actinobacteria	Actinobacteria	Actinomycetales	Micromonosporaceae	Actinoplanes	NA	0.017327	0.000808709	-0.347352	0.819364	-0.0824355	0.850523	-0.898133	0.420633	-0.242308	0.532253	-1.26854	0.267924	-0.299665	0.376319	3.0438	0.641894	0.0203241	0.804068	0.550781	1	0.271705	0.969325	0.92119	0.846946	0.404575	0.644586	0.370409	0.955496	0.140092	0.896426	0.220716	1	-0.018107	0.906859
Actinobacteria	Actinobacteria	Actinomycetales	Nocardioidaceae	Actinopolymorpha	NA	0.00140836	NA	0.476037	0.924892	0.0850669	0.833013	-1.78815	0.558764	-0.0495678	0.865485	0.352519	0.918791	0.131433	0.788677	NA	NA	NA	NA	2.26418	1	0.0969024	0.978372	0.123518	0.987712	-0.0578128	0.881075	-2.14066	0.721119	-0.189751	0.841324	NA	NA	NA	NA
Actinobacteria	Actinobacteria	Actinomycetales	Actinospicaceae	Actinospica	NA	0.000171679	NA	-3.38947	NA	0.0801031	0.752918	-3.0745	NA	0.108354	0.692628	-2.12704	0.793476	0.167628	0.666064	NA	NA	NA	NA	-0.314971	1	-0.023647	0.973279	-1.26243	0.980765	-0.0751824	0.811975	-0.947462	NA	-0.0696568	0.823977	NA	NA	NA	NA
Bacteroidetes	Cytophagia	Cytophagales	Cytophagaceae	Adhaeribacter	NA	9.40276e-05	0.00328077	0.00290325	NA	0.190296	0.714117	0.0260908	1	0.0238195	0.837507	0.373772	0.918791	0.252172	0.596006	-0.669837	NA	-0.310346	0.534371	-0.0231875	1	0.121562	0.981474	-0.370868	0.980765	-0.0992554	0.819752	-0.347681	0.974654	-0.21972	0.752751	-0.392057	1	-0.12228	0.873749
Actinobacteria	Actinobacteria	Actinomycetales	Nocardioidaceae	Aeromicrobium	NA	0.00152165	0.00373907	0.82705	0.693542	0.141385	0.800857	1.64221	0.274455	0.248502	0.446054	0.709857	0.729008	6.54125e-05	0.956355	5.54013	0.232268	0.455734	0.493486	-0.815165	1	-0.135433	0.964936	0.117193	0.980765	0.0272508	0.886403	0.932358	0.818299	0.32158	0.317757	2.03029	1	0.0570117	0.899609
Proteobacteria	Gammaproteobacteria	Aeromonadales	Aeromonadaceae	Aeromonas	NA	6.86072e-05	NA	0	NA	0.29481	0.504257	0	NA	0.212747	0.568311	0	NA	0.413472	0.359162	NA	NA	NA	NA	0	NA	0.020809	0.972022	0	NA	NA	NA	0	NA	-0.189276	0.64346	NA	NA	NA	NA
Proteobacteria	Alphaproteobacteria	Rhizobiales	Bradyrhizobiaceae	Afipia	NA	0.00171308	NA	-23.2235	5.59593e-28	-0.112542	0.731389	-23.112	5.48455e-28	0.0116543	0.742262	-25.631	4.41027e-34	-2.14175	0.00164804	NA	NA	NA	NA	-0.11147	1	-0.0168205	0.972267	2.40751	0.846946	1.01978	0.148144	2.51898	0.651562	1.29077	0.104979	NA	NA	NA	NA
Proteobacteria	Deltaproteobacteria	Myxococcales	Myxococcaceae	Aggregicoccus	NA	0.000373958	NA	0.492199	0.878203	-0.18947	0.751895	0.377613	0.924738	-0.201564	0.735078	-0.524672	0.874823	-0.656728	0.127036	NA	NA	NA	NA	0.114586	1	0.0176127	0.987382	1.01687	0.917498	0.312222	0.566624	0.902285	0.923816	0.305923	0.529857	NA	NA	NA	NA
Actinobacteria	Actinobacteria	Actinomycetales	Microbacteriaceae	Agromyces	NA	0.00158932	NA	-1.8033	0.242729	-0.319697	0.58761	-1.45384	0.389328	-0.413201	0.330334	-1.22242	0.55065	-0.234383	0.791407	NA	NA	NA	NA	-0.349458	1	0.0247114	0.98821	-0.58088	0.959099	-0.200248	0.66727	-0.231422	0.974654	-0.262333	0.484172	NA	NA	NA	NA
Verrucomicrobia	Opitutae	Opitutales	Opitutaceae	Alterococcus	NA	3.44462e-05	NA	-3.57369	NA	0.0472258	0.773325	-2.62273	NA	0.102491	0.736174	-0.43535	0.95072	0.239213	0.580913	NA	NA	NA	NA	-0.950959	1	-0.0161326	0.978612	-3.13834	0.917498	-0.210222	0.72461	-2.18738	NA	-0.161969	0.72402	NA	NA	NA	NA
Proteobacteria	Alphaproteobacteria	Rhodobacterales	Rhodobacteraceae	Amaricoccus	NA	0.000937038	NA	0.76704	0.799717	0.199534	0.608678	-0.282508	0.949736	-0.0173445	0.938967	2.3158	0.300416	0.916841	0.0461797	NA	NA	NA	NA	1.04955	1	0.198199	0.96254	-1.54876	0.904716	-0.643062	0.348711	-2.59831	0.428701	-0.955672	0.131276	NA	NA	NA	NA
Proteobacteria	Alphaproteobacteria	Rhizobiales	Phyllobacteriaceae	Aminobacter	NA	0.00121288	4.094e-05	0.233781	0.945295	0.180607	0.632746	1.50309	0.451783	0.280924	0.45282	0.340597	0.90045	-0.0168367	0.957466	0	NA	-0.167156	0.659591	-1.26931	1	-0.0241738	0.984731	-0.106817	0.981928	0.299088	0.586913	1.16249	0.818299	0.546934	0.339904	0	NA	NA	NA
Actinobacteria	Actinobacteria	Actinomycetales	Microbacteriaceae	Amnibacterium	NA	0.000451005	0.0266367	-1.90822	0.744804	0.147732	0.708138	0	1	NA	NA	-7.70795	0.0436223	-0.445152	0.517072	-2.49822	0.407804	-0.707838	0.158269	-2.34772	1	-0.0840774	0.938808	5.79973	0.578749	0.495429	0.559345	8.14745	0.105578	0.62062	0.395817	1.47606	1	-0.0508487	0.950009
Actinobacteria	Actinobacteria	Actinomycetales	Pseudonocardiaceae	Amycolatopsis	NA	0.0240605	0.00104385	-7.10294	3.65786e-07	-1.13421	0.0181823	-6.40296	6.18965e-06	-1.12746	0.0154707	-6.44159	6.27097e-06	-1.0085	0.0194936	2.25208	0.69456	-0.0416241	0.777424	-0.699973	1	-0.0187657	0.994413	-0.661352	0.959099	-0.0819984	0.885054	0.0386212	0.990457	-0.067978	0.833105	0	1	NA	NA
Proteobacteria	Alphaproteobacteria	Rhizobiales	Xanthobacteraceae	Ancylobacter	NA	0.00110976	6.09223e-05	6.02852	0.0164112	1.15964	0.0154654	4.16558	0.122169	1.00867	0.0275365	5.32301	0.050984	1.20025	0.011771	0.702564	NA	-0.0292687	0.779642	1.86294	1	0.110277	0.979811	0.705507	0.980484	-0.0526208	0.815064	-1.15743	0.936836	-0.108474	0.776384	0	1	NA	NA
Proteobacteria	Deltaproteobacteria	Myxococcales	Myxococcaceae	Angiococcus	NA	0.000101327	NA	-2.85469	NA	0.108277	0.694625	-2.91272	0.678952	0.147562	0.66474	-5.55349	0.406778	-0.183627	0.704336	NA	NA	NA	NA	0.0580327	1	-0.0520533	0.9646	2.6988	0.917498	0.25804	0.678149	2.64077	0.915093	0.239612	0.658421	NA	NA	NA	NA
Actinobacteria	Actinobacteria	Actinomycetales	Kineosporiaceae	Angustibacter	NA	5.79893e-05	NA	0	NA	NA	NA	-2.12158	NA	0.159267	0.635119	-4.78317	0.495232	-0.198303	0.704286	NA	NA	NA	NA	2.50472	1	0.0446639	0.973365	5.16632	0.817035	0.366001	0.607311	2.66159	0.915093	0.314348	0.633341	NA	NA	NA	NA
Proteobacteria	Betaproteobacteria	Burkholderiales	Burkholderiales_incertae_sedis	Aquabacterium	NA	0.000360327	NA	-1.35947	0.710217	-0.398888	0.542959	-1.50747	0.645703	-0.0604257	0.795996	-0.816524	0.84786	-0.0487415	0.859735	NA	NA	NA	NA	0.148004	1	-0.227994	0.958416	-0.542946	0.980765	-0.177474	0.544775	-0.69095	0.974654	-0.0162023	0.880751	NA	NA	NA	NA
Proteobacteria	Gammaproteobacteria	Legionellales	Coxiellaceae	Aquicella	NA	0.000234322	NA	2.29863	0.621583	0.3907	0.457135	0.812352	0.894933	0.193553	0.621588	1.87786	0.716468	0.427451	0.370504	NA	NA	NA	NA	1.48627	1	0.147229	0.970484	0.420769	0.980765	-0.129598	0.796714	-1.0655	0.974654	-0.202111	0.697677	NA	NA	NA	NA
Actinobacteria	Actinobacteria	Acidimicrobiales	Iamiaceae	Aquihabitans	NA	0.00244606	8.44387e-05	-1.15718	0.274813	-0.419723	0.352236	-1.3617	0.183358	-0.39083	0.290958	-0.889825	0.516248	-0.472002	0.318338	0	NA	-0.172102	0.646404	0.204514	1	-0.0108425	0.9919	-0.26736	0.980484	-0.0614174	0.8846	-0.471874	0.923816	-0.0508002	0.899541	0	NA	NA	NA
Proteobacteria	Betaproteobacteria	Burkholderiales	Burkholderiales_incertae_sedis	Aquincola	NA	5.79847e-05	NA	0	NA	NA	NA	0	NA	0.151705	0.678797	0	NA	0.234876	0.587812	NA	NA	NA	NA	0	NA	0.0984353	0.964799	0	NA	-0.0506023	0.743574	0	NA	-0.103466	0.746931	NA	NA	NA	NA
Planctomycetes	Planctomycetia	Planctomycetales	Planctomycetaceae	Aquisphaera	NA	0.00110375	NA	-0.0983173	0.974684	0.0457418	0.855306	-1.31345	0.792242	0.0351509	0.822199	1.63573	0.729008	0.124425	0.784453	NA	NA	NA	NA	1.21513	1	0.0306467	0.984933	-1.73404	0.917498	-0.0998373	0.839025	-2.94918	0.714362	-0.097914	0.860927	NA	NA	NA	NA
Proteobacteria	Gammaproteobacteria	Xanthomonadales	Xanthomonadaceae	Arenimonas	NA	0.000868629	4.15609e-05	0.35525	0.819364	0.271073	0.385088	0.533855	0.688033	0.323777	0.232881	0.263535	0.884047	0.382305	0.143081	1.02412	NA	-0.114714	0.668076	-0.178605	1	-0.0931302	0.977638	0.0917153	0.980765	-0.199587	0.562494	0.270321	0.974654	-0.161973	0.675445	0	1	NA	NA
Armatimonadetes	Armatimonadia	Armatimonadales	Armatimonadaceae	Armatimonas/Armatimonadetes_gp1	NA	0.000250306	NA	0.655675	0.937199	-0.102768	0.783092	0.649665	0.949736	0.0693644	0.777382	3.60242	0.531878	0.282686	0.546272	NA	NA	NA	NA	0.0060097	1	-0.0840815	0.976008	-2.94675	0.904716	-0.361703	0.558029	-2.95276	0.816273	-0.252852	0.649126	NA	NA	NA	NA
Actinobacteria	Actinobacteria	Actinomycetales	Micrococcaceae	Arthrobacter	NA	0.00046464	NA	0.227073	0.949844	0.125541	0.740529	-0.266597	0.965472	0.213652	0.608742	0.631329	0.861845	0.338313	0.500267	NA	NA	NA	NA	0.49367	1	-0.036611	0.985855	-0.404256	0.980765	-0.225762	0.776249	-0.897926	0.936836	-0.0846296	0.887513	NA	NA	NA	NA
Actinobacteria	Actinobacteria	Actinomycetales	Micromonosporaceae	Asanoa	NA	0.000178477	NA	-3.48906	NA	0.00693514	0.779696	-4.67079	0.4544	-0.115321	0.760638	-2.85505	0.72507	0.0977843	0.729077	NA	NA	NA	NA	1.18173	1	0.0623214	0.973876	-0.634005	0.980765	-0.0311323	0.785422	-1.81573	0.959959	-0.142456	0.777536	NA	NA	NA	NA
Proteobacteria	Alphaproteobacteria	Caulobacterales	Caulobacteraceae	Asticcacaulis	NA	0.00575038	3.83362e-05	3.9581	0.000215743	0.958165	0.0205751	6.35943	6.23396e-10	1.39711	0.00127768	3.68682	0.000654308	0.899077	0.014175	0	NA	-0.148197	0.717545	-2.40133	0.355099	-0.746517	0.425204	0.271286	0.980765	0.0349757	0.938724	2.67261	0.0982891	0.716934	0.118917	0	NA	NA	NA
Firmicutes	Bacilli	Bacillales	Bacillaceae_1	Bacillus	NA	8.65316e-05	NA	-4.36415	NA	0.0665847	0.731226	0	1	NA	NA	-5.25186	0.413281	-0.34973	0.57144	NA	NA	NA	NA	-4.80365	1	-0.107672	0.956715	0.887718	0.980765	0.3678	0.638944	5.69136	0.539968	0.514494	0.445816	NA	NA	NA	NA
Proteobacteria	Alphaproteobacteria	Rhizobiales	Hyphomicrobiaceae	Blastochloris	NA	0.000365274	NA	-5.41438	NA	-0.0773406	0.777117	-4.93114	0.420633	-0.0860465	0.757168	0	1	NA	NA	NA	NA	NA	NA	-0.483245	1	-0.0257524	0.97942	-6.31686	0.704965	-0.356159	0.53002	-5.83361	0.560461	-0.367246	0.522433	NA	NA	NA	NA
Actinobacteria	Actinobacteria	Actinomycetales	Geodermatophilaceae	Blastococcus	NA	0.000278081	NA	0.210546	0.957041	0.194971	0.699767	-0.132725	1	0.0699864	0.845261	0.421941	0.909362	0.0572404	0.881123	NA	NA	NA	NA	0.343272	1	0.0933366	0.981445	-0.211394	0.980765	0.228011	0.816006	-0.554666	0.974654	-0.00972959	0.910695	NA	NA	NA	NA
Planctomycetes	Planctomycetia	Planctomycetales	Planctomycetaceae	Blastopirellula	NA	0.000945723	NA	-2.44603	0.0262086	-0.361603	0.369168	-3.00917	0.00553161	-0.654284	0.0542083	-3.11988	0.00372816	-0.490394	0.191272	NA	NA	NA	NA	0.563142	1	0.167756	0.971475	0.673844	0.917498	0.114512	0.87579	0.110702	0.974654	-0.0799591	0.899871	NA	NA	NA	NA
Proteobacteria	Alphaproteobacteria	Rhizobiales	Bradyrhizobiaceae	Bosea	NA	0.00855542	0.000161792	2.89876	0.00284833	1.24879	0.00139265	2.71536	0.00553161	1.2684	0.00147274	4.39786	1.66202e-06	1.94908	0.000311596	1.07424	NA	-0.023559	0.792286	0.183407	1	-0.326134	0.928315	-1.49909	0.578749	-0.396639	0.255648	-1.6825	0.382989	6.08991e-05	0.973876	0	1	NA	NA
Proteobacteria	Alphaproteobacteria	Rhizobiales	Bradyrhizobiaceae	Bradyrhizobium	NA	0.0684833	0.0378431	-0.971773	0.0566403	-0.399195	0.460123	-1.07304	0.0355802	-0.377583	0.489855	-0.389727	0.626042	0.0668617	0.931716	2.81486	0.340594	0.554783	0.364518	0.101267	1	0.0642007	0.987812	-0.582046	0.817035	-0.43437	0.499634	-0.683312	0.46721	-0.381071	0.479018	0.891123	1	0.187076	0.897827
Verrucomicrobia	Verrucomicrobiae	Verrucomicrobiales	Verrucomicrobiaceae	Brevifollis	NA	0.000125135	NA	-1.35655	NA	0.245031	0.627676	-4.13059	0.252022	-0.26571	0.640355	-3.66156	0.39285	-0.133821	0.792923	NA	NA	NA	NA	2.77404	1	0.414591	0.906097	2.30501	0.904716	0.259188	0.725745	-0.469032	0.974654	-0.120792	0.786823	NA	NA	NA	NA
Proteobacteria	Alphaproteobacteria	Caulobacterales	Caulobacteraceae	Brevundimonas	NA	0.00126264	0.0264407	3.50513	0.130382	0.911652	0.0652118	1.50756	0.616973	0.630833	0.168808	1.42419	0.707074	0.406492	0.312	-2.01306	0.459492	0.162455	0.781374	1.99756	1	0.135626	0.966597	2.08094	0.904716	0.466066	0.472031	0.0833735	0.983052	0.235504	0.746024	1.1425	1	0.525922	0.723144
Proteobacteria	Betaproteobacteria	Burkholderiales	Burkholderiaceae	Burkholderia	NA	0.00942814	0.000722419	-2.72926	0.0618141	-0.238442	0.42373	-2.61625	0.086356	-0.304305	0.351927	-5.21042	0.00011511	-0.884159	0.0159075	0.564914	NA	-0.0454007	0.76003	-0.113006	1	-0.0299478	0.989521	2.48116	0.578749	0.377967	0.412499	2.59417	0.323007	0.436129	0.254973	0.220736	1	0.0577846	0.896955
Proteobacteria	Deltaproteobacteria	Myxococcales	Polyangiaceae	Byssovorax	NA	0.000212214	NA	-5.5935	NA	-0.0764862	0.759506	-4.14388	0.284264	-0.0146013	0.71971	-6.00094	0.120149	-0.274016	0.709586	NA	NA	NA	NA	-1.44962	1	-0.109759	0.975812	0.407442	0.980765	0.0435487	0.872856	1.85706	0.915093	0.204192	0.740116	NA	NA	NA	NA
Proteobacteria	Betaproteobacteria	Burkholderiales	Comamonadaceae	Caldimonas	NA	0.00734858	0.00128452	3.14998	NA	0.184849	0.598362	3.2063	NA	0.177147	0.572027	3.66927	0.654362	0.417459	0.335382	0	NA	-0.138026	0.698042	-0.0563193	1	-0.0152362	0.968432	-0.519291	0.980765	-0.194706	0.6925	-0.462972	NA	-0.15978	0.682653	0	NA	NA	NA
Planctomycetes	Planctomycetia	Candidatus_Brocadiales	Candidatus_Brocadiaceae	Candidatus_Brocadia	NA	2.03148e-05	NA	0.739301	NA	0.220365	0.616519	0.279005	NA	0.155064	0.678634	3.1732	0.709113	0.349052	0.416301	NA	NA	NA	NA	0.460296	1	0.0795076	0.971689	-2.4339	0.940489	-0.198135	0.654702	-2.8942	NA	-0.238951	0.578292	NA	NA	NA	NA
Actinobacteria	Actinobacteria	Actinomycetales	Micromonosporaceae	Catellatospora	NA	0.000387071	NA	-4.58439	NA	0.111384	0.683091	-26.5047	2.29647e-09	-0.0570457	0.774365	1.36558	0.884392	0.192679	0.561683	NA	NA	NA	NA	21.9203	4.07944e-06	0.123927	0.963129	-5.94997	0.817035	-0.146951	0.750521	-27.8703	4.73182e-10	-0.194354	0.684399	NA	NA	NA	NA
Actinobacteria	Actinobacteria	Actinomycetales	Micromonosporaceae	Catenuloplanes	NA	0.00231306	NA	-21.8674	8.10148e-08	-0.0125472	0.818949	-23.5349	5.50223e-09	-0.0130094	0.786556	-22.3936	3.80061e-08	0.020002	0.795936	NA	NA	NA	NA	1.6675	1	0.000679058	0.980867	0.526191	0.980765	-0.0632693	0.834763	-1.14131	0.974654	-0.0526771	0.845255	NA	NA	NA	NA
Proteobacteria	Alphaproteobacteria	Caulobacterales	Caulobacteraceae	Caulobacter	NA	0.0230215	0.00198892	1.89675	0.00562947	0.689694	0.220252	2.76516	1.72279e-05	0.902349	0.0278949	2.6657	4.47882e-05	0.948221	0.0477356	6.58917	0.0176701	0.787927	0.116877	-0.868405	1	-0.531401	0.726646	-0.76895	0.817035	-0.530184	0.395403	0.0994547	0.974654	0.127663	0.758001	0	1	NA	NA
Actinobacteria	Actinobacteria	Actinomycetales	Cellulomonadaceae	Cellulomonas	NA	0.00224465	5.37337e-05	0.305264	0.833605	-0.106503	0.776717	0.650428	0.577428	-0.000975047	0.910188	-1.13496	0.323698	-0.428205	0.288883	0	NA	-0.196105	0.674877	-0.345164	1	-0.105233	0.971365	1.44022	0.578749	0.415198	0.529045	1.78539	0.202365	0.554996	0.310772	0	NA	NA	NA
Proteobacteria	Gammaproteobacteria	Pseudomonadales	Pseudomonadaceae	Cellvibrio	NA	0.00127465	0.000300021	-1.03466	0.716398	-0.182962	0.816018	0.0242453	1	0.0616634	0.814262	-2.39768	0.309572	-0.513396	0.34177	0.927801	NA	-0.146463	0.682717	-1.05891	1	-0.253314	0.967018	1.36302	0.904716	0.194954	0.759179	2.42193	0.468771	0.549558	0.2997	0	1	NA	NA
Bacteroidetes	Sphingobacteriia	Sphingobacteriales	Chitinophagaceae	Chitinophaga	NA	0.0105564	4.96944e-05	2.32757	0.14735	0.306599	0.46507	2.04728	0.239059	0.432746	0.279957	3.50382	0.0259912	0.715619	0.0524781	1.97805	NA	-0.107076	0.73486	0.280292	1	-0.147601	0.975856	-1.17625	0.904716	-0.514874	0.351046	-1.45654	0.715869	-0.387298	0.493337	0	1	NA	NA
Proteobacteria	Deltaproteobacteria	Myxococcales	Polyangiaceae	Chondromyces	NA	0.000552521	NA	-0.249006	0.949844	-0.206033	0.736969	0.523921	0.892606	0.157647	0.786882	0.935637	0.774739	0.194849	0.755311	NA	NA	NA	NA	-0.772927	1	-0.276656	0.964079	-1.18464	0.917498	-0.292877	0.612357	-0.411716	0.974654	-0.014089	0.909308	NA	NA	NA	NA
Bacteroidetes	Flavobacteriia	Flavobacteriales	Flavobacteriaceae	Chryseobacterium	NA	9.50783e-05	0.00165433	3.79279	NA	0.238749	0.565353	0.756339	NA	0.307739	0.522763	0.282698	0.970336	0.100465	0.761733	3.57183	0.465235	0.332658	0.553358	3.03645	1	0.00184122	0.959238	3.5101	0.904716	0.126669	0.798958	0.473641	0.974654	0.165381	0.7578	0.220954	1	0.029552	0.911758
Armatimonadetes	Chthonomonadetes	Chthonomonadales	Chthonomonadaceae	Chthonomonas/Armatimonadetes_gp3	NA	0.000386084	NA	-5.03136	0.0440058	-0.486004	0.438506	-3.94848	0.139567	-0.258722	0.644194	-2.97857	0.379794	-0.0815886	0.810358	NA	NA	NA	NA	-1.08288	1	-0.0869939	0.979342	-2.05279	0.904716	-0.330433	0.628374	-0.969914	0.955496	-0.142943	0.807853	NA	NA	NA	NA
Proteobacteria	Betaproteobacteria	Burkholderiales	Comamonadaceae	Comamonas	NA	0.00125024	NA	-0.200562	0.957041	-0.208824	0.811278	0.228209	0.973427	-0.175938	0.842039	2.70001	0.315776	0.350368	0.435598	NA	NA	NA	NA	-0.428771	1	-0.0399564	0.983976	-2.90057	0.609714	-0.686651	0.254873	-2.4718	0.539968	-0.725025	0.200776	NA	NA	NA	NA
Actinobacteria	Actinobacteria	Solirubrobacterales	Conexibacteraceae	Conexibacter	NA	0.00773927	0.00720687	-0.996482	0.330577	-0.198583	0.643359	-1.6291	0.0736085	-0.313452	0.400443	-1.5315	0.12683	-0.376984	0.31026	2.15326	0.69456	0.0168316	0.83119	0.632614	1	0.11341	0.98205	0.535018	0.917498	0.272037	0.697468	-0.0975959	0.974654	0.116505	0.918035	0.196116	1	-0.0244974	0.921233
Actinobacteria	Actinobacteria	Actinomycetales	Cryptosporangiaceae	Cryptosporangium	NA	0.00226208	7.484e-05	-0.75677	0.710217	-0.673231	0.301495	-1.1691	0.459907	-0.66226	0.234184	-1.69922	0.315776	-1.03699	0.0328312	2.27527	0.69456	-0.0452659	0.761938	0.412327	1	0.0323082	0.9896	0.942447	0.904716	0.317201	0.501362	0.53012	0.955496	0.251007	0.518888	0	1	NA	NA
Actinobacteria	Actinobacteria	Actinomycetales	Microbacteriaceae	Curtobacterium	NA	0.000186956	0.0166982	0	NA	NA	NA	0	1	NA	NA	-6.77299	0.229512	-0.284522	0.650638	3.9174	0.0979039	0.635319	0.245055	0	1	NA	NA	7.15614	0.578749	0.450114	0.569957	7.21249	0.423519	0.485639	0.458228	-0.405905	1	-0.0909785	0.934027
Bacteroidetes	Cytophagia	Cytophagales	Cytophagaceae	Cytophaga	NA	7.97729e-05	NA	-1.05592	NA	0.203509	0.626711	1.96157	NA	0.32676	0.476536	-2.19395	0.79041	0.0503544	0.805311	NA	NA	NA	NA	-3.01749	1	-0.0942126	0.951543	1.13802	0.980765	0.109279	0.802243	4.15552	NA	0.200307	0.700168	NA	NA	NA	NA
Actinobacteria	Actinobacteria	Actinomycetales	Micromonosporaceae	Dactylosporangium	NA	0.00196321	NA	-2.29163	0.207554	-0.830246	0.0799153	-2.55621	0.149456	-1.03651	0.0198952	-1.66138	0.495232	-0.0484194	0.857932	NA	NA	NA	NA	0.264582	1	0.0798299	0.979906	-0.630247	0.972257	-0.650541	0.320008	-0.894829	0.915093	-0.72084	0.189294	NA	NA	NA	NA
Actinobacteria	Actinobacteria	Actinomycetales	Demequinaceae	Demequina	NA	0.000500536	NA	4.64604	0.106759	0.629446	0.203377	4.09001	0.178329	0.621071	0.211919	1.79775	0.70337	0.186134	0.712469	NA	NA	NA	NA	0.55603	1	0.0572973	0.969082	2.8483	0.846946	0.43417	0.55449	2.29227	0.758467	0.343278	0.605145	NA	NA	NA	NA
Proteobacteria	Alphaproteobacteria	Rhizobiales	Hyphomicrobiaceae	Devosia	NA	0.0087	0.00164719	-1.19176	0.00203912	-0.318687	0.361183	-0.897796	0.025015	-0.167908	0.631783	-1.24322	0.00103564	-0.288918	0.354474	4.08182	0.465235	0.112819	0.761265	-0.293961	1	-0.363603	0.95166	0.0514599	0.980765	-0.0570125	0.931142	0.345421	0.737969	0.331596	0.595205	0.220713	1	0.0382043	0.90262
Proteobacteria	Gammaproteobacteria	Legionellales	Coxiellaceae	Diplorickettsia	NA	0.0107854	0.014452	0	NA	NA	NA	0	1	NA	NA	-24.8029	3.18447e-08	0.0349968	0.809736	-5.29023	0.253029	-0.472403	0.40705	0	1	NA	NA	22.3677	4.04166e-06	0.0579651	0.800244	25.5396	1.70565e-08	0.132647	0.761966	-2.06145	1	-0.085706	0.909924
Proteobacteria	Gammaproteobacteria	Xanthomonadales	Xanthomonadaceae	Dokdonella	NA	0.00460772	NA	-0.0853863	0.967059	0.0055936	0.959005	0.338964	0.902855	-0.017692	0.938082	0.873277	0.709113	-0.0833074	0.935224	NA	NA	NA	NA	-0.42435	1	-0.0135933	0.991796	-0.958663	0.904716	-0.0560727	0.894992	-0.534313	0.955496	-0.0555013	0.878053	NA	NA	NA	NA
Proteobacteria	Alphaproteobacteria	Rhodospirillales	Rhodospirillaceae	Dongia	NA	0.0213115	0.00114753	-0.16154	0.905053	0.12073	0.835825	-0.0279178	1	0.155344	0.759881	1.05086	0.219578	0.649142	0.0711803	4.32892	0.2388	0.279458	0.617649	-0.133622	1	-0.0532555	0.988388	-1.2124	0.578749	-0.750918	0.176798	-1.07878	0.427601	-0.515122	0.245339	1.644	1	0.0931728	0.896228
Proteobacteria	Betaproteobacteria	Burkholderiales	Oxalobacteraceae	Duganella	NA	0.00664085	0.0119015	0.546201	0.799717	0.0348718	0.925171	0.506752	0.792242	0.175343	0.603812	0.282892	0.896015	-0.0941592	0.909504	3.79677	0.202485	1.16735	0.0705791	0.0394497	1	-0.109813	0.974714	0.263309	0.980765	0.193158	0.73996	0.22386	0.974654	0.233949	0.531271	0.38087	1	0.187224	0.89312
Bacteroidetes	Cytophagia	Cytophagales	Cytophagaceae	Dyadobacter	NA	0.00460697	0.00404441	2.9737	0.00908228	0.582816	0.0536375	3.9821	0.000277435	0.866247	0.0173918	3.91851	0.000328254	0.861312	0.0122812	2.76574	0.479824	0.219011	0.687078	-1.0084	1	-0.11754	0.978921	-0.944812	0.904716	-0.102861	0.813043	0.0635919	0.976285	-0.0222055	0.95461	2.11821	1	0.161982	0.904335
Proteobacteria	Gammaproteobacteria	Xanthomonadales	Xanthomonadaceae	Dyella	NA	0.000487764	NA	-6.32925	0.00203912	-0.494114	0.374269	-6.54997	0.001205	-0.581303	0.24647	-7.50243	0.000164246	-0.400797	0.480568	NA	NA	NA	NA	0.22072	1	0.0466326	0.983622	1.17318	0.917498	-0.0302656	0.920189	0.952457	0.936836	-0.0619027	0.916106	NA	NA	NA	NA
Proteobacteria	Gammaproteobacteria	Chromatiales	Ectothiorhodospiraceae	Ectothiorhodosinus	NA	0.00131879	NA	-23.6156	1.9981e-24	-0.265124	0.705704	-25.21	5.48455e-28	-0.857134	0.127719	-23.4254	4.63897e-24	-0.00587095	0.795428	NA	NA	NA	NA	1.59437	1	0.431403	0.901773	-0.190147	0.981928	-0.128609	0.770681	-1.78451	0.826726	-0.617635	0.291815	NA	NA	NA	NA
Proteobacteria	Deltaproteobacteria	Myxococcales	Nannocystaceae	Enhygromyxa	NA	2.70423e-05	NA	0.383182	NA	0.120927	0.679904	-1.94884	NA	0.129718	0.662395	0.90247	0.909362	0.238116	0.591586	NA	NA	NA	NA	2.33202	1	-0.00794904	0.965529	-0.519288	0.980765	-0.0986313	0.770315	-2.85131	NA	-0.0703777	0.7867	NA	NA	NA	NA
Proteobacteria	Alphaproteobacteria	Rhizobiales	Rhizobiaceae	Ensifer	NA	0.000314728	0.0674005	0.783878	0.878203	0.16694	0.763333	-0.288955	0.977394	-0.0323906	0.834033	2.30919	0.598941	0.369216	0.440609	0.454317	0.900824	-0.239533	0.692277	1.07283	1	0.0862518	0.978422	-1.52531	0.917498	-0.257679	0.659675	-2.59815	0.721119	-0.430064	0.457245	3.94159	1	0.349952	0.833869
Proteobacteria	Gammaproteobacteria	Enterobacteriales	Enterobacteriaceae	Enterobacter	NA	0.000103206	0.0135469	0.821177	NA	0.279349	0.565451	4.25077	NA	0.278142	0.510524	1.51413	0.871149	0.277603	0.509681	24.3225	3.84432e-10	0.219954	0.697245	-3.4296	1	-0.0888879	0.964723	-0.69295	0.980765	-0.0712165	0.814258	2.73665	0.915093	-0.00429963	0.786034	0	1	NA	NA
Proteobacteria	Gammaproteobacteria	Enterobacteriales	Enterobacteriaceae	Erwinia	NA	0.000195231	0.0557256	5.5888	NA	0.276478	0.533117	1.80703	0.792242	0.211474	0.578123	-0.855294	0.903898	-0.206536	0.745334	9.8641	0.000171686	1.02155	0.0872397	3.78177	1	0.0556226	0.959957	6.44409	0.578749	0.448688	0.530952	2.66232	0.861224	0.37852	0.572769	-3.02038	1	-0.221399	0.873624
Actinobacteria	Actinobacteria	Acidimicrobiales	Acidimicrobiaceae	Ferrimicrobium	NA	4.00004e-05	NA	0.383147	NA	0.122505	0.675899	-3.92271	NA	0.0537756	0.732486	-1.25816	0.896015	0.247557	0.599488	NA	NA	NA	NA	4.30586	1	0.0516443	0.965553	1.6413	0.980484	-0.127219	0.768954	-2.66456	NA	-0.171132	0.731062	NA	NA	NA	NA
Proteobacteria	Alphaproteobacteria	Sneathiellales	Sneathiellaceae	Ferrovibrio	NA	0.000422286	1.27937e-05	-0.169613	0.957041	0.103444	0.830977	-0.580355	0.882442	-0.029551	0.894172	1.40021	0.694783	0.340729	0.478401	-0.0570389	NA	-0.241729	0.629088	0.410742	1	0.132891	0.979701	-1.56982	0.904716	-0.270537	0.729174	-1.98057	0.720447	-0.433632	0.461186	0	1	NA	NA
Bacteroidetes	Sphingobacteriia	Sphingobacteriales	Chitinophagaceae	Ferruginibacter	NA	0.000327903	NA	0.329286	0.949844	0.326034	0.557271	1.42811	0.729312	0.30444	0.478192	0.0300867	0.995429	0.161842	0.770251	NA	NA	NA	NA	-1.09883	1	0.0228533	0.978671	0.2992	0.980765	0.095628	0.845785	1.39803	0.923816	0.151236	0.778858	NA	NA	NA	NA
Bacteroidetes	Sphingobacteriia	Sphingobacteriales	Chitinophagaceae	Flavisolibacter	NA	0.00133291	1.22797e-05	-0.921537	0.694265	-0.158553	0.626903	-0.417486	0.882442	-0.045496	0.881007	0.158203	0.943221	0.0574205	0.895856	0	NA	-0.157586	0.700191	-0.504052	1	-0.0904956	0.97264	-1.07974	0.904716	-0.20722	0.475156	-0.575689	0.955496	-0.0972375	0.737979	0	NA	NA	NA
Bacteroidetes	Sphingobacteriia	Sphingobacteriales	Chitinophagaceae	Flavitalea	NA	0.000287152	NA	-1.39509	0.732469	0.00175533	0.781128	-1.53606	0.678952	0.083535	0.698897	-3.75487	0.229512	-0.721878	0.117666	NA	NA	NA	NA	0.140961	1	-0.0964032	0.979875	2.35977	0.904716	0.637408	0.309436	2.21881	0.72596	0.754911	0.206563	NA	NA	NA	NA
Bacteroidetes	Flavobacteriia	Flavobacteriales	Flavobacteriaceae	Flavobacterium	NA	0.0303714	0.00288068	4.20194	1.2771e-06	1.63158	0.000372774	4.48897	2.12606e-07	1.4435	0.000109932	1.41436	0.230133	1.12439	0.00378636	5.25206	0.211881	0.366266	0.533006	-0.28703	1	-0.288531	0.961908	2.78758	0.0149267	0.307201	0.59209	3.07461	0.00248624	0.440072	0.276591	5.95923	1	0.133882	0.891465
Bacteroidetes	Flavobacteriia	Flavobacteriales	Cryomorphaceae	Fluviicola	NA	0.000693366	NA	-0.087359	0.967059	0.0591785	0.926604	1.45255	0.4544	0.504274	0.235368	0.764918	0.751468	0.235668	0.574263	NA	NA	NA	NA	-1.53991	1	-0.461239	0.906447	-0.852277	0.917498	-0.170642	0.7369	0.687628	0.936836	0.21166	0.708305	NA	NA	NA	NA
Proteobacteria	Betaproteobacteria	Neisseriales	Neisseriaceae	Formivibrio	NA	0.000408214	5.37337e-05	1.075	0.749333	0.219951	0.547211	0.0913437	1	0.119276	0.722074	7.68746	0.000238103	0.887612	0.0924337	0	NA	-0.166848	0.650766	0.983661	1	0.105833	0.975699	-6.61245	0.0128216	-0.555817	0.406706	-7.59611	0.000940537	-0.824806	0.22106	0	NA	NA	NA
Actinobacteria	Actinobacteria	Actinomycetales	Microbacteriaceae	Frondihabitans	NA	0.000228704	0.0166744	0	NA	NA	NA	-4.58899	0.407126	0.159504	0.655784	-6.62652	0.229512	-0.318496	0.667628	-0.120983	0.94502	-0.172069	0.774177	4.97211	1	0.0564012	0.961305	7.00964	0.578749	0.437015	0.599797	2.03753	0.936836	0.345301	0.620146	0.500518	1	0.140549	0.910544
Actinobacteria	Actinobacteria	Gaiellales	Gaiellaceae	Gaiella	NA	0.00777576	0.000699923	-0.322229	0.749333	0.0843832	0.904442	-1.0616	0.118763	-0.224725	0.675252	0.0612319	0.949113	0.190269	0.694196	2.13892	0.698392	-0.10411	0.757674	0.739371	1	0.297694	0.965911	-0.383461	0.917498	-0.185718	0.800695	-1.12283	0.328305	-0.499783	0.446219	0	1	NA	NA
Planctomycetes	Planctomycetia	Planctomycetales	Planctomycetaceae	Gemmata	NA	0.00262193	NA	-0.788272	0.530498	-0.100106	0.633853	-0.349319	0.821769	-0.058837	0.835791	0.521849	0.72507	0.217623	0.310551	NA	NA	NA	NA	-0.438953	1	-0.159337	0.967039	-1.31012	0.609714	-0.504374	0.130848	-0.871168	0.721119	-0.438731	0.140467	NA	NA	NA	NA
Gemmatimonadetes	Gemmatimonadetes	Gemmatimonadales	Gemmatimonadaceae	Gemmatimonas	NA	0.00137275	NA	-1.80046	0.0479828	-0.289413	0.334731	-2.3504	0.00813162	-0.825547	0.0112129	-2.27783	0.011984	-0.761518	0.0130004	NA	NA	NA	NA	0.549948	1	0.168209	0.964577	0.477377	0.917498	0.19715	0.533997	-0.0725708	0.974654	0.0744298	0.871253	NA	NA	NA	NA
Proteobacteria	Betaproteobacteria	Rhodocyclales	Rhodocyclaceae	Georgfuchsia	NA	0.000607922	NA	-0.310622	0.957041	0.138942	0.752262	-0.856473	0.882442	0.0905541	0.786238	4.6393	0.229512	0.286461	0.512503	NA	NA	NA	NA	0.545851	1	0.0319862	0.981742	-4.94992	0.578749	-0.141169	0.77066	-5.49577	0.328305	-0.130059	0.756983	NA	NA	NA	NA
Actinobacteria	Actinobacteria	Actinomycetales	Glycomycetaceae	Glycomyces	NA	0.00266179	NA	6.17918	0.0618141	0.292833	0.61574	8.4551	0.00859188	0.442745	0.352891	28.6779	2.03407e-23	0.656656	0.144079	NA	NA	NA	NA	-2.27592	1	-0.26944	0.959224	-22.4987	1.03664e-13	-0.483854	0.437651	-20.2228	1.77408e-11	-0.231153	0.637766	NA	NA	NA	NA
Proteobacteria	Deltaproteobacteria	Myxococcales	Haliangiaceae	Haliangium	NA	0.00760942	NA	-5.68434	6.50256e-07	-1.92235	0.000242093	-5.37059	3.27855e-06	-0.894533	0.0454649	-5.59438	1.37955e-06	-1.49835	0.00193787	NA	NA	NA	NA	-0.313747	1	-0.163116	0.974499	-0.0899603	0.981928	0.0373603	0.92421	0.223787	0.974654	0.115669	0.733652	NA	NA	NA	NA
Proteobacteria	Gammaproteobacteria	Alteromonadales	Alteromonadaceae	Haliea	NA	0.000396029	NA	-6.457	0.0141859	-0.219375	0.728875	-6.30455	0.0179235	-0.393834	0.519845	-6.1443	0.0265376	-0.384808	0.546305	NA	NA	NA	NA	-0.152447	1	0.00286765	0.985724	-0.312696	0.980765	-0.0276061	0.880418	-0.160248	0.976285	-0.0469086	0.877946	NA	NA	NA	NA
Proteobacteria	Deltaproteobacteria	Bdellovibrionales	Bacteriovoracaceae	Halobacteriovorax	NA	4.17751e-05	1.0235e-05	2.78343	NA	0.373795	0.443294	1.45109	NA	0.227514	0.610993	5.10504	0.39285	0.562481	0.239714	-0.20316	NA	-0.236584	0.580264	1.33234	1	0.130429	0.959302	-2.32162	0.917498	-0.19106	0.703092	-3.65395	0.758144	-0.348838	0.509139	0	1	NA	NA
Proteobacteria	Betaproteobacteria	Burkholderiales	Oxalobacteraceae	Herbaspirillum	NA	0.00012223	NA	0.383174	NA	0.143464	0.659782	0.439498	NA	0.144699	0.627417	-2.49919	0.751275	0.0598971	0.729245	NA	NA	NA	NA	-0.0563249	1	-0.0628306	0.96278	2.88236	0.917498	-0.0738911	0.785952	2.93868	NA	0.0323831	0.799381	NA	NA	NA	NA
Actinobacteria	Actinobacteria	Actinomycetales	Microbacteriaceae	Herbiconiux	NA	0.000476192	0.000554923	2.29398	0.689569	0.510163	0.265406	1.61027	0.786969	0.2923	0.497056	1.19598	0.860005	0.304183	0.491526	4.39888	0.439429	0.0916477	0.831074	0.683713	1	0.144625	0.964924	1.098	0.980484	0.0449569	0.817754	0.414285	0.974654	-0.00558972	0.860405	0	1	NA	NA
Proteobacteria	Betaproteobacteria	Burkholderiales	Comamonadaceae	Hydrogenophaga	NA	0.000633225	NA	5.29531	NA	0.137476	0.654829	5.35165	NA	0.145162	0.641354	5.81462	0.39285	0.45682	0.247215	NA	NA	NA	NA	-0.056338	1	-0.00877807	0.978459	-0.51931	0.980765	-0.292694	0.591332	-0.462972	0.974654	-0.273334	0.627121	NA	NA	NA	NA
Proteobacteria	Betaproteobacteria	Burkholderiales	Comamonadaceae	Hylemonella	NA	0.000387198	NA	0.383153	NA	0.145317	0.649463	0.439498	NA	0.174344	0.619132	-4.90768	0.514017	0.0583276	0.772402	NA	NA	NA	NA	-0.0563457	1	-0.0579947	0.969753	5.29084	0.834718	0.120651	0.780357	5.34718	0.651562	0.142804	0.764425	NA	NA	NA	NA
Proteobacteria	Alphaproteobacteria	Rhizobiales	Hyphomicrobiaceae	Hyphomicrobium	NA	0.0130483	0.000835979	1.94492	9.33499e-07	1.59753	0.0013782	1.71498	2.05002e-05	1.4347	0.00129659	2.43783	4.03139e-10	1.81197	0.000610012	3.69136	0.368472	0.260917	0.692469	0.229944	1	-0.0915724	0.982047	-0.492908	0.817035	-0.54779	0.376984	-0.722851	0.387233	-0.428773	0.404246	0.55476	1	-0.0679874	0.894085
Actinobacteria	Actinobacteria	Acidimicrobiales	Iamiaceae	Iamia	NA	0.000572915	NA	-0.315588	0.933196	0.156637	0.750194	-1.48703	0.489009	-0.0887388	0.840895	-1.36067	0.611625	-0.0198117	0.933143	NA	NA	NA	NA	1.17144	1	0.202914	0.969639	1.04508	0.917498	0.142085	0.813889	-0.126366	0.974654	-0.0629017	0.873964	NA	NA	NA	NA
Proteobacteria	Betaproteobacteria	Burkholderiales	Burkholderiales_incertae_sedis	Ideonella	NA	0.000494635	NA	-0.653549	NA	0.256178	0.587181	4.97197	0.420633	0.361725	0.429097	5.43494	0.445739	0.475898	0.299799	NA	NA	NA	NA	-5.62552	1	-0.0706986	0.973219	-6.08849	0.76648	-0.134146	0.744574	-0.462972	0.974654	-0.0951491	0.764993	NA	NA	NA	NA
Actinobacteria	Actinobacteria	Acidimicrobiales	Acidimicrobiaceae	Ilumatobacter	NA	0.00651955	3.33788e-05	-0.738304	0.294376	-0.211575	0.599359	-1.48613	0.0147252	-0.59495	0.0487028	-0.347442	0.72507	0.145548	0.754691	2.77847	0.683579	-0.102991	0.761244	0.747821	1	0.553582	0.813902	-0.390862	0.917498	-0.506055	0.39672	-1.13868	0.294964	-0.953233	0.111302	0	1	NA	NA
Proteobacteria	Alphaproteobacteria	Rhodospirillales	Rhodospirillaceae	Inquilinus	NA	0.00245592	1.27937e-05	2.28755	0.268808	0.0823623	0.914335	3.22468	0.0927744	-0.0266292	0.934353	5.43832	0.00195186	0.32344	0.516451	-0.0570389	NA	-0.236936	0.610146	-0.937132	1	-0.0230258	0.988976	-3.15078	0.578749	-0.383467	0.498725	-2.21364	0.539968	-0.473135	0.23713	0	1	NA	NA
Actinobacteria	Actinobacteria	Actinomycetales	Promicromonosporaceae	Isoptericola	NA	2.29329e-05	NA	0	NA	NA	NA	0	NA	NA	NA	-2.13833	0.793476	0.116413	0.744364	NA	NA	NA	NA	0	1	NA	NA	2.52151	0.937007	0.0776401	0.812202	2.57783	NA	0.0610019	0.751035	NA	NA	NA	NA
Proteobacteria	Deltaproteobacteria	Myxococcales	Polyangiaceae	Jahnella	NA	0.00972509	NA	-3.6102	0.00315866	-1.27932	0.00328964	-4.8182	3.28622e-05	-1.5066	0.000666573	-4.14616	0.000466734	-0.620662	0.138879	NA	NA	NA	NA	1.208	1	0.5566	0.942975	0.535964	0.959099	0.00692454	0.986981	-0.672041	0.92206	-0.26895	0.549802	NA	NA	NA	NA
Actinobacteria	Actinobacteria	Actinomycetales	Intrasporangiaceae	Janibacter	NA	0.000171002	NA	0.383168	NA	0.0852553	0.746368	0.439498	NA	0.122178	0.729988	-3.14409	0.709113	0.173359	0.670562	NA	NA	NA	NA	-0.0563304	1	-0.0133763	0.975073	3.52726	0.904716	-0.0819192	0.779932	3.58359	NA	-0.039281	0.812856	NA	NA	NA	NA
Actinobacteria	Actinobacteria	Actinomycetales	Cryptosporangiaceae	Jatrophihabitans	NA	0.00189803	7.77467e-05	-0.795245	0.860805	-0.0857009	0.82273	-0.806596	0.85921	-0.0725192	0.857343	-1.35067	0.729008	-0.302108	0.630349	0	NA	NA	NA	0.0113509	1	0.0185044	0.98509	0.555425	0.980765	0.145042	0.778004	0.544074	0.974654	0.126067	0.789305	0	NA	0.0303756	0.91557
Proteobacteria	Alphaproteobacteria	Rhizobiales	Rhizobiaceae	Kaistia	NA	0.0002851	NA	-0.673949	0.901414	0.115876	0.789617	-0.124676	1	0.119987	0.784475	-0.583608	0.90045	0.00945059	0.851648	NA	NA	NA	NA	-0.549273	1	0.0642356	0.980618	-0.0903404	0.98922	0.110121	0.832	0.458933	0.974654	0.0750148	0.871227	NA	NA	NA	NA
Actinobacteria	Actinobacteria	Actinomycetales	Kineosporiaceae	Kineococcus	NA	0.000111454	0.0280581	4.17791	NA	0.312374	0.564839	1.09244	NA	0.176831	0.652616	0.739559	0.918791	0.245362	0.582754	-2.03853	0.368472	-0.260367	0.742377	3.08546	1	0.0710885	0.970186	3.43835	0.904716	0.0165158	0.80253	0.352885	0.974654	-0.0527265	0.806421	-1.26862	1	-0.212542	0.863356
Actinobacteria	Actinobacteria	Actinomycetales	Kineosporiaceae	Kineosporia	NA	0.00778559	0.000424555	-3.18754	0.0180202	-0.603137	0.275309	-3.61286	0.00721936	-0.570944	0.185156	-2.12476	0.207694	-0.648303	0.167729	0.954677	0.866243	-0.00443444	0.796473	0.425324	1	0.0790748	0.981498	-1.06278	0.904716	0.0591095	0.941682	-1.4881	0.646263	-0.0310698	0.945608	-1.29868	1	0.0174842	0.905481
Proteobacteria	Deltaproteobacteria	Myxococcales	Kofleriaceae	Kofleria	NA	4.04032e-06	NA	0	NA	NA	NA	0	NA	NA	NA	-1.21238	0.896015	0.256583	0.558419	NA	NA	NA	NA	0	1	NA	NA	1.59557	0.980484	-0.0344544	0.755178	1.65188	NA	-0.0823437	0.765455	NA	NA	NA	NA
Actinobacteria	Actinobacteria	Actinomycetales	Nocardioidaceae	Kribbella	NA	0.0105517	0.000229166	-0.466757	0.819364	-0.545091	0.184119	-0.806858	0.587685	-0.591813	0.144718	0.740123	0.694783	-0.0960105	0.863714	-1.13139	0.855898	-0.160507	0.657433	0.340102	1	-0.0147411	0.994344	-1.20688	0.817035	-0.368436	0.287275	-1.54698	0.46721	-0.417605	0.273915	2.83687	1	0.126369	0.890626
Proteobacteria	Deltaproteobacteria	Myxococcales	Labilitrichaceae	Labilithrix	NA	0.000490088	0.000163935	-0.69955	0.833605	-0.0204968	0.895304	-1.28239	0.648596	-0.0567673	0.859401	-0.289799	0.918791	0.0074436	0.899833	-1.35642	0.841799	-0.339795	0.487926	0.582843	1	0.038487	0.983337	-0.409751	0.980765	-0.0852613	0.865377	-0.992595	0.926161	-0.110567	0.794334	-2.07905	1	-0.218272	0.857134
Proteobacteria	Alphaproteobacteria	Rhizobiales	Xanthobacteraceae	Labrys	NA	0.00328895	5.37337e-05	-0.02692	0.976794	0.0489141	0.914184	0.680241	0.678952	0.131707	0.638424	0.512076	0.780172	0.171135	0.663166	0	NA	-0.195487	0.670187	-0.707161	1	-0.0819661	0.975279	-0.538996	0.940489	-0.0550299	0.955013	0.168166	0.974654	-0.0522508	0.954792	0	NA	NA	NA
Proteobacteria	Alphaproteobacteria	Rhodospirillales	Rhodospirillaceae	Lacibacterium	NA	0.000557779	NA	-0.616367	0.937199	0.272784	0.60498	-1.56797	0.792242	0.218942	0.609964	3.43854	0.530256	0.643428	0.188129	NA	NA	NA	NA	0.951607	1	0.0356736	0.977007	-4.05491	0.817035	-0.149744	0.687774	-5.00651	0.46721	-0.271478	0.619886	NA	NA	NA	NA
Proteobacteria	Gammaproteobacteria	Legionellales	Legionellaceae	Legionella	NA	0.000340761	NA	0.195426	NA	0.217793	0.622699	1.0685	0.908094	0.12212	0.69477	-2.05199	0.782724	-0.0953849	0.810377	NA	NA	NA	NA	-0.873073	1	0.0178441	0.971511	2.24742	0.937007	0.250748	0.726457	3.12049	0.826726	0.125265	0.786574	NA	NA	NA	NA
Actinobacteria	Actinobacteria	Actinomycetales	Pseudonocardiaceae	Lentzea	NA	0.00539259	0.000110026	-3.14035	0.207554	-0.11983	0.742555	-2.39162	0.389328	-0.115632	0.705774	-2.28755	0.495232	-0.132418	0.770569	0	NA	-0.162145	0.687491	-0.74873	1	-0.0147197	0.987705	-0.852803	0.972257	-0.0649879	0.87126	-0.104073	0.979696	-0.0542983	0.885991	0	NA	NA	NA
Chloroflexi	Caldilineae	Caldilineales	Caldilineaceae	Litorilinea	NA	9.54058e-06	NA	0	NA	NA	NA	0	NA	0.131244	0.682355	0	NA	NA	NA	NA	NA	NA	NA	0	NA	0.0534781	0.956659	0	NA	NA	NA	0	NA	-0.176074	0.690018	NA	NA	NA	NA
Actinobacteria	Actinobacteria	Actinomycetales	Micromonosporaceae	Luedemannella	NA	3.66258e-05	NA	0	NA	0.075266	0.716234	0	NA	0.141496	0.667486	0	NA	NA	NA	NA	NA	NA	NA	0	NA	0.00144716	0.972129	0	NA	-0.19516	0.692167	0	NA	-0.191715	0.637433	NA	NA	NA	NA
Proteobacteria	Gammaproteobacteria	Xanthomonadales	Xanthomonadaceae	Luteibacter	NA	0.00410827	0.00143912	-4.03362	0.0258308	-0.253643	0.713336	-3.74438	0.0450016	-0.626025	0.231839	-6.00411	0.000457158	-1.52192	0.00327097	7.57189	0.0147418	0.680805	0.218295	-0.289241	1	0.159727	0.978302	1.97049	0.817035	0.72337	0.267397	2.25973	0.535149	0.588218	0.143641	0	1	NA	NA
Proteobacteria	Gammaproteobacteria	Xanthomonadales	Xanthomonadaceae	Luteimonas	NA	0.0011184	NA	1.82517	0.530498	0.249504	0.540054	2.64971	0.284264	0.367246	0.415924	2.05422	0.516248	0.290613	0.551302	NA	NA	NA	NA	-0.824538	1	-0.0693851	0.980653	-0.229046	0.980765	-0.0312651	0.908697	0.595493	0.974654	0.115302	0.888772	NA	NA	NA	NA
Verrucomicrobia	Verrucomicrobiae	Verrucomicrobiales	Verrucomicrobiaceae	Luteolibacter	NA	0.00596375	0.00044158	3.25828	3.01789e-06	1.24344	0.000637446	3.6172	1.9332e-07	1.55427	0.000170906	2.84861	7.24754e-05	1.26762	0.00104095	-1.13139	0.855898	-0.165747	0.68371	-0.358923	1	-0.148066	0.959126	0.409667	0.917498	0.0425999	0.953565	0.768589	0.692206	0.192289	0.64225	2.98968	1	0.140491	0.886157
Firmicutes	Bacilli	Bacillales	Planococcaceae	Lysinibacillus	NA	5.45585e-05	NA	0.38316	NA	0.110954	0.680193	0.439498	NA	0.110288	0.680619	-4.01051	0.604457	-0.0695222	0.802662	NA	NA	NA	NA	-0.056338	1	-0.0659834	0.964204	4.39367	0.904716	0.130485	0.779409	4.45	NA	0.156588	0.763447	NA	NA	NA	NA
Actinobacteria	Actinobacteria	Actinomycetales	Microbacteriaceae	Lysinimonas	NA	0.00317816	NA	0.221098	0.948375	0.095412	0.870139	-0.0489259	1	-0.275054	0.753543	-0.574139	0.842953	-0.588103	0.346807	NA	NA	NA	NA	0.270024	1	0.0951927	0.977194	0.795237	0.937007	0.474297	0.438324	0.525214	0.974654	0.174622	0.528121	NA	NA	NA	NA
Proteobacteria	Gammaproteobacteria	Xanthomonadales	Xanthomonadaceae	Lysobacter	NA	0.00252528	NA	2.726	0.0479828	0.318761	0.321198	3.94281	0.00303717	0.526439	0.0484906	3.4727	0.0117924	0.609523	0.0446786	NA	NA	NA	NA	-1.21681	1	-0.269549	0.945698	-0.746699	0.917498	-0.341265	0.456758	0.470108	0.974654	-0.0441251	0.920621	NA	NA	NA	NA
Actinobacteria	Actinobacteria	Actinomycetales	Nocardioidaceae	Marmoricola	NA	0.00146408	0.00104517	-2.78809	0.0799031	-0.61648	0.263737	-2.76224	0.0915812	-0.320566	0.536373	-3.99896	0.0103326	-1.53458	0.0015712	1.81277	NA	-0.118662	0.73962	-0.0258484	1	-0.0546577	0.981456	1.21087	0.904716	0.41486	0.450205	1.23672	0.774629	0.666727	0.283443	0.220726	1	-0.0237033	0.902672
Proteobacteria	Betaproteobacteria	Burkholderiales	Oxalobacteraceae	Massilia	NA	0.00210896	0.0526976	0.607208	0.819364	0.0360989	0.88966	0.670228	0.787187	0.0611716	0.842705	-1.82788	0.360063	-0.28123	0.487569	-2.69263	0.2388	-0.221198	0.732141	-0.0630201	1	-0.0572252	0.984909	2.43509	0.578749	0.35347	0.425646	2.49811	0.382989	0.383353	0.240578	-1.60155	1	-0.234993	0.866653
Proteobacteria	Alphaproteobacteria	Rhizobiales	Phyllobacteriaceae	Mesorhizobium	NA	0.0132889	0.000420697	1.93131	0.00607103	1.05633	0.0163737	2.35915	0.000542952	1.30388	0.00602061	3.00795	6.10238e-06	1.56665	0.00279785	0	NA	-0.0331515	0.783944	-0.427835	1	-0.217066	0.967005	-1.07664	0.578749	-0.741829	0.13763	-0.648805	0.72596	-0.486026	0.210624	0	NA	NA	NA
Proteobacteria	Alphaproteobacteria	Rhizobiales	Methylobacteriaceae	Methylobacterium	NA	0.000690356	0.173257	1.48038	0.53708	0.33357	0.44736	0.707541	0.800393	0.312665	0.503227	-1.17855	0.694783	-0.0306248	0.941406	-3.42907	0.00855856	-0.631669	0.154625	0.772843	1	0.0521713	0.984925	2.65894	0.578749	0.322187	0.578425	1.88609	0.654379	0.288883	0.639777	-0.0501782	1	-0.109704	0.930222
Proteobacteria	Betaproteobacteria	Methylophilales	Methylophilaceae	Methylophilus	NA	0.00259797	1.27787e-05	3.98794	0.106759	0.516828	0.268775	4.69996	0.0560197	0.713937	0.114985	2.26302	0.516248	0.240505	0.537298	-0.0021916	NA	-0.137669	0.700699	-0.712019	1	-0.163296	0.964086	1.72492	0.904716	0.273477	0.648193	2.43694	0.685508	0.526132	0.395081	0	1	NA	NA
Proteobacteria	Alphaproteobacteria	Rhizobiales	Methylocystaceae	Methylopila	NA	0.000625585	NA	24.4052	6.52173e-11	0.633556	0.193261	4.37579	0.389328	0.380877	0.357048	43.3582	1.57016e-33	0.713354	0.121061	NA	NA	NA	NA	20.0294	6.93551e-07	0.132129	0.947482	0	1	NA	NA	-38.9824	9.65829e-27	-0.295207	0.586868	NA	NA	NA	NA
Proteobacteria	Betaproteobacteria	Rhodocyclales	Rhodocyclaceae	Methyloversatilis	NA	0.000286219	NA	-1.54492	0.583112	-0.0150843	0.8346	-3.04554	0.159689	-0.458947	0.291271	-1.63095	0.598941	-0.161958	0.742014	NA	NA	NA	NA	1.50062	1	0.410164	0.929504	0.0860312	0.988355	0.0714644	0.886852	-1.41459	0.818299	-0.307067	0.496959	NA	NA	NA	NA
Actinobacteria	Actinobacteria	Actinomycetales	Micromonosporaceae	Micromonospora	NA	0.0181727	0.000495016	-2.16131	0.112378	-0.345129	0.296814	-2.9309	0.0255049	-0.33188	0.505541	-0.973735	0.651076	-0.473089	0.278329	4.93515	0.2388	0.3558	0.52876	0.769591	1	-0.103738	0.982797	-1.18757	0.904716	-0.106199	0.845788	-1.95716	0.428701	0.100485	0.876775	0	1	NA	NA
Proteobacteria	Alphaproteobacteria	Rhizobiales	Methylobacteriaceae	Microvirga	NA	0.000492198	NA	0.0934474	0.967059	0.210983	0.692289	-0.352027	0.939046	0.124831	0.792753	-0.743237	0.797919	0.0375141	0.901987	NA	NA	NA	NA	0.445474	1	0.0752665	0.98201	0.836685	0.942535	0.1381	0.780319	0.39121	0.974654	0.0177575	0.921954	NA	NA	NA	NA
Proteobacteria	Deltaproteobacteria	Myxococcales	Polyangiaceae	Minicystis	NA	0.0124121	0.000183008	-7.23667	3.3075e-18	-2.49121	0.000137658	-7.23591	2.97719e-18	-2.58415	7.97445e-05	-7	4.2447e-17	-1.81955	0.00161352	0	NA	-0.2423	0.629982	-0.000760672	1	-0.155887	0.983492	-0.236669	0.980765	-0.275042	0.512298	-0.235908	0.974654	-0.191806	0.706221	0	NA	-0.157395	0.877168
Proteobacteria	Gammaproteobacteria	Xanthomonadales	Xanthomonadaceae	Mizugakiibacter	NA	0.00027935	NA	0.737385	0.875714	0.110825	0.813701	0.456166	0.940749	0.156622	0.748814	0.500239	0.903898	0.216319	0.629549	NA	NA	NA	NA	0.281218	1	-0.0322503	0.985122	0.237145	0.980765	-0.135988	0.814415	-0.0440732	0.992664	-0.0791643	0.841856	NA	NA	NA	NA
Actinobacteria	Actinobacteria	Actinomycetales	Geodermatophilaceae	Modestobacter	NA	1.94207e-05	NA	2.90157	NA	0.328681	0.503435	2.95788	NA	0.228234	0.621891	3.42086	0.694422	0.388854	0.418571	NA	NA	NA	NA	-0.0563172	1	0.0444406	0.960042	0	1	NA	NA	-0.462972	NA	-0.21889	0.639674	NA	NA	NA	NA
Bacteroidetes	Sphingobacteriia	Sphingobacteriales	Sphingobacteriaceae	Mucilaginibacter	NA	0.00594723	0.00124499	0.298264	0.878203	0.0984753	0.813598	2.10765	0.047456	0.40773	0.104326	0.60958	0.716468	0.146447	0.684676	5.85169	0.211881	0.310058	0.630362	-1.80938	0.800049	-0.512715	0.528756	-0.311315	0.980484	-0.0783261	0.918447	1.49807	0.45013	0.36576	0.265434	2.77709	1	0.0318445	0.893978
Actinobacteria	Actinobacteria	Actinomycetales	Mycobacteriaceae	Mycobacterium	NA	0.0152835	0.00235847	-0.401741	0.708131	-0.177774	0.688968	-1.1735	0.0941622	-0.234206	0.470403	0.0929076	0.918791	-0.0164565	0.962113	5.54636	0.0697106	0.535765	0.359355	0.771755	1	0.085845	0.986257	-0.494648	0.904716	-0.262336	0.646474	-1.2664	0.284692	-0.340649	0.487831	3.62168	1	0.242723	0.832889
Proteobacteria	Alphaproteobacteria	Rhizobiales	Brucellaceae	Mycoplana	NA	0.000383186	3.99336e-05	2.21758	0.694265	0.312652	0.516258	24.1232	2.63261e-14	0.46832	0.305296	3.45526	0.514234	0.509765	0.294682	0	NA	-0.181174	0.671247	-21.9056	7.15842e-11	-0.206507	0.948783	-1.23767	0.980484	-0.196036	0.732326	20.668	2.55468e-10	-0.00430216	0.825006	0	NA	NA	NA
Actinobacteria	Actinobacteria	Actinomycetales	Nakamurellaceae	Nakamurella	NA	0.00236835	0.00029202	0.273092	0.933196	0.0709016	0.87806	-0.459061	0.859971	-0.0757482	0.802577	-1.65605	0.413281	-0.326038	0.492392	0	NA	-0.412475	0.439407	0.732153	1	0.12649	0.974502	1.92914	0.639031	0.340321	0.610694	1.19699	0.761556	0.150329	0.824293	0	NA	-0.183079	0.87816
Chlamydiae	Chlamydiia	Chlamydiales	Parachlamydiaceae	Neochlamydia	NA	4.67762e-05	NA	0.383166	NA	0.279921	0.508014	0.439498	NA	0.268701	0.532694	-3.39729	0.694422	0.0654061	0.785058	NA	NA	NA	NA	0	1	NA	NA	3.78045	0.904716	0.192988	0.755167	3.83679	NA	0.193506	0.721256	NA	NA	NA	NA
Proteobacteria	Alphaproteobacteria	Rhizobiales	Rhizobiaceae	Neorhizobium	NA	0.0031576	0.00850796	-1.55882	0.518156	-0.445565	0.632376	-2.20833	0.274455	-0.315636	0.713158	-0.359297	0.903898	0.0190002	0.909197	1.48865	0.69456	0.189803	0.780032	0.649515	1	-0.0904614	0.972706	-1.19952	0.90828	-0.215838	0.402412	-1.84904	0.659618	-0.114667	0.666014	1.36369	1	-0.107723	0.921422
Bacteroidetes	Sphingobacteriia	Sphingobacteriales	Chitinophagaceae	Niastella	NA	0.00938919	0.000125379	-5.39438	3.62107e-08	-1.10731	0.00447695	-5.29959	6.28867e-08	-1.2688	0.00212719	-5.84249	1.77777e-09	-1.27655	0.00465327	0	NA	-0.10725	0.697627	-0.094798	1	0.0436246	0.991784	0.448109	0.960836	0.191384	0.62778	0.542907	0.923816	0.185788	0.41328	0	NA	NA	NA
Chloroflexi	Thermomicrobia	Sphaerobacterales	Sphaerobacteraceae	Nitrolancea	NA	0.000114245	NA	-3.24601	NA	0.114978	0.743594	-1.92327	NA	0.156485	0.71391	-1.59555	0.868409	0.269243	0.560274	NA	NA	NA	NA	-1.32274	1	-0.0570111	0.969726	-1.65046	0.980484	-0.202995	0.716593	-0.327717	NA	-0.167782	0.758758	NA	NA	NA	NA
Proteobacteria	Betaproteobacteria	Nitrosomonadales	Nitrosomonadaceae	Nitrosospira	NA	0.000240704	NA	-1.89074	0.530498	0.0957235	0.796659	-2.40527	0.381281	-0.30334	0.559193	-2.18467	0.514017	-0.313209	0.532365	NA	NA	NA	NA	0.514536	1	0.201486	0.970643	0.29393	0.980765	0.280159	0.722735	-0.220606	0.974654	-0.053319	0.921946	NA	NA	NA	NA
Nitrospirae	Nitrospira	Nitrospirales	Nitrospiraceae	Nitrospira	NA	1.62943e-05	NA	3.70147	NA	0.388786	0.4395	3.75779	NA	0.380371	0.404327	4.22076	0.577465	0.489011	0.280247	NA	NA	NA	NA	0	1	NA	NA	0	1	NA	NA	0	NA	NA	NA	NA	NA	NA	NA
Actinobacteria	Actinobacteria	Actinomycetales	Nocardioidaceae	Nocardioides	NA	0.0174246	0.00208365	-1.41752	0.00350233	-0.772628	0.0833031	-1.78409	0.000141032	-0.976281	0.0187186	-1.72162	0.000251632	-0.687629	0.128219	0.502648	0.901556	-0.0840402	0.814498	0.366566	1	0.219264	0.977868	0.304096	0.917498	0.09661	0.914639	-0.0624709	0.974654	-0.109976	0.901759	-1.29131	1	-0.226043	0.86141
Actinobacteria	Actinobacteria	Actinomycetales	Streptosporangiaceae	Nonomuraea	NA	0.00294329	NA	-7.68895	3.20333e-05	-0.753151	0.164452	-6.25646	0.00112339	-0.628995	0.201258	-6.95007	0.000241577	-0.443947	0.515217	NA	NA	NA	NA	-1.4325	1	-0.0967958	0.978548	-0.738884	0.972257	-0.16444	0.793135	0.693612	0.96845	-0.0587024	0.928583	NA	NA	NA	NA
Proteobacteria	Betaproteobacteria	Burkholderiales	Oxalobacteraceae	Noviherbaspirillum	NA	6.66343e-05	0.000441969	0	NA	0.234737	0.545593	0	NA	0.277228	0.48005	0	NA	0.246074	0.515362	0	NA	-0.368326	0.457713	0	NA	NA	NA	0	NA	-0.0242333	0.762916	0	NA	-0.00542606	0.765318	0	NA	-0.0870344	0.89584
Proteobacteria	Alphaproteobacteria	Sphingomonadales	Sphingomonadaceae	Novosphingobium	NA	0.0103354	0.0131475	-1.77315	0.012479	-0.761736	0.0151725	-1.36884	0.0685681	-0.579861	0.0372202	-1.82386	0.0117924	-0.670135	0.0119345	-0.529928	0.855898	9.63564e-05	0.938894	-0.404311	1	-0.476713	0.946099	0.0507074	0.981928	-0.220944	0.788385	0.455018	0.861224	0.239339	0.724883	-0.0304019	1	-0.00075646	0.952169
Proteobacteria	Oligoflexia	Oligoflexales	Oligoflexaceae	Oligoflexus	NA	3.51943e-05	NA	0	NA	NA	NA	-1.76788	NA	0.0674537	0.741495	-3.54496	0.67531	0.0881791	0.714663	NA	NA	NA	NA	2.15103	1	0.157848	0.952929	3.92811	0.904716	0.0999276	0.776984	1.77708	NA	-0.0403936	0.824144	NA	NA	NA	NA
Verrucomicrobia	Opitutae	Opitutales	Opitutaceae	Opitutus	NA	0.00507009	4.81084e-05	0.395597	0.634811	0.17791	0.770486	1.35566	0.0147252	0.788593	0.0348926	1.38866	0.0137552	0.742733	0.0544101	0.622454	NA	-0.230061	0.65688	-0.960066	0.806814	-0.844417	0.354835	-0.993062	0.578749	-0.830668	0.172432	-0.0329964	0.976285	0.112805	0.873783	0	1	NA	NA
Firmicutes	Bacilli	Bacillales	Paenibacillaceae_1	Paenibacillus	NA	0.000111154	2.30287e-05	-3.18939	NA	0.13949	0.668053	-3.57847	0.295997	0.103294	0.731377	-5.70943	0.0835925	-0.627724	0.143015	0.412368	NA	-0.250242	0.584316	0.389075	1	0.0325824	0.968892	2.52003	0.904716	0.677002	0.318513	2.13096	0.818299	0.591018	0.27719	0	1	NA	NA
Bacteroidetes	Sphingobacteriia	Sphingobacteriales	Chitinophagaceae	Parafilimonas	NA	0.000137984	NA	-2.30962	NA	0.225508	0.615626	1.1699	0.85921	0.241037	0.601515	-3.32471	0.531878	-0.335298	0.625548	NA	NA	NA	NA	-3.47952	1	-0.0487946	0.950978	1.01509	0.980484	0.416024	0.599693	4.49461	0.535149	0.513574	0.491402	NA	NA	NA	NA
Bacteroidetes	Sphingobacteriia	Sphingobacteriales	Chitinophagaceae	Parasegetibacter	NA	0.000144303	NA	1.49653	NA	0.471908	0.318493	1.75602	0.682503	0.623588	0.208556	3.82757	0.329878	0.788085	0.0921353	NA	NA	NA	NA	-0.259486	1	-0.073653	0.975647	-2.33104	0.904716	-0.285057	0.610333	-2.07155	0.826726	-0.145006	0.743024	NA	NA	NA	NA
Bacteroidetes	Sphingobacteriia	Sphingobacteriales	Sphingobacteriaceae	Pedobacter	NA	0.00206165	0.00490293	2.31304	0.263121	0.480362	0.25077	4.77142	0.00791568	0.701056	0.076942	1.09394	0.716468	0.168353	0.627049	2.44116	0.465235	0.591262	0.287741	-2.45837	1	-0.15071	0.97417	1.2191	0.913081	0.439216	0.527466	3.67748	0.202365	0.663739	0.157361	0.402831	1	-0.0576155	0.918997
Proteobacteria	Alphaproteobacteria	Rhizobiales	Hyphomicrobiaceae	Pedomicrobium	NA	0.0053152	2.68644e-05	-2.66111	0.0618141	-0.4102	0.244782	-3.3327	0.0178985	-0.635207	0.076464	-1.22625	0.563611	0.117127	0.802843	1.28384	NA	-0.188326	0.663468	0.671587	1	0.107054	0.977103	-1.43487	0.846946	-0.570001	0.324554	-2.10645	0.428701	-0.763473	0.127451	0	1	NA	NA
Proteobacteria	Betaproteobacteria	Burkholderiales	Comamonadaceae	Pelomonas	NA	0.000449338	NA	-7.23953	0.0365974	-0.401389	0.577204	-5.05615	0.183358	0.0961408	0.686145	-6.53373	0.0891841	-0.218567	0.694509	NA	NA	NA	NA	-2.18338	1	-0.399404	0.91298	-0.705793	0.980765	-0.141814	0.713742	1.47758	0.941769	0.287868	0.701121	NA	NA	NA	NA
Proteobacteria	Deltaproteobacteria	Bdellovibrionales	Bacteriovoracaceae	Peredibacter	NA	0.000123594	NA	-1.40852	NA	0.103159	0.772437	3.99602	0.459907	0.430699	0.33212	-1.22029	0.884392	0.176125	0.696641	NA	NA	NA	NA	-5.40454	1	-0.291766	0.904324	-0.188222	0.988355	-0.123012	0.796889	5.21631	0.551336	0.238668	0.705108	NA	NA	NA	NA
Bacteroidetes	Sphingobacteriia	Sphingobacteriales	Saprospiraceae	Phaeodactylibacter	NA	3.02804e-05	NA	-0.0883381	NA	0.15041	0.713013	-1.14019	NA	0.0455357	0.788679	3.46257	0.692212	0.427417	0.354149	NA	NA	NA	NA	1.05185	1	0.0673789	0.976316	-3.55091	0.904716	-0.307606	0.559254	-4.60276	NA	-0.300396	0.582885	NA	NA	NA	NA
Proteobacteria	Deltaproteobacteria	Myxococcales	Phaselicystidaceae	Phaselicystis	NA	0.00406233	NA	-7.97279	4.80782e-17	-1.53581	0.00208726	-6.70644	2.6647e-12	-2.06582	8.52137e-05	-6.62339	6.22459e-12	-1.49132	0.00157639	NA	NA	NA	NA	-1.26636	1	-0.136081	0.974203	-1.3494	0.609714	-0.185199	0.71782	-0.083044	0.974654	-0.0672315	0.940481	NA	NA	NA	NA
Proteobacteria	Alphaproteobacteria	Caulobacterales	Caulobacteraceae	Phenylobacterium	NA	0.0103318	0.00011386	-2.93994	0.000100263	-1.11562	0.00511815	-2.61156	0.000744242	-0.977879	0.00711539	-2.75692	0.000328254	-1.09533	0.00492786	2.75931	0.683579	-0.0490099	0.797454	-0.328377	1	-0.25349	0.969033	-0.183024	0.980765	-0.156974	0.832853	0.145354	0.974654	0.111107	0.861575	0	1	NA	NA
Actinobacteria	Actinobacteria	Actinomycetales	Intrasporangiaceae	Phycicoccus	NA	0.000153568	NA	0.383128	NA	0.21876	0.642942	-4.78926	NA	0.128133	0.720542	-2.56163	0.74189	0.182199	0.653728	NA	NA	NA	NA	5.17239	1	0.0625775	0.970101	2.94476	0.917498	-0.0378342	0.819448	-2.22763	0.936836	-0.0788317	0.821564	NA	NA	NA	NA
Proteobacteria	Alphaproteobacteria	Rhizobiales	Phyllobacteriaceae	Phyllobacterium	NA	0.0113028	0.000449138	2.45082	0.0210489	0.55812	0.141032	2.70123	0.0107114	0.657982	0.120014	4.1971	2.85991e-05	1.00918	0.00352283	0	NA	0.0104346	0.775282	-0.25041	1	-0.00458121	0.993031	-1.74629	0.578749	-0.342289	0.322662	-1.49588	0.46721	-0.423432	0.144997	0	NA	NA	NA
Actinobacteria	Actinobacteria	Actinomycetales	Micromonosporaceae	Phytohabitans	NA	0.000412896	0.00017802	21.8605	1.09498e-09	0.667679	0.205558	2.165	0.711288	0.528291	0.245355	0.671391	0.913295	0.315344	0.508544	0	NA	-0.401421	0.452948	19.6955	4.02006e-07	0.0439463	0.951091	21.1891	2.33459e-08	0.163171	0.755989	1.49361	0.955496	0.134503	0.806753	0	NA	-0.147827	0.867193
Proteobacteria	Betaproteobacteria	Burkholderiales	Alcaligenaceae	Pigmentiphaga	NA	7.76213e-05	0.00984548	0.383163	NA	0.298568	0.51337	0.439498	NA	0.33712	0.436458	-3.694	0.651076	0.0466811	0.78546	0.206567	0.94502	-0.368314	0.491171	0	1	NA	NA	4.07716	0.904716	0.225608	0.728642	4.1335	NA	0.230469	0.658126	4.7271	1	0.31388	0.856715
Planctomycetes	Planctomycetia	Planctomycetales	Planctomycetaceae	Pirellula	NA	0.00552324	3.83812e-05	-1.88018	0.0348967	-0.404926	0.362659	-2.05022	0.0204725	-0.485522	0.127789	-0.871547	0.514017	-0.0475009	0.951235	0.908492	NA	-0.211767	0.65911	0.170043	1	0.0832429	0.982771	-1.00863	0.817035	-0.299584	0.471894	-1.17868	0.470216	-0.409396	0.256909	0	1	NA	NA
Planctomycetes	Planctomycetia	Planctomycetales	Planctomycetaceae	Planctopirus	NA	0.0015058	5.6775e-05	-2.64086	0.0121006	-1.0096	0.00481362	-3.10886	0.00256273	-1.14667	0.000919186	-1.49765	0.267924	-0.228125	0.493697	0.835909	NA	-0.171065	0.677209	0.468002	1	0.159661	0.978306	-1.14321	0.817035	-0.449261	0.164831	-1.61121	0.428701	-0.643506	0.0754617	1.20241	1	0.0391353	0.894997
Proteobacteria	Betaproteobacteria	Burkholderiales	Comamonadaceae	Polaromonas	NA	0.00594791	0.00865378	-2.14718	0.349341	-0.139725	0.725271	-1.53028	0.53967	-0.0905658	0.84021	-1.88151	0.514234	-0.0136888	0.910589	-1.63643	0.69456	-0.452912	0.358524	-0.616892	1	-0.0887408	0.975917	-0.265671	0.980765	-0.158609	0.681844	0.351221	0.974654	-0.0507219	0.916371	-0.807717	1	-0.240543	0.854115
Proteobacteria	Deltaproteobacteria	Myxococcales	Polyangiaceae	Polyangium	NA	0.000325402	NA	-2.17218	0.441345	-0.238138	0.544082	-1.02034	0.781038	0.225507	0.68749	-1.26995	0.72507	0.0774942	0.842192	NA	NA	NA	NA	-1.15184	1	-0.435037	0.921664	-0.902229	0.960836	-0.28594	0.580948	0.249609	0.974654	0.142862	0.824206	NA	NA	NA	NA
Proteobacteria	Alphaproteobacteria	Sphingomonadales	Erythrobacteraceae	Porphyrobacter	NA	3.52829e-05	NA	0	NA	0.0902113	0.706929	0	NA	0.148286	0.624937	0	NA	0.200667	0.62225	NA	NA	NA	NA	0	NA	0.0293192	0.971221	0	NA	-0.120221	0.762861	0	NA	-0.0888388	0.751771	NA	NA	NA	NA
Proteobacteria	Gammaproteobacteria	Xanthomonadales	Sinobacteraceae	Povalibacter	NA	0.00952724	0.000808953	-1.28876	0.107483	-0.381301	0.270185	-1.33892	0.0984818	-0.162853	0.656175	-0.178609	0.896015	0.00488624	0.962745	3.42123	0.522417	-0.0422513	0.792558	0.0501598	1	-0.141062	0.975092	-1.11015	0.609714	-0.830579	0.167201	-1.16031	0.428701	-0.264983	0.507725	2.53912	1	0.0766601	0.89053
Actinobacteria	Actinobacteria	Actinomycetales	Promicromonosporaceae	Promicromonospora	NA	0.0121352	NA	3.19406	0.062835	-0.36253	0.691847	3.24112	0.0685136	-0.237499	0.832682	5.51155	0.000597984	0.348403	0.552719	NA	NA	NA	NA	-0.0470633	1	-0.123969	0.975516	-2.31749	0.609714	-1.02136	0.138514	-2.27043	0.470216	-0.672285	0.188867	NA	NA	NA	NA
Proteobacteria	Alphaproteobacteria	Rhizobiales	Brucellaceae	Pseudochrobactrum	NA	0.000494356	NA	-3.03171	0.330446	0.047153	0.810205	-2.6951	0.407605	-0.00192668	0.801515	-3.25888	0.357057	-0.378073	0.424832	NA	NA	NA	NA	-0.336609	1	0.0744635	0.979469	0.227175	0.980765	0.361606	0.603525	0.563785	0.974654	0.213858	0.683751	NA	NA	NA	NA
Proteobacteria	Betaproteobacteria	Burkholderiales	Oxalobacteraceae	Pseudoduganella	NA	0.000479689	NA	-1.44833	0.819364	0.105867	0.736765	-2.09164	0.681007	0.0408453	0.794109	-1.64326	0.776158	-0.0053765	0.833735	NA	NA	NA	NA	0.643311	1	0.00953937	0.97934	0.194932	0.987712	0.0894733	0.825194	-0.448379	0.974654	-0.0156072	0.85993	NA	NA	NA	NA
Proteobacteria	Alphaproteobacteria	Rhizobiales	Xanthobacteraceae	Pseudolabrys	NA	0.00191158	NA	-3.15654	0.0141859	-1.02802	0.0162759	-3.04943	0.0193557	-1.01492	0.0129313	-1.96236	0.229512	-0.291239	0.643328	NA	NA	NA	NA	-0.107111	1	-0.0400989	0.988907	-1.19418	0.904716	-0.505203	0.206358	-1.08707	0.758144	-0.411222	0.20795	NA	NA	NA	NA
Proteobacteria	Gammaproteobacteria	Pseudomonadales	Pseudomonadaceae	Pseudomonas	NA	0.00485558	0.0860543	1.04952	0.225398	0.169243	0.629405	1.39936	0.0881516	0.31484	0.454262	-0.406135	0.73608	-0.129137	0.901281	4.97115	0.00855856	1.07356	0.0466791	-0.349841	1	-0.119324	0.975331	1.45565	0.578749	0.392869	0.507421	1.80549	0.0982891	0.653389	0.241926	0.709672	1	0.186457	0.905282
Actinobacteria	Actinobacteria	Actinomycetales	Pseudonocardiaceae	Pseudonocardia	NA	0.00947212	0.00902834	0.362445	0.819364	-0.0309974	0.92701	-0.321677	0.833753	-0.206379	0.527709	-0.550003	0.715862	-0.212307	0.548974	-0.40987	0.94502	-0.19427	0.65234	0.684122	1	0.240781	0.951966	0.912448	0.846946	0.205998	0.647227	0.228326	0.974654	0.0234001	0.958389	-20.8383	6.16471e-07	-0.115498	0.896558
Proteobacteria	Betaproteobacteria	Burkholderiales	Comamonadaceae	Pseudorhodoferax	NA	0.000319589	NA	1.69979	0.828584	0.132494	0.691187	-0.535067	0.973427	0.163076	0.627456	-1.06581	0.896015	-0.0509613	0.805875	NA	NA	NA	NA	2.23486	1	-0.0270729	0.964303	2.7656	0.917498	0.204921	0.729201	0.530738	0.974654	0.180595	0.762258	NA	NA	NA	NA
Proteobacteria	Gammaproteobacteria	Xanthomonadales	Xanthomonadaceae	Pseudoxanthomonas	NA	0.00706209	0.000959859	5.19527	7.63933e-05	1.15313	0.000481408	4.06154	0.00309617	1.16668	0.00130258	5.17403	0.000102122	1.22072	0.000593973	6.79155	0.00608296	0.847505	0.0864605	1.13373	1	-0.0925252	0.978791	0.0212386	0.998655	-0.0937335	0.91208	-1.11249	0.786927	0.0219315	0.930043	1.31925	1	0.0265282	0.899884
Proteobacteria	Betaproteobacteria	Burkholderiales	Comamonadaceae	Ramlibacter	NA	0.00249988	0.00859732	1.27199	0.438869	-0.011091	0.9695	2.26722	0.0915812	0.175814	0.706043	1.64351	0.323698	-0.198763	0.956416	-0.529722	0.85925	0.0873919	0.869661	-0.995229	1	-0.212451	0.94391	-0.371523	0.980484	-0.0636443	0.907944	0.623706	0.932101	0.234026	0.490135	-2.06459	1	-0.26649	0.859989
Proteobacteria	Gammaproteobacteria	Pseudomonadales	Pseudomonadaceae	Rhizobacter	NA	0.0154259	0.000467223	-0.644696	0.694265	-0.0910992	0.801696	-0.943713	0.459907	0.0243762	0.926192	-1.08694	0.489383	-0.270501	0.355744	2.39872	0.69456	0.0228183	0.783428	0.299017	1	-0.197531	0.966081	0.44224	0.959099	0.151298	0.728235	0.143223	0.974654	0.68527	0.124149	0	1	NA	NA
Proteobacteria	Alphaproteobacteria	Rhizobiales	Rhizobiaceae	Rhizobium	NA	0.0778773	0.0300623	2.26412	6.51779e-09	1.93127	0.000416999	2.80081	2.12739e-13	2.71132	0.000115912	2.84896	8.68096e-14	2.72601	0.000262031	5.51581	0.0044402	1.02904	0.060877	-0.53669	1	-0.518017	0.945341	-0.584842	0.621444	-0.387269	0.576626	-0.0481516	0.974654	0.106931	0.904806	2.34552	1	0.443937	0.8038
Proteobacteria	Alphaproteobacteria	Sphingomonadales	Sphingomonadaceae	Rhizorhabdus	NA	0.000285972	0.0098078	-0.575467	0.908715	0.114294	0.769877	-0.0819539	1	0.0384439	0.841165	-0.481846	0.909362	-0.00491095	0.870691	-0.809864	0.841799	-0.340066	0.56782	-0.493513	1	0.0756503	0.980579	-0.0936215	0.98922	0.0921585	0.846744	0.399892	0.974654	0.00784098	0.907098	2.58881	1	0.306094	0.84818
Proteobacteria	Gammaproteobacteria	Xanthomonadales	Xanthomonadaceae	Rhodanobacter	NA	0.00414028	NA	-3.95869	0.00866493	-0.355425	0.507011	-3.02553	0.0563148	-0.566131	0.239942	-3.47862	0.0287574	-1.13489	0.00658029	NA	NA	NA	NA	-0.933162	1	-0.0442569	0.988102	-0.480075	0.980484	0.139546	0.852302	0.453087	0.974654	0.258737	0.642609	NA	NA	NA	NA
Actinobacteria	Actinobacteria	Actinomycetales	Nocardiaceae	Rhodococcus	NA	0.000298358	NA	-0.145708	0.967059	0.115116	0.753997	-0.175263	1	0.127472	0.767929	-2.41298	0.626042	-0.127738	0.764378	NA	NA	NA	NA	0.0295553	1	0.0733117	0.974917	2.26727	0.904716	0.24041	0.716046	2.23772	0.818299	0.214138	0.73828	NA	NA	NA	NA
Proteobacteria	Alphaproteobacteria	Rhizobiales	Hyphomicrobiaceae	Rhodomicrobium	NA	0.00147527	NA	-2.28941	0.530498	-0.168643	0.748222	-2.82661	0.389825	-0.467438	0.454984	-1.81485	0.694783	0.124495	0.760136	NA	NA	NA	NA	0.537199	1	0.0961717	0.981744	-0.47456	0.980765	-0.286103	0.659144	-1.01176	0.955496	-0.505118	0.434739	NA	NA	NA	NA
Proteobacteria	Alphaproteobacteria	Rhizobiales	Hyphomicrobiaceae	Rhodoplanes	NA	0.000628554	3.32637e-05	0.550374	0.905053	0.132724	0.808299	0.0445959	1	-0.0131036	0.888658	2.3724	0.495232	0.529952	0.264548	0.758421	NA	-0.165396	0.663846	0.505778	1	0.0635639	0.978544	-1.82202	0.904716	-0.333185	0.582402	-2.3278	0.692206	-0.638656	0.318927	0	1	NA	NA
Proteobacteria	Alphaproteobacteria	Rhizobiales	Bradyrhizobiaceae	Rhodopseudomonas	NA	0.00864351	0.00138474	0.348785	0.742799	0.408836	0.267329	0.800991	0.284264	0.9168	0.033076	0.00603683	0.995429	0.393788	0.441367	6.39305	0.071608	0.556677	0.351242	-0.452207	1	-0.271071	0.954437	0.342748	0.917498	0.0643584	0.873439	0.794955	0.539968	0.412797	0.457059	0	1	NA	NA
Proteobacteria	Alphaproteobacteria	Rhizobiales	Roseiarcaceae	Roseiarcus	NA	0.000900678	NA	-2.16969	0.647207	-0.00392248	0.81225	-2.84342	0.459907	-0.102485	0.757024	-4.87042	0.207694	-0.190233	0.755227	NA	NA	NA	NA	0.673727	1	0.0715406	0.9801	2.70073	0.904716	0.180926	0.820795	2.027	0.861224	0.107184	0.839339	NA	NA	NA	NA
Verrucomicrobia	Verrucomicrobiae	Verrucomicrobiales	Verrucomicrobiaceae	Roseimicrobium	NA	0.000228222	NA	-1.32417	0.721987	-0.132285	0.796032	-0.331195	0.965472	0.186223	0.697506	0.383675	0.9156	0.0231721	0.838219	NA	NA	NA	NA	-0.992974	1	-0.306079	0.936104	-1.70784	0.904716	-0.26061	0.703865	-0.71487	0.974654	0.0972389	0.877995	NA	NA	NA	NA
Proteobacteria	Alphaproteobacteria	Rhodospirillales	Acetobacteraceae	Roseococcus	NA	0.000225659	7.67625e-06	-0.0756231	NA	0.122095	0.804954	0.373172	0.940749	0.271484	0.610422	-1.13473	0.72507	0.0428151	0.884887	-0.376047	NA	-0.266097	0.566859	-0.448795	1	-0.121719	0.98108	1.0591	0.917498	0.105927	0.869243	1.5079	0.817429	0.202793	0.74675	0	1	NA	NA
Proteobacteria	Alphaproteobacteria	Rhodospirillales	Acetobacteraceae	Roseomonas	NA	8.25876e-05	NA	-0.788219	NA	0.320888	0.521979	-1.12405	NA	0.191117	0.649385	2.69224	0.729008	0.40834	0.397243	NA	NA	NA	NA	0.335827	1	0.0779263	0.973256	-3.48046	0.904716	-0.109191	0.766235	-3.81628	NA	-0.209832	0.692266	NA	NA	NA	NA
Actinobacteria	Actinobacteria	Rubrobacterales	Rubrobacteraceae	Rubrobacter	NA	5.16229e-05	7.67554e-06	2.94114	NA	0.189896	0.639491	2.9975	NA	0.280853	0.490667	-1.51703	0.871149	0.0442765	0.816716	0.0678873	NA	-0.234542	0.606961	-0.0563607	1	-0.160682	0.932508	4.45816	0.904716	0.0999346	0.800318	4.51452	NA	0.246518	0.644265	0	1	NA	NA
Proteobacteria	Gammaproteobacteria	Xanthomonadales	Xanthomonadaceae	Rudaea	NA	0.000174298	NA	-4.23239	NA	0.116062	0.706412	-3.58753	0.52796	0.128984	0.672069	-6.27713	0.249084	-0.258317	0.671315	NA	NA	NA	NA	-0.64486	1	-0.0110009	0.972367	2.04474	0.942207	0.31157	0.66964	2.6896	0.861224	0.353166	0.631249	NA	NA	NA	NA
Proteobacteria	Gammaproteobacteria	Oceanospirillales	Oceanospirillales_incertae_sedis	Salicola	NA	0.000318207	NA	-22.4191	4.5436e-15	-0.056629	0.778205	-22.557	3.50972e-15	-0.395508	0.536599	-22.0725	1.3204e-14	-0.0430268	0.764584	NA	NA	NA	NA	0.137908	1	0.104009	0.981986	-0.346547	0.980765	-0.0842468	0.812482	-0.484455	0.974654	-0.205271	0.714647	NA	NA	NA	NA
Proteobacteria	Deltaproteobacteria	Myxococcales	Sandaracinaceae	Sandaracinus	NA	0.00106939	NA	-1.45375	0.49295	0.00224279	0.91747	-0.666907	0.792242	0.0528195	0.909257	-2.80281	0.118055	-0.214205	0.60943	NA	NA	NA	NA	-0.786844	1	-0.0266801	0.988188	1.34906	0.904716	0.212985	0.755583	2.1359	0.46721	0.225396	0.634002	NA	NA	NA	NA
Actinobacteria	Actinobacteria	Actinomycetales	Sanguibacteraceae	Sanguibacter	NA	0.000123581	NA	0	NA	NA	NA	0	NA	NA	NA	0	NA	0.121799	0.717261	NA	NA	NA	NA	0	NA	NA	NA	0	NA	0.0335448	0.805932	0	NA	0.0604425	0.776454	NA	NA	NA	NA
Bacteroidetes	Sphingobacteriia	Sphingobacteriales	Chitinophagaceae	Sediminibacterium	NA	0.0001321	NA	0.0725227	NA	0.209372	0.628644	-1.21461	0.800393	0.0249835	0.810882	-0.832877	0.884392	0.0631655	0.859692	NA	NA	NA	NA	1.28713	1	0.158337	0.968694	0.905399	0.980484	0.0821139	0.826862	-0.381729	0.974654	-0.0489609	0.864149	NA	NA	NA	NA
Proteobacteria	Alphaproteobacteria	Rhizobiales	Rhizobiaceae	Shinella	NA	0.00629119	4.72033e-05	23.4481	1.75552e-07	0.499036	0.328015	3.99334	0.530444	0.400719	0.360982	36.0976	7.83505e-17	0.575457	0.204175	0	NA	NA	NA	19.4548	7.96401e-05	0.0587901	0.967673	-12.6494	0.0686091	-0.117849	0.749193	-32.1042	4.92429e-13	-0.177893	0.717076	1.74513	1	0.064276	0.909915
Proteobacteria	Betaproteobacteria	Gallionellales	Gallionellaceae	Sideroxydans	NA	0.000106844	NA	0	NA	NA	NA	0	1	NA	NA	-6.09228	0.323698	-0.366422	0.523668	NA	NA	NA	NA	0	1	NA	NA	6.47543	0.609714	0.525133	0.472366	6.53177	0.46721	0.5425	0.412757	NA	NA	NA	NA
Planctomycetes	Planctomycetia	Planctomycetales	Planctomycetaceae	Singulisphaera	NA	0.00391868	NA	-1.3786	0.501164	-0.501003	0.309549	-1.72032	0.338307	-0.335279	0.516251	-0.805373	0.729008	-0.39327	0.367234	NA	NA	NA	NA	0.341714	1	-0.0694549	0.982264	-0.573232	0.972257	-0.066171	0.881697	-0.914946	0.872803	-0.00338331	0.977445	NA	NA	NA	NA
Proteobacteria	Alphaproteobacteria	Rhodospirillales	Rhodospirillaceae	Skermanella	NA	0.000379824	3.9048e-05	-1.10305	0.744804	0.0436004	0.861061	-1.46571	0.612046	-0.0810265	0.855007	-0.883728	0.797919	0.1216	0.781428	-0.676196	NA	-0.302244	0.561835	0.362662	1	0.115831	0.980024	-0.219319	0.980765	-0.0952493	0.87689	-0.581981	0.974654	-0.226656	0.724396	-1.00174	1	-0.169604	0.864358
Actinobacteria	Actinobacteria	Solirubrobacterales	Solirubrobacteraceae	Solirubrobacter	NA	0.0114551	0.000943293	-1.40179	0.00663439	-0.476673	0.246213	-2.12929	1.06571e-05	-0.745882	0.0152345	-2.1255	1.38334e-05	-0.788373	0.0497939	4.04906	0.431252	0.156325	0.673642	0.727499	1	0.366399	0.914194	0.723709	0.609714	0.541422	0.473487	-0.00378985	0.993054	0.126844	0.86164	0	1	NA	NA
Bacteroidetes	Sphingobacteriia	Sphingobacteriales	Sphingobacteriaceae	Solitalea	NA	6.35743e-06	NA	0	NA	NA	NA	-1.17052	NA	0.117118	0.653967	-0.676076	0.918791	0.238484	0.592152	NA	NA	NA	NA	1.5537	1	0.0679128	0.965029	1.05925	0.980765	-0.0315842	0.775725	-0.494444	NA	-0.0916173	0.764745	NA	NA	NA	NA
Proteobacteria	Betaproteobacteria	Burkholderiales	Burkholderiales_incertae_sedis	Sphaerotilus	NA	0.00116551	NA	-6.07466	0.0129222	-0.104295	0.760507	-5.54539	0.0255049	0.0622698	0.741391	-9.31281	5.92627e-05	-1.44021	0.00902326	NA	NA	NA	NA	-0.529266	1	-0.118403	0.968218	3.23815	0.609714	0.928348	0.159064	3.76742	0.423519	1.10904	0.104883	NA	NA	NA	NA
Proteobacteria	Alphaproteobacteria	Sphingomonadales	Sphingomonadaceae	Sphingobium	NA	0.0154651	0.00166699	3.25767	0.00331464	0.265018	0.725752	4.66412	8.94943e-06	0.631141	0.161323	3.23627	0.00368036	0.339024	0.710963	1.72986	0.69456	0.0686216	0.816945	-1.40646	1	-0.802939	0.229501	0.0213992	0.998655	-0.237672	0.826182	1.42786	0.535149	0.617577	0.167052	-0.973262	1	0.0311689	0.903287
Proteobacteria	Alphaproteobacteria	Sphingomonadales	Sphingomonadaceae	Sphingomonas	NA	0.01429	0.113691	-2.51178	7.68932e-06	-0.801028	0.0118307	-2.01865	0.000564595	-0.540385	0.106177	-1.42475	0.0259912	-0.37612	0.213279	-1.6968	0.2388	-0.474468	0.251894	-0.493136	1	-0.452248	0.94552	-1.08703	0.578749	-0.741006	0.201855	-0.593898	0.715869	-0.226671	0.741744	0.579098	1	-0.00915792	0.966134
Proteobacteria	Alphaproteobacteria	Sphingomonadales	Sphingomonadaceae	Sphingopyxis	NA	0.0017558	NA	0.291432	0.940611	0.19953	0.664625	0.751482	0.798925	0.229201	0.622946	1.12907	0.715862	0.245317	0.651313	NA	NA	NA	NA	-0.46005	1	-0.0052749	0.988185	-0.837638	0.950067	-0.00862061	0.932249	-0.377588	0.974654	-0.00411625	0.945554	NA	NA	NA	NA
Actinobacteria	Actinobacteria	Actinomycetales	Thermomonosporaceae	Spirillospora	NA	0.00439838	NA	-2.77997	0.263178	-0.672178	0.218592	-2.87906	0.254895	-0.402523	0.442631	-0.82084	0.832385	-0.0453201	0.859087	NA	NA	NA	NA	0.0990918	1	-0.109367	0.978606	-1.95913	0.904716	-0.665215	0.296275	-2.05822	0.721119	-0.40999	0.504426	NA	NA	NA	NA
Firmicutes	Bacilli	Bacillales	Planococcaceae	Sporosarcina	NA	9.90911e-05	NA	0.38317	NA	0.180604	0.639205	0.439498	NA	0.19664	0.602967	-2.94237	0.716468	0.109807	0.75659	NA	NA	NA	NA	-0.0563287	1	-0.0509843	0.973484	3.32554	0.913081	0.0295061	0.793652	3.38186	NA	0.0603187	0.802054	NA	NA	NA	NA
Proteobacteria	Alphaproteobacteria	Rhizobiales	Xanthobacteraceae	Starkeya	NA	0.000302625	NA	6.10471	NA	0.461894	0.34916	-0.499455	0.967108	0.192662	0.653899	6.62404	0.153291	0.754637	0.111653	NA	NA	NA	NA	6.60416	0.853471	0.231929	0.946667	-0.519331	0.980765	-0.153019	0.716226	-7.12349	0.323007	-0.494132	0.369634	NA	NA	NA	NA
Proteobacteria	Alphaproteobacteria	Rhodospirillales	Acetobacteraceae	Stella	NA	6.27409e-05	NA	0	NA	NA	NA	-3.21198	NA	0.0183783	0.755437	-4.41203	0.55065	-0.0286562	0.791551	NA	NA	NA	NA	3.5951	1	0.129304	0.948852	4.79516	0.89492	0.234762	0.723108	1.20005	0.974654	0.0385879	0.844626	NA	NA	NA	NA
Proteobacteria	Gammaproteobacteria	Xanthomonadales	Xanthomonadaceae	Stenotrophomonas	NA	0.00234257	0.00249597	6.27366	0.0102456	0.660576	0.200466	1.73651	0.603939	0.424083	0.341188	2.52959	0.495232	0.124221	0.846688	3.76052	0.459492	0.212261	0.663594	4.53715	0.707349	0.0837218	0.969927	3.74407	0.578749	0.602503	0.357371	-0.793083	0.974654	0.365039	0.632592	0.220956	1	-0.145746	0.869087
Proteobacteria	Gammaproteobacteria	Xanthomonadales	Sinobacteraceae	Steroidobacter	NA	0.0219197	9.01932e-05	-1.01938	0.116795	-0.380377	0.495948	-0.797764	0.273121	-0.153052	0.769189	-0.530356	0.577465	0.119473	0.891473	2.36968	0.69456	-0.0589737	0.753272	-0.221614	1	-0.259565	0.966646	-0.489023	0.904716	-0.52406	0.489284	-0.267409	0.946446	-0.282429	0.740357	0	1	NA	NA
Actinobacteria	Actinobacteria	Actinomycetales	Streptomycetaceae	Streptacidiphilus	NA	0.000195365	NA	0.383156	NA	0.233445	0.589369	0.439498	NA	0.221209	0.540207	-4.4796	0.54932	0.205407	0.667699	NA	NA	NA	NA	-0.056342	1	-0.0368815	0.968337	4.86276	0.891073	-0.00551999	0.802735	4.9191	NA	0.0374784	0.813305	NA	NA	NA	NA
Actinobacteria	Actinobacteria	Actinomycetales	Streptomycetaceae	Streptomyces	NA	0.10026	0.00944364	-2.50363	4.86699e-06	-0.998327	0.00376006	-1.95058	0.000630045	-0.809661	0.00607678	-2.17835	0.000114404	-0.714565	0.0126417	4.11678	0.280752	0.396775	0.554808	-0.553042	1	-0.580101	0.860463	-0.325273	0.917498	-0.447321	0.483728	0.227768	0.955496	0.011514	0.940608	0.12469	1	-0.0296802	0.91566
Actinobacteria	Actinobacteria	Actinomycetales	Streptosporangiaceae	Streptosporangium	NA	0.000194416	NA	0.383157	NA	0.131183	0.671442	0.439498	NA	0.082454	0.655586	-4.46231	0.54932	-0.00118574	0.79451	NA	NA	NA	NA	-0.0563419	1	-0.0186743	0.967153	4.84546	0.891073	0.110451	0.803047	4.9018	NA	0.111746	0.775837	NA	NA	NA	NA
Proteobacteria	Gammaproteobacteria	Xanthomonadales	Xanthomonadaceae	Tahibacter	NA	0.00115127	1.15133e-05	0.937651	0.819364	0.155833	0.778429	1.95737	0.52796	0.20388	0.678913	4.6039	0.0847196	0.446562	0.390552	0.407708	NA	-0.143913	0.706777	-1.01972	1	-0.08379	0.979532	-3.66625	0.578749	-0.339595	0.692736	-2.64653	0.642294	-0.286205	0.670651	0	1	NA	NA
Bacteroidetes	Sphingobacteriia	Sphingobacteriales	Chitinophagaceae	Taibaiella	NA	0.000278748	NA	0.946981	NA	0.24429	0.58103	4.55077	0.459907	0.378819	0.425724	-0.422925	0.95072	0.18809	0.611725	NA	NA	NA	NA	-3.60379	1	-0.0415049	0.977334	1.36991	0.980484	0.00801666	0.850232	4.97369	0.692206	0.111798	0.776493	NA	NA	NA	NA
Actinobacteria	Actinobacteria	Actinomycetales	Intrasporangiaceae	Terrabacter	NA	2.13547e-05	NA	0	NA	NA	NA	0.439498	NA	0.118599	0.691074	-1.34369	0.884392	0.180623	0.614651	NA	NA	NA	NA	-0.0563148	1	0.0490771	0.953667	1.72687	0.980484	-0.0162212	0.799831	1.78319	NA	-0.1134	0.753415	NA	NA	NA	NA
Bacteroidetes	Sphingobacteriia	Sphingobacteriales	Chitinophagaceae	Terrimonas	NA	0.00491686	0.000189606	0.737895	0.621583	0.0718174	0.877013	1.28687	0.273121	0.136211	0.598504	1.92705	0.0876327	0.401423	0.154718	2.12559	0.698392	-0.0212134	0.772839	-0.548971	1	-0.108832	0.975805	-1.18916	0.817035	-0.476723	0.26441	-0.640187	0.861224	-0.353546	0.30728	0	1	NA	NA
Planctomycetes	Planctomycetia	Planctomycetales	Planctomycetaceae	Thermogutta	NA	0.000467576	NA	-1.13797	0.819364	-0.129393	0.777757	-1.42068	0.764771	-0.212494	0.753842	1.26773	0.793476	-0.0487822	0.817741	NA	NA	NA	NA	0.28272	1	0.0322163	0.980381	-2.40569	0.904716	-0.163953	0.771821	-2.68841	0.721119	-0.27475	0.676828	NA	NA	NA	NA
Actinobacteria	Thermoleophilia	Thermoleophilales	Thermoleophilaceae	Thermoleophilum	NA	0.00172264	NA	-1.71902	0.518156	0.0524469	0.849264	-3.22336	0.122169	-0.293245	0.591394	-0.800623	0.798961	0.160967	0.747411	NA	NA	NA	NA	1.50434	1	0.300434	0.964043	-0.9184	0.942207	-0.0592548	0.859508	-2.42274	0.535149	-0.474256	0.455348	NA	NA	NA	NA
Proteobacteria	Gammaproteobacteria	Xanthomonadales	Xanthomonadaceae	Thermomonas	NA	0.000255958	NA	-2.09626	0.518156	-0.160752	0.754578	-1.91512	0.530444	-0.272221	0.663477	-1.41735	0.716468	0.0693891	0.841551	NA	NA	NA	NA	-0.181148	1	0.00550576	0.98672	-0.678909	0.980484	-0.14207	0.797448	-0.497761	0.974654	-0.178403	0.704715	NA	NA	NA	NA
Firmicutes	Bacilli	Bacillales	Alicyclobacillaceae	Tumebacillus	NA	0.000104614	2.81462e-05	-3.7506	NA	-0.156464	0.73348	-3.70244	0.174935	-0.240871	0.575914	-4.77725	0.0835925	-0.210007	0.635046	0.594739	NA	-0.224172	0.593213	-0.0481652	1	0.101841	0.981825	1.02665	0.959099	0.0615228	0.875517	1.07481	0.936836	-0.0682381	0.868857	0	1	NA	NA
Spirochaetes	Spirochaetia	Spirochaetales	Leptospiraceae	Turneriella	NA	0.000247785	NA	-1.45228	NA	0.12539	0.723558	-2.59189	0.696496	-0.0369762	0.830181	-0.2023	0.974612	0.269675	0.556267	NA	NA	NA	NA	1.13961	1	0.126567	0.974751	-1.24998	0.980484	-0.0883673	0.798413	-2.38959	0.923816	-0.324378	0.606165	NA	NA	NA	NA
Proteobacteria	Betaproteobacteria	Rhodocyclales	Rhodocyclaceae	Uliginosibacterium	NA	7.18203e-05	NA	-1.37371	NA	0.208054	0.644706	1.98158	0.731004	0.346115	0.430853	-3.56997	0.516248	-0.245105	0.633641	NA	NA	NA	NA	-3.35529	1	-0.122653	0.958749	2.19626	0.917498	0.449178	0.543264	5.55155	0.436507	0.535976	0.368407	NA	NA	NA	NA
Proteobacteria	Deltaproteobacteria	Bdellovibrionales	Bdellovibrionaceae	Vampirovibrio	NA	0.000298863	NA	-2.5227	0.225398	-0.448087	0.41679	-2.43125	0.260608	-0.609555	0.235431	0.430301	0.896015	0.258676	0.587635	NA	NA	NA	NA	-0.0914518	1	0.0508028	0.985495	-2.953	0.578749	-0.739196	0.259227	-2.86155	0.428701	-0.90056	0.12751	NA	NA	NA	NA
Proteobacteria	Alphaproteobacteria	Rhizobiales	Rhizobiales_incertae_sedis	Variibacter	NA	0.000636887	NA	-0.220252	0.957041	0.337451	0.498556	-0.347134	0.967108	0.152243	0.762189	0.187701	0.961384	-0.0753467	0.886944	NA	NA	NA	NA	0.126882	1	0.120627	0.973255	-0.407953	0.980765	0.464571	0.628233	-0.534835	0.974654	0.0981944	0.863254	NA	NA	NA	NA
Proteobacteria	Betaproteobacteria	Burkholderiales	Comamonadaceae	Variovorax	NA	0.0075172	0.003068	1.60248	0.0985735	0.482421	0.0932387	1.64387	0.0940764	0.557254	0.0559347	0.296116	0.868409	0.192488	0.712723	21.8722	1.41652e-08	0.123723	0.753661	-0.0413887	1	-0.000143232	0.991494	1.30636	0.609714	0.471432	0.195285	1.34775	0.45013	0.705926	0.112801	-3.46317	1	0.0401747	0.898428
Actinobacteria	Actinobacteria	Actinomycetales	Micromonosporaceae	Virgisporangium	NA	0.0050578	NA	-4.42284	0.0197649	-0.562458	0.394403	-4.9896	0.00813162	-0.892493	0.0586605	-3.79424	0.0743606	-0.572363	0.272284	NA	NA	NA	NA	0.566759	1	0.153636	0.96792	-0.628602	0.980484	-0.151383	0.748565	-1.19536	0.861224	-0.373776	0.282327	NA	NA	NA	NA
Actinobacteria	Actinobacteria	Actinomycetales	Nocardiaceae	Williamsia	NA	0.000253078	0.000140731	-1.59627	NA	-0.0671303	0.785737	-1.88899	0.558837	-0.0316427	0.811671	-2.08639	0.577465	-0.149374	0.762576	0	NA	-0.196117	0.649869	0.29272	1	-0.00242473	0.979692	0.49012	0.980765	0.0844827	0.871894	0.1974	0.974654	0.127628	0.840997	0	NA	NA	NA
Proteobacteria	Gammaproteobacteria	Xanthomonadales	Xanthomonadaceae	Xanthomonas	NA	0.00510223	0.00354287	24.0262	9.3296e-11	0.564067	0.21422	43.2258	1.85838e-33	0.563071	0.184438	5.32937	0.323698	0.588477	0.169948	23.1113	2.53171e-09	0.0834993	0.827884	-19.1996	2.12526e-06	-0.0126579	0.964441	18.6968	4.04166e-06	-0.0515923	0.822736	37.8965	8.82155e-26	-0.0279807	0.818833	0	1	NA	NA
Proteobacteria	Betaproteobacteria	Burkholderiales	Comamonadaceae	Xenophilus	NA	0.000144193	NA	0.383167	NA	0.294541	0.50016	-3.75631	NA	0.111337	0.711704	0.90247	0.909362	0.285798	0.477989	NA	NA	NA	NA	4.13948	1	0.147664	0.950667	-0.519304	0.980765	-0.0413961	0.79113	-4.65878	NA	-0.137825	0.73334	NA	NA	NA	NA
Proteobacteria	Gammaproteobacteria	Enterobacteriales	Enterobacteriaceae	Yersinia	NA	0.000167456	0.00679985	2.86904	NA	0.370676	0.45897	4.56932	0.459907	0.512273	0.27651	0.109135	0.991655	0.175596	0.64423	22.8711	2.95156e-09	0.259649	0.627693	-1.70028	1	-0.103007	0.948958	2.7599	0.917498	0.0870798	0.800562	4.46018	0.72596	0.174176	0.713715	-5.33125	1	0.0781643	0.891044
Planctomycetes	Planctomycetia	Planctomycetales	Planctomycetaceae	Zavarzinella	NA	0.00563745	NA	-1.47105	0.0873598	-0.369025	0.455972	-1.65953	0.0555815	-0.429262	0.234151	0.0428778	0.971818	0.035079	0.936708	NA	NA	NA	NA	0.188473	1	0.0929333	0.98344	-1.51393	0.578749	-0.595616	0.375005	-1.7024	0.202365	-0.881568	0.113584	NA	NA	NA	NA
Chloroflexi	NA	NA	NA	NA	AACGTAGGACACGAGCGTTATCCGGAGTTACTGGGCGTAAAGGGCGTGCAGGCGGTTTTGTAAGTTTGATGTGAAAGCGCCCGGCTTAACCGGGCGAGGACATTGGAGACTGCAAGACTAGAGGCAGATAGAGGGGTGTAGAATTCCGGGTGTAGTGGTGAAATGCGTAGAGATCCGGAGGAATACCAGAGGCGAAGGCGGCACCCTGGGTCTGACCTGACGCTGAGACGCGACAGCATGGGGAGCGAACGGG	0.000137531	NA	0.0229863	5.27944	0.739576	0.710236	0.00654301	0.0417489	-0.475342	0.567468	0.00421176	0.0275904	-0.48869	0.459136	NA	NA	NA	NA	0.646737	1	0.146715	0.999129	0.544956	1	0.139997	0.880549	0.883046	1	0.039706	0.943533	NA	NA	NA	NA
Chloroflexi	Anaerolineae	Anaerolineales	Anaerolineaceae	NA	AACGTAGGAGACAAACGTTATCCGGAGTTACTGGGCGTAAAGGGCGTGTAGGCGGTATGTTAAGTCTGGCGTGAAAGCTCTCGGCTAAACCGGGAGAGGTCGTTGGATACTGGCAAACTAGAGGATGGTAGAGGCGTGTGGAATTCCGGGTGTAGTGGTGAAATGCGTAGAGATCCGGAGGAACACCAGTGGCGAAGGCGACACGCTGGGCCATACCTGACGCTAAAGCGCGACAGCATGGGGAGCAAACGGG	0.000100209	NA	1	NA	NA	NA	4.99954e-20	3.11916e-18	-0.211519	0.818491	3.47412e-20	2.34952e-18	-0.00852096	0.797645	NA	NA	NA	NA	1.0903e-08	6.43274e-07	0.35638	0.995436	8.66879e-09	2.41859e-07	0.158872	0.847689	0.969028	1	-0.145857	0.854168	NA	NA	NA	NA
Chloroflexi	NA	NA	NA	NA	AACGTAGGAGACAAACGTTATCCGGAGTTACTGGGCGTAAAGGGCGTGTAGGTGGTTTAGTAAGTCTGGCGTGAAATTTTTCGGCTTAACCGGGAAAGGTCGTCGGATACTGCTGAGCTAGAGGACGGTAGAGGCGTGTGGAATTCCGGGTGTAGTGGTGAAATGCGTAGAGATCCGGAGGAACACCAGTGGCGAAGGCGACACGCTGGGCCGTACCTGACACTGATGCGCGACAGCATGGGGAGCAAACAGG	8.17861e-05	NA	0.244707	5.05335	0.870464	0.865144	0.0913686	0.313116	-0.238977	0.805752	1	1	NA	NA	NA	NA	NA	NA	0.596308	1	0.15506	0.999129	0.174973	0.841152	-0.216717	0.791646	0.0598937	0.415546	-0.427126	0.618532	NA	NA	NA	NA
Chloroflexi	NA	NA	NA	NA	AACGTAGGAGGCGAGCGTTATCCGGAGTTACTGGGCGTAAAGCGCGTGTAGGTGGTTGGATACGTCTGCTGTGAAATGTCCCGGCTTAACCGGGAGGGTGCGGCAGATACGGTCTGACTTGAGGGTGACAGAGGAGCGTAGAATTCCGGGTGTAGTGGTGAAATGCGTAGAGATCCGGAGGAATACCAGTGGCGCAAGCGGCGCTCTGGGTCACATCTGACACTGAGACGCGAAGGCATGGGGAGCGAACGGG	0.000151249	NA	0.0686949	6.12697	0.760508	0.767783	0.145669	0.404918	-0.107452	0.865413	0.308431	0.573198	-0.0559696	0.837748	NA	NA	NA	NA	0.709817	1	-0.184609	0.999149	0.414728	0.974667	-0.272223	0.746736	0.657264	1	-0.108554	0.878281	NA	NA	NA	NA
Chloroflexi	Anaerolineae	Anaerolineales	Anaerolineaceae	NA	AACGTAGGTCCCGAGCGTTATCCGGATTTACTGGGCGTAAAGCGTGTTCAGGCGGTCTAGCAAGTCGGGCATGAAATCTCTCGGCTCAACCGGGAGGGGTTGTCCGATACTGCTGGGCTTGAGGGCAGCAGAGGGTGGTGGAATTCCGGGTGTAGTGGTGAAATGCGTAGATATCCGGAGGAACACCAGTGGCGAAGGCGGCCACCTGGGCTGTACCTGACGCTCAAACACGAAAGCTAGGGGAGCGAACGGG	4.18125e-05	NA	0.487843	4.47768	0.864482	0.862714	0.145266	NA	-0.32219	0.659391	0.333076	0.598267	0.147404	0.764128	NA	NA	NA	NA	0.444033	1	0.353565	0.998952	0.78418	1	-0.0117321	0.866476	0.622034	1	-0.432551	0.621134	NA	NA	NA	NA
Chloroflexi	Anaerolineae	Anaerolineales	Anaerolineaceae	NA	AACGTAGGTGGCAAGCGTTATCCGGATTTACTGGGCGTAAAGCATGTGCAGACGGGTTGGTAAGTGGTGTATGAAAGCGTCCGGCTTAACCGGGCAAGCGTAGGCCAGACTGCCAGTCTTGAGAGTGGGAGAGGGATGTGGAATTCCGGGTGTAGTGGTGAAATGCGTAGAGATCCGGAGGAACCCCAGAGGCGAAGGCGGCGTCCTGGCCCATTTCTGACGTTCAGACATGACAGCATGGGGAGCGAACGGG	0.000108883	NA	0.372089	4.83135	0.885906	0.883337	0.094144	0.318445	-0.179285	0.856426	0.307564	0.573198	0.166257	0.703346	NA	NA	NA	NA	0.429846	1	0.20811	0.999166	0.89785	1	-0.111628	0.857568	0.508144	0.996332	-0.300354	0.728203	NA	NA	NA	NA
Planctomycetes	Planctomycetia	Planctomycetales	Planctomycetaceae	Blastopirellula	CACGAACCGGACAAACGTTATTCGGAATTATTGGGCTTAAAGGGTGCGTAGGCGGTGCGGTAAGTGCGGTGTGAAAGCCCTCGGCTCAACCGAGGAATTGCGCTGCATACTGCCGTGCTGGAGGGAGACAGAGGTAAGCGGAACTGATGGTGGAGCGGTGAAATGCGTTGATATCATCAGGAACACCGGTGGCGAAAGCGGCTTACTGGGTCTCTTCTGACGCTGAGGCACGAAAGCTAGGGTAGCGAACGGG	4.01641e-05	NA	0.945598	4.61918	0.883498	0.86045	1	NA	NA	NA	0.409406	NA	0.0468392	0.805663	NA	NA	NA	NA	0.962044	1	-0.0909947	0.99917	0.371444	NA	0.0406252	0.862876	0.346324	NA	0.169563	0.777438	NA	NA	NA	NA
Planctomycetes	Planctomycetia	Planctomycetales	Planctomycetaceae	NA	CACGAACCGGACGAACGTTATTCGGAATTATTGGGCTTAAAGGGTGCGTAGGCGGTGCGGTAAGTGCGGTGTGAAAGCCCTCGGCTCAACCGAGGAATTGCGCTGCATACTGCCGTGCTGGAGGGAGACAGAGGTAAGCGGAACTGATGGTGGAGCGGTGAAATGCGTTGATATCATCAGGAACACCGGTGGCGAAAGCGGCTTACTGGGTCTCTTCTGACGCTGAGGCACGAAAGCTAGGGTAGCGAACGGG	5.61972e-05	NA	1	NA	NA	NA	0.571088	NA	0.0657144	0.830611	0.345278	NA	-0.0657152	0.802013	NA	NA	NA	NA	0.525354	1	0.0907118	0.999129	0.311227	NA	0.246961	0.777337	0.705321	NA	0.101047	0.863773	NA	NA	NA	NA
Planctomycetes	Planctomycetia	Planctomycetales	Planctomycetaceae	NA	CACGAACCGGGCAAACGTTATTCGGAATTACTGGGCTTAAAGGGTGCGTAGGCTGCGCTATAAGTCGGGTGTGAAATCCCTCAGCTCAACTGAGGAACTGCGCCCGATACTGTAGTGCTTGAGGAGGATAGAGGTGAGCGGAACTAGCAGTGGAGCGGTGAAATGCGTTGATATTGCTGGGAACACCCGTGGCGAAAGCGGCTCACTGGGTCCTTTCTGACGCTGAGGCACGAAAGCTAGGGGAGCGAACGGG	1.35897e-05	NA	0.949556	4.57234	0.83518	0.824704	0.522527	NA	-0.0461389	0.889352	0.819885	NA	0.170519	0.736284	NA	NA	NA	NA	0.56469	1	0.120241	0.999129	0.869567	NA	-0.00480038	0.857426	0.679657	NA	-0.171039	0.792576	NA	NA	NA	NA
Planctomycetes	Planctomycetia	Planctomycetales	Planctomycetaceae	Pirellula	CACGAACCGTACGAACGTTATTCGGAATTACTGGGCTTAAAGGGTTTGTAGGCGGCCTTGTAAGTCAGGTGTGAAAGCCCTCGGCTCAACCGAGGAACAGCGCTTGATACTGCAAGGCTTGAGGGAGACAGAGGTAAGCGGAACTGATGGTGGAGCGGTGAAATGCGTTGATATCATCAGGAACACCGGTGGCGAAAGCGGCTTACTGGGTCTCTTCTGACGCTGAGGAACGAAAGCTAGGGTAGCGAACGGG	0.000286667	NA	4.85966e-08	6.37017	0.798785	0.860564	0.985889	1	-0.0139105	0.862382	0.982447	1	0.129451	0.782535	NA	NA	NA	NA	4.39417e-08	1.94442e-06	-0.110043	0.999129	4.28733e-08	1.03118e-06	-0.209545	0.790555	0.996557	1	-0.0753983	0.825155	NA	NA	NA	NA
Planctomycetes	Planctomycetia	Planctomycetales	Planctomycetaceae	Pirellula	CACGAACCGTACGAACGTTATTCGGAATTACTGGGCTTAAAGGGTTTGTAGGCGGCCTTGTAAGTCAGGTGTGAAAGCCCTCGGCTCAACCGAGGAACAGCGCTTGATACTGCAAGGCTTGAGGGAGACAGGGGTAAGCGGAACTGATGGTGGAGCGGTGAAATGCGTTGATATCATCAGGAACACCGGTGGCGAAAGCGGCTTACTGGGTCTCTTCTGACGCTGAGGAACGAAAGCTAGGGTAGCGAACGGG	0.00185009	NA	0.103116	6.4423	0.641985	0.555509	0.0750762	0.277401	-0.582812	0.318198	0.176707	0.429496	-0.409987	0.468272	NA	NA	NA	NA	0.880648	1	0.0346255	0.999141	0.77985	1	-0.0707603	0.92246	0.667415	1	-0.118286	0.839579	NA	NA	NA	NA
Actinobacteria	Actinobacteria	NA	NA	NA	CACGTAGGAGGCGAGCGTTGTCCGGAATCATTGGGCGTAAAGAGCGCGCAGGCGGCTTGGCAAGTCGGGTGTGAAATCCCGGGGCTCAACCCCGTGACTGCATTCGATACTGTCAGGCTAGAGGTAGGTAGGGGAGATCGGAATTCCTGGTGTAGCGGTGAAATGCGCAGATATCAGGAGGAACACCGGTGGCGAAGGCGGATCTCTGGGCCTTACCTGACGCTCAGGCGCGAAAGCTAGGGGAGCGAACAGG	1.52942e-05	NA	1	4.92516	0.788169	0.773006	1	NA	0.289838	0.629646	1	NA	0.174195	0.687974	NA	NA	NA	NA	1	NA	NA	NA	1	NA	0.0285473	0.871778	1	NA	0.10181	0.795885	NA	NA	NA	NA
Actinobacteria	Actinobacteria	Acidimicrobiales	Acidimicrobiaceae	Ilumatobacter	CACGTAGGCACCAAGCGTTATCCGGATTTATTGGGCGTAAAGAGCTCGTAGGCGGTTCGGTAAGTCGGGTGTGAAAACTCTGGGCTCAACCCAGAGAGGCCACCCGATACTGCTGTGACTAGAGTGCGGTAGGGGAGCGGGGAATTCCTGGTGTAGCGGTGAAATGCGCAGATATCAGGAGGAACACCAGCGGCGAAGGCGCCGCTCTGGGCCGTAACTGACGCTGAGGAGCGAAAGCATGGGTAGCAAACAGG	0.000599939	1.69872e-05	0.857854	6.53725	0.834229	0.911194	0.995399	1	0.0844196	0.878368	0.740743	0.956175	0.23101	0.606858	0.772124	NA	-0.0767882	0.822698	0.862318	1	0.0451569	0.999144	0.87939	1	-0.0732327	0.948881	0.744985	1	-0.165212	0.814314	1	1	NA	NA
Actinobacteria	Actinobacteria	Acidimicrobiales	Acidimicrobiaceae	Ilumatobacter	CACGTAGGCACCAAGCGTTATCCGGATTTATTGGGCGTAAAGAGCTCGTAGGCGGTTCGGTAAGTCGGGTGTGAAAACTCTGGGCTCAACCCAGAGAGGCCACTCGATACTGCTGTGACTAGAGTGCGGTAGGGGAGCGGGGAATTCATGGTGTAGCGGTGAAATGCGCAGATATCATGAGGAACACCAGCGGCGAAGGCGCCGCTCTGGGCCGTAACTGACGCTGAGGAGCGAAAGCATGGGTAGCAAACAGG	1.51226e-05	NA	1	NA	NA	NA	1	NA	NA	NA	1	NA	0.106464	0.763303	NA	NA	NA	NA	1	NA	NA	NA	1	NA	0.0334257	0.877877	1	NA	0.102795	0.811645	NA	NA	NA	NA
Actinobacteria	Actinobacteria	NA	NA	NA	CACGTAGGCACCAAGCGTTGTCCGGATTTATTGGGCGTAAAGAGCTCGTAGGCGGTTCAGTAAGTCAGGTGTGAAATCTTTGGGCTTAACCCAAAGCGTGCACTTGATACTGCTGTGACTTGAGTTCGGTAGGGGAGTGGGGAATTCCTAGTGTAGCGGTGAAATGCGCAGATATTAGGAGGAACACCGGTGGCGAAGGCGCCACTCTGGGCCGAAACTGACGCTGAGGAGCGAAAGCGTGGGTAGCAAACAGG	0.000138708	NA	0.256277	4.57639	0.768553	0.756855	0.229833	0.523515	0.299963	0.636484	0.261227	0.527188	-0.535755	0.459643	NA	NA	NA	NA	1	1	NA	NA	0.0244048	0.28609	0.78201	0.452458	0.0205245	0.210084	0.825838	0.315887	NA	NA	NA	NA
Actinobacteria	Actinobacteria	Acidimicrobiales	Acidimicrobiaceae	Ilumatobacter	CACGTAGGCACCAAGCGTTGTCCGGATTTATTGGGCGTAAAGAGCTCGTAGGCGGTTCAGTAAGTCGGGTGTGAAAACTCAGGGCTCAACCCTGAGCTGCCACCCGATACTGCTGTGACTTGAGTCTGGTAGGGGAGTGGGGAATTCCTGGTGTAGCGGTGAAATGCGCAGATATCAGGAGGAACACCGGTGGCGAAGGCGCCACTCTGGGCCACGACTGACGCTGAGGAGCGAAAGCATGGGTAGCAAACAGG	0.000192573	NA	0.380539	6.31335	0.905419	0.921845	0.296254	0.597295	-0.259251	0.749895	0.581747	0.839388	-0.0601976	0.838999	NA	NA	NA	NA	0.866551	1	0.141077	0.999156	0.743443	1	-0.0138615	0.936178	0.620311	1	-0.164658	0.816185	NA	NA	NA	NA
Actinobacteria	Actinobacteria	Acidimicrobiales	Acidimicrobiaceae	Ilumatobacter	CACGTAGGCACCAAGCGTTGTCCGGATTTATTGGGCGTAAAGAGCTCGTAGGCGGTTCAGTAAGTCGGGTGTGAAAACTCTGGGCTCAACCCAGAGACGCCACCCGATACTGCTGTGACTTGAGTACGGTAGGGGAGCAGGGAATTCCTGGTGTAGCGGTGAAATGCGCAGATATCAGGAGGAACACCGGTGGCGAAGGCGCTGCTCTGGGCCGAAACTGACGCTGAGGAGCGAAAGCGTGGGTAGCAAACAGG	3.27219e-05	NA	0.945598	4.57718	0.873107	0.861984	0.907794	NA	0.143341	0.772584	0.420241	NA	0.0693031	0.817491	NA	NA	NA	NA	0.962044	1	-0.0732019	0.999189	0.381667	NA	0.0396935	0.883865	0.356113	NA	0.0790684	0.843812	NA	NA	NA	NA
Actinobacteria	Actinobacteria	Acidimicrobiales	Acidimicrobiaceae	Ilumatobacter	CACGTAGGCACCAAGCGTTGTCCGGATTTATTGGGCGTAAAGAGCTCGTAGGCGGTTCAGTAAGTCGGGTGTGAAAACTCTGGGCTCAACCCAGAGACGCCACCCGATACTGCTGTGACTTGAGTACGGTAGGGGAGTGGGGAATTCCTGGTGTAGCGGTGAAATGCGCAGATATCAGGAGGAACACCAGTGGCGAAGGCGCCACTCTGGGCCGTAACTGACGCTGAGGAGCGAAAGCGTGGGTAGCAAACAGG	0.00110448	NA	0.418029	5.47018	0.72574	0.884763	0.208706	0.501876	-0.17113	0.639391	0.391447	0.66324	-0.00613005	0.951335	NA	NA	NA	NA	0.654442	1	0.0736638	0.999129	0.962551	1	-0.0555703	0.90212	0.688585	1	-0.112006	0.796948	NA	NA	NA	NA
Actinobacteria	Actinobacteria	Acidimicrobiales	Acidimicrobiaceae	Ilumatobacter	CACGTAGGCACCAAGCGTTGTCCGGATTTATTGGGCGTAAAGAGCTCGTAGGCGGTTCAGTAAGTCGGGTGTGAAAACTCTGGGCTTAACCCAGAGCCGCCACCCGATACTGCTGTGACTAGAGTCCGGTAGGGGAGTGGGGAATTCCTAGTGTAGCGGTGAAATGCGCAGATATTAGGAGGAACACCGGTGGCGAAGGCGCCACTCTGGGCCGGAACTGACGCTGAGGAGCGAAAGCGTGGGTAGCAAACAGG	4.23601e-05	NA	0.330312	5.23801	0.777322	0.74565	0.802181	NA	0.172776	0.79876	0.28401	NA	0.395399	0.51013	NA	NA	NA	NA	0.468989	1	0.017017	0.999129	0.922629	NA	-0.122378	0.820091	0.411124	NA	-0.137262	0.810775	NA	NA	NA	NA
Actinobacteria	Actinobacteria	Acidimicrobiales	Acidimicrobiaceae	Ilumatobacter	CACGTAGGCACCAAGCGTTGTCCGGATTTATTGGGCGTAAAGAGCTCGTAGGCGGTTCAGTAAGTCGGGTGTGAAAACTTTGGGCTTAACCCAAAGCGTGCATCCGATACTGCTGTGACTTGAGTACGGTAGGGGAGCGGGGAATTCCTAGTGTAGCGGTGAAATGCGCAGATATTAGGAGGAACACCGGTGGCGAAGGCGCCGCTCTGGGCCGAAACTGACGCTGAGGAGCGAAAGCATGGGTAGCAAACAGG	0.000167257	NA	0.976045	6.29586	0.896702	0.866812	0.721469	0.931849	-0.0550754	0.915707	0.718706	0.940615	0.186155	0.763163	NA	NA	NA	NA	0.699001	1	0.184975	0.999129	0.74119	1	-0.0355683	0.895754	0.473359	0.986686	-0.279257	0.747166	NA	NA	NA	NA
Actinobacteria	Actinobacteria	Acidimicrobiales	Acidimicrobiaceae	Ilumatobacter	CACGTAGGCACCAAGCGTTGTCCGGATTTATTGGGCGTAAAGAGCTCGTAGGCGGTTCAGTAAGTCGGGTGTGAAAACTTTGGGCTTAACCCAAAGCGTGCATCCGATACTGCTGTGACTTGAGTTCGGTAGGGGAGCAGGGAATTCCTAGTGTAGCGGTGAAATGCGCAGATATTAGGAGGAACACCGGTGGCGAAGGCGCTGCTCTGGGCCGAAACTGACGCTGAGGAGCGAAAGCGTGGGTAGCAAACAGG	5.74071e-05	NA	0.945599	4.838	0.876053	0.860499	0.29319	NA	-0.0678665	0.837278	0.868669	NA	0.0442132	0.770174	NA	NA	NA	NA	0.262701	1	0.125861	0.99919	0.922632	NA	-0.0295871	0.86354	0.223219	NA	-0.154677	0.789601	NA	NA	NA	NA
Actinobacteria	Actinobacteria	NA	NA	NA	CACGTAGGCACCAAGCGTTGTCCGGATTTATTGGGCGTAAAGAGCTCGTAGGCGGTTCGATAAGTCGGATGTGAAAACTTTGGGCTCAACCCAAAGCGTGCATTCGATACTGTTGTGACTAGAGTTCGGTAGGGGAGTGGGGAATTCCTAGTGTAGCGGTGAAATGCGCAGATATTAGGAGGAACACCGGTGGCGAAGGCGCCACTCTGGGCCGAAACTGACGCTGAGGAGCGAAAGCGTGGGTAGCAAACAGG	0.000186443	4.20875e-05	0.32361	6.16428	0.876888	0.876309	0.194672	0.484738	-0.289206	0.757991	0.290117	0.562775	-0.127373	0.819379	1	NA	NA	NA	0.755366	1	0.115312	0.999192	0.943422	1	0.0297294	0.929925	0.809805	1	-0.0853584	0.856968	0.823378	1	0.045657	0.942361
Actinobacteria	Actinobacteria	Acidimicrobiales	Acidimicrobiaceae	Ilumatobacter	CACGTAGGCACCAAGCGTTGTCCGGATTTATTGGGCGTAAAGAGCTCGTAGGCGGTTCGATAAGTCGGGTGTGAAAACTTTGGGCTCAACCCAAAGCGTGCATTCGATACTGTTGTGACTAGAGTTCGGTAGGGGAGTGGGGAATTCCTAGTGTAGCGGTGAAATGCGCAGATATTAGGAGGAACACCGGTGGCGAAGGCGCCACTCTGGGCCGAAACTGACGCTGAGGAGCGAAAGCGTGGGTAGCAAACAGG	0.000427901	NA	0.523881	7.10669	0.915543	0.916258	0.45749	0.738819	-0.0929614	0.896142	0.796147	0.983748	0.326531	0.654706	NA	NA	NA	NA	0.915854	1	0.00240133	0.999194	0.704404	1	-0.412473	0.727932	0.627627	1	-0.374456	0.715961	NA	NA	NA	NA
Actinobacteria	Actinobacteria	Acidimicrobiales	NA	NA	CACGTAGGCACCAAGCGTTGTCCGGATTTATTGGGCGTAAAGAGCTCGTAGGCGGTTCGGTAAGTCGGGTGTGAAAACCTTGGGCTCAACCCAAGGACTGCACCCGATACTGCTGTGACTTGAGTCCGGTAGGGGAGTGGGGAATTCCTGGTGTAGCGGTGGAATGCGCAGATATCAGGAGGAACACCGGTGGCGAAGGCGCCACTCTGGGCCGGTACTGACGCTGAGGAGCGAAAGCGTGGGGAGCGAACAGG	4.63555e-06	NA	1	NA	NA	NA	1	NA	NA	NA	1	NA	0.117171	0.756465	NA	NA	NA	NA	1	NA	NA	NA	1	NA	0.0643864	0.8441	1	NA	0.0507962	0.820251	NA	NA	NA	NA
Actinobacteria	Actinobacteria	Acidimicrobiales	Acidimicrobiaceae	Ilumatobacter	CACGTAGGCACCAAGCGTTGTCCGGATTTATTGGGCGTAAAGAGCTCGTAGGCGGTTCGGTAAGTCGGGTGTGAAAACTCTGGGCTCAACCCAGAGCCGCCACCCGATACTGCTGTGACTCGAGTGCGGTAGGGGAGCGGGGAATTCCTGGTGTAGCGGTGAAATGCGCAGATATCAGGAGGAACACCAGTGGCGAAGGCGCCGCTCTGGGCCGTGACTGACGCTGAGGAGCGAAAGCGTGGGTAGCAAACAGG	0.000207466	1.61088e-05	0.0899005	5.51776	0.892361	0.895622	0.0245094	0.125681	-0.607386	0.544393	0.136314	0.365879	0.108674	0.770095	0.544538	NA	-0.101943	0.816075	0.574714	1	0.406856	0.999129	0.834159	1	-0.103327	0.845806	0.440982	0.977458	-0.573188	0.537006	1	1	NA	NA
Actinobacteria	Actinobacteria	Acidimicrobiales	Acidimicrobiaceae	Ilumatobacter	CACGTAGGCACCAAGCGTTGTCCGGATTTATTGGGCGTAAAGAGCTCGTAGGCGGTTCGGTAAGTCGGGTGTGAAAACTCTGGGCTCAACCCAGAGCCGCCACCCGATACTGCTGTGACTTGAGTTCGGTAGGGGAGCGGGGAATTCCTGGTGTAGCGGTGAAATGCGCAGATATCAGGAGGAACACCAGTGGCGAAGGCGCCGCTCTGGGCCGAGACTGACGCTGAGGAGCGAAAGCGTGGGTAGCAAACAGG	0.00101393	NA	0.631485	6.72638	0.929231	0.970929	0.369968	0.661939	-0.115583	0.852998	0.670851	0.909063	0.0586789	0.850692	NA	NA	NA	NA	0.676632	1	0.0945009	0.999129	0.956305	1	-0.0528104	0.91766	0.636962	1	-0.360312	0.698039	NA	NA	NA	NA
Actinobacteria	Actinobacteria	Acidimicrobiales	Acidimicrobiaceae	Ilumatobacter	CACGTAGGCACCAAGCGTTGTCCGGATTTATTGGGCGTAAAGAGCTCGTAGGCGGTTCGGTAAGTCGGGTGTGAAAACTCTGGGCTCAACCCAGAGCCGCCACCTGATACTGCTGTGACTAGAGTGCGGTAGGGGAGCGGGGAATTCCTGGTGTAGCGGTGAAATGCGCAGATATCAGGAGGAACACCAGTGGCGAAGGCGCCGCTCTGGGCCGTGACTGACGCTGAGGAGCGAAAGCGTGGGTAGCAAACAGG	7.99697e-05	NA	0.295838	5.27812	0.85991	0.858148	0.907794	NA	0.096491	0.833842	1	NA	NA	NA	NA	NA	NA	NA	0.245129	1	-0.109681	0.999164	0.225422	NA	-0.163195	0.787396	0.960499	NA	-0.0629742	0.852012	NA	NA	NA	NA
Actinobacteria	Actinobacteria	Acidimicrobiales	Acidimicrobiaceae	Ilumatobacter	CACGTAGGCACCAAGCGTTGTCCGGATTTATTGGGCGTAAAGAGCTCGTAGGCGGTTCGGTAAGTCGGGTGTGAAAACTTTGGGCTCAACCCAAAGCGTGCACTCGATACTGCCGTGACTAGAGTTCGGTAGGGGAGCGGGGAATTCCTAGTGTAGCGGTGAAATGCGCAGATATTAGGAGGAACACCGGTGGCGAAGGCGCCGCTCTGGGCCGAAACTGACGCTGAGGAGCGAAAGCGTGGGTAGCAAACAGG	1.14191e-05	NA	1	NA	NA	NA	1	NA	NA	NA	1	NA	0.0753935	0.77223	NA	NA	NA	NA	1	NA	NA	NA	1	NA	0.0559528	0.846634	1	NA	0.0858208	0.801164	NA	NA	NA	NA
Actinobacteria	Actinobacteria	Acidimicrobiales	Iamiaceae	Iamia	CACGTAGGCACCAAGCGTTGTCCGGATTTATTGGGCGTAAAGAGCTCGTAGGCGGTTCGGTAAGTCGGGTGTGAAACCTTTGGGCTCAACCCAAAGCCTGCATCCGATACTGCTGTGACTTGAGTCCGGTAGGGGAGTGGGGAATTCCTGGTGTAGCGGTGGAATGCGCAGATATCAGGAGGAACACCAGTGGCGAAGGCGCCACTCTGGGCCGGTACTGACGCTGAGGAGCGAAAGCGTGGGGAGCGAACAGG	5.85749e-05	NA	0.17226	5.49988	0.748546	0.719202	0.902419	NA	0.157165	0.813082	0.412393	0.687322	0.358448	0.540819	NA	NA	NA	NA	0.136926	1	0.145079	0.99917	0.58426	1	-0.0524796	0.88226	0.34603	0.896305	-0.162271	0.780995	NA	NA	NA	NA
Actinobacteria	Actinobacteria	Acidimicrobiales	Acidimicrobiaceae	Ilumatobacter	CACGTAGGCACCAAGCGTTGTCCGGATTTATTGGGCGTAAAGAGCTCGTAGGCGGTTGAGTAAGTCGGGTGTGAAAACTCTGGGCTTAACCCAGAGCCGCCACCCGATACTGCTCTGACTTGAGTTCGGTAGGGGAGCAGGGAATTCCTAGTGTAGCGGTGAAATGCGCAGATATTAGGAGGAACACCGGTGGCGAAGGCGCTGCTCTGGGCCGATACTGACGCTGAGGAGCGAAAGCGTGGGTAGCAAACAGG	1.45846e-05	NA	0.547739	4.30172	0.740579	0.717322	0.51639	NA	0.30311	0.638802	0.484769	NA	0.156388	0.723236	NA	NA	NA	NA	1	1	NA	NA	0.922637	NA	0.0760604	0.855285	0.960499	NA	0.0708945	0.811437	NA	NA	NA	NA
Actinobacteria	Actinobacteria	Acidimicrobiales	Acidimicrobiaceae	Ilumatobacter	CACGTAGGCACCAAGCGTTGTCCGGATTTATTGGGCGTAAAGAGCTCGTAGGCGGTTGAGTAAGTCGGGTGTGAAAACTCTGGGCTTAACCCAGAGCCGCCACTCGATACTGCTCTGACTTGAGTTCGGTAGGGGAGCAGGGAATTCCTAGTGTAGCGGTGAAATGCGCAGATATTAGGAGGAACACCGGTGGCGAAGGCGCTGCTCTGGGCCGAAACTGACGCTGAGGAGCGAAAGCGTGGGTAGCAAACAGG	0.000341985	NA	0.238722	5.97134	0.907623	0.889159	0.0416141	0.188438	-0.687913	0.331657	0.0672016	0.243498	-0.566059	0.449281	NA	NA	NA	NA	0.385763	1	0.679195	0.999129	0.510515	1	0.550821	0.657664	0.834053	1	-0.0784078	0.858027	NA	NA	NA	NA
Actinobacteria	Actinobacteria	Acidimicrobiales	Acidimicrobiaceae	Ilumatobacter	CACGTAGGCACCAAGCGTTGTCCGGATTTATTGGGCGTAAAGAGCTTGTAGGCGGTTCGGTTAGTCGGGTGTGAAACCTCTGGGCTCAACTCAGAGACGCCACCCGATACTGCTGTGACTAGAGTGCGGTAGGGGAGCGGGGAATTCCTGGTGTAGCGGTGAAATGCGCAGATATCAGGAGGAACACCAGTGGCGAAGGCGCCGCTCTGGGCCGTAACTGACGCTGAGAAGCGAAAGCGTGGGGAGCAAACAGG	2.49117e-05	NA	0.609124	4.96815	0.843697	0.822763	0.907794	NA	0.181181	0.758918	0.868669	NA	0.178222	0.734441	NA	NA	NA	NA	0.530201	1	-0.0886376	0.999134	0.498112	NA	-0.0623123	0.847505	0.960499	NA	0.0431014	0.852411	NA	NA	NA	NA
Actinobacteria	Actinobacteria	Acidimicrobiales	Iamiaceae	NA	CACGTAGGGACCAAGCGTTGTCCGGATTCATTGGGCGTAAAGAGCTCGTAGGCGGTTCGATAAGTCGGGTGTGAAACCTCCAGGCTCAACCTGGAGACGCCACCCGATACTGTCGTGACTAGAGTCCAGTAGGGGAGCGTGGAATTCCTGGTGTAGCGGTGAAATGCGCAGATATCAGGAGGAACACCAGCGGCGAAGGCGGCGCTCTGGGCTGGAACTGACGCTGAGGAGCGAAAGCGTGGGGAGCGAACAGG	0.000226038	NA	0.536135	6.85719	0.767963	0.693525	0.491549	0.763273	0.445085	0.504781	0.866387	0.983748	0.323686	0.584536	NA	NA	NA	NA	0.944901	1	-0.0870982	0.999243	0.652267	1	-0.0916893	0.879059	0.603205	1	0.0277865	0.873714	NA	NA	NA	NA
Actinobacteria	Actinobacteria	Actinomycetales	Thermomonosporaceae	Actinoallomurus	CACGTAGGGCGCAAGCGTTGTCCGGAATTATTGGGCGTAAAGAGCTCGTAGGCGGACTGTCACGTCTGCTGTGAAAAGCTGGGGCTTAACCCTGGCCTTGCAGTGGATACGGGCAGACTAGAGGTAGGTAGGGGAGAATGGAATTCCCGGTGTAGCGGTGAAATGCGCAGATATCGGGAGGAACACCGGTGGCGAAGGCGGTTCTCTGGGCCTTACCTGACGCTGAGGAGCGAAAGCGTGGGGAGCGAACAGG	9.97475e-05	NA	0.942246	5.52125	0.877156	0.850002	0.183308	NA	0.0261879	0.868864	0.285958	0.560478	0.100965	0.795874	NA	NA	NA	NA	0.16035	1	0.0980411	0.999179	0.254184	0.844252	0.0177031	0.8957	0.790342	1	-0.0651932	0.869221	NA	NA	NA	NA
Actinobacteria	Actinobacteria	Actinomycetales	Thermomonosporaceae	Actinoallomurus	CACGTAGGGCGCAAGCGTTGTCCGGAATTATTGGGCGTAAAGAGCTCGTAGGCGGTCTGTTGCGTCCGCTGTGAAAACTCGGGGCTTAACCCCGAGCCTGCAGTGGATACGGGCAGACTAGAGGTAGGTAGGGGAGAATGGAATTCCCGGTGTAGCGGTGAAATGCGCAGATATCGGGAGGAACACCGGTGGCGAAGGCGGTTCTCTGGGCCTTACCTGACGCTGAGGAGCGAAAGCGTGGGGAGCGAACAGG	0.000738736	NA	0.696596	7.06186	0.912227	0.88197	0.425733	0.709078	0.0220149	0.900335	0.869443	0.983748	0.131066	0.754594	NA	NA	NA	NA	0.683889	1	0.0427026	0.999138	0.821316	1	-0.0455953	0.88199	0.526735	1	-0.090004	0.841707	NA	NA	NA	NA
Actinobacteria	Actinobacteria	Actinomycetales	NA	NA	CACGTAGGGCGCAAGCGTTGTCCGGAATTATTGGGCGTAAAGAGCTCGTAGGTGGTTTGTTACGTCTGCTGTGAAAACCTAGGGCTTAACCCTGGGCTTGCAGTGGATACGGGCAGACTAGAGGTAGGTAGGGGAGAATGGAATTCCTGGTGTAGCGGTGAAATGCGCAGATATCAGGAGGAACACCGGTGGCGAAGGCGGTTCTCTGGGCCTTACCTGACACTGAGGAGCGAAAGCGTGGGGAGCGAACAGG	2.43607e-05	NA	1	NA	NA	NA	0.907794	NA	0.10648	0.818246	0.432781	NA	-0.0124948	0.821628	NA	NA	NA	NA	0.962045	1	0.0129771	0.999167	0.393515	NA	0.108711	0.842704	0.36747	NA	0.0875376	0.83954	NA	NA	NA	NA
Actinobacteria	Actinobacteria	Actinomycetales	Thermomonosporaceae	NA	CACGTAGGGCGCGAGCGTTGTCCGGAATTATTGGGCGTAAAGAGCTCGTAGGCGGCCTGTTGCGTCCGCTGTGAAAGCCCGGGGCTTAACCCCGGGTCTGCAGTGGATACGGGCAGGCTAGAGGTAGGTAGGGGAGAATGGAATTCCCGGTGTAGCGGTGAAATGCGCAGATATCGGGAGGAACACCGGTGGCGAAGGCGGTTCTCTGGGCCTTACCTGACGCTGAGGAGCGAAAGCGTGGGGAGCGAACAGG	7.38618e-05	NA	1	NA	NA	NA	1	NA	NA	NA	0.398623	NA	0.0427583	0.799562	NA	NA	NA	NA	1	1	NA	NA	0.361283	NA	0.113739	0.846942	0.336603	NA	0.193526	0.789059	NA	NA	NA	NA
Actinobacteria	Actinobacteria	Actinomycetales	Nocardioidaceae	Actinopolymorpha	CACGTAGGGCGCGAGCGTTGTCCGGAATTATTGGGCGTAAAGGGCTCGTAGGCGGTCTGTTGCGTCGAGAGTGAAATCCCATGGCTTAACTGTGGGTTTGCTTTCGATACGGGCAGGCTAGAGGTAGGCAGGGGAGAATGGAATCTCTGGTGTAGCGGTGGAATGCGCAGATATCAGAGGGAACACCGGTGGCGAAGGCGGTTCTCTGGGCCTTACCTGACGCTGAGGAGCGAAAGCGTGGGGAGCGAACAGG	0.000362795	NA	0.795266	6.74161	0.914355	0.874998	0.422135	NA	0.0943212	0.839763	0.393909	NA	0.370301	0.503662	NA	NA	NA	NA	0.287936	1	-0.0286138	0.999196	0.265875	NA	-0.18045	0.802267	0.960499	NA	-0.145562	0.778326	NA	NA	NA	NA
Actinobacteria	Actinobacteria	Actinomycetales	Nocardioidaceae	Actinopolymorpha	CACGTAGGGCGCGAGCGTTGTCCGGAATTATTGGGCGTAAAGGGCTCGTAGGCGGTTTGTTGCGTCGAGAGTGAAAATCCGGAGCTTAACTCCGGACTTGCTTTCGATACGGGCAGACTAGAGGTAGGCAGGGGAGAGTGGAATATCCGGTGTAGCGGTGGAATGCGCAGATATCGGATGGAACACCGGTGGCGAAGGCGGCTCTCTGGGCCTTACCTGACGCTGAGGAGCGAAAGCGTGGGGAGCGAACAGG	8.27039e-05	NA	0.746799	5.43777	0.901647	0.883115	0.907794	NA	0.154224	0.740412	0.380211	NA	0.00081345	0.838532	NA	NA	NA	NA	0.660762	1	-0.112196	0.999129	0.580142	NA	0.0501526	0.89571	0.320058	NA	0.197353	0.807484	NA	NA	NA	NA
Actinobacteria	Actinobacteria	Actinomycetales	Nocardioidaceae	Actinopolymorpha	CACGTAGGGCGCGAGCGTTGTCCGGAATTATTGGGCGTAAAGGGCTCGTAGGCGGTTTGTTGCGTCGAGAGTGAAATCCCATGGCTTAACTGTGGGTTTGCTTTCGATACGGGCAGGCTAGAGGTAGGCAGGGGAGAATGGAATCTCGGGTGTAGCGGTGGAATGCGCAGATATCCGAGGGAACACCGGTGGCGAAGGCGGTTCTCTGGGCCTTACCTGACGCTGAGGAGCGAAAGCGTGGGGAGCGAACAGG	0.000260875	NA	0.945598	6.44789	0.928237	0.901334	0.403873	NA	0.00896212	0.887086	0.868669	NA	0.282322	0.594045	NA	NA	NA	NA	0.366237	1	0.0344043	0.999172	0.922634	NA	-0.249218	0.777561	0.316611	NA	-0.239701	0.723493	NA	NA	NA	NA
Actinobacteria	Actinobacteria	Actinomycetales	Nocardioidaceae	Actinopolymorpha	CACGTAGGGCGCGAGCGTTGTCCGGAATTATTGGGCGTAAAGGGCTCGTAGGCGGTTTGTTGCGTCGAGAGTGAAATCCCATGGCTTAACTGTGGGTTTGCTTTCGATACGGGCAGGCTAGAGGTAGGCAGGGGAGAATGGAATCTCTGGTGTAGCGGTGGAATGCGCAGATATCAGAGGGAACACCGGTGGCGAAGGCGGTTCTCTGGGCCTTACCTGACGCTGAGGAGCGAAAGCGTGGGGAGCGAACAGG	0.000313136	NA	0.670435	7.22867	0.9259	0.899977	0.57588	0.833859	0.0347933	0.904055	0.937321	1	-0.0500549	0.879585	NA	NA	NA	NA	0.324615	1	0.0243579	0.999144	0.728262	1	0.112915	0.920935	0.52299	1	0.106254	0.884299	NA	NA	NA	NA
Actinobacteria	Actinobacteria	NA	NA	NA	CACGTAGGGGACGAGCGTTGTCCGGATTCATTGGGCGTAAAGCGCGCGTAGGCGGCTCGGAAAGTCGGGCGTGAAATGCCGGGGCTCAACCCCGGGACTGCGTCCGATACTTCCGAGCTGGAGGTAGGTAGGGGAGATCGGAATTCCTGGTGTAGCGGTGAAATGCGCAGATATCAGGAGGAACACCGGTGGCGAAGGCGGATCTCTGGGCCTTACCTGACGCTGAGGCGCGAAAGCTAGGGGAGCGAACAGG	1.82179e-05	NA	1	NA	NA	NA	1	NA	NA	NA	0.388094	NA	-0.0452106	0.795806	NA	NA	NA	NA	1	1	NA	NA	0.351376	NA	0.156782	0.833196	0.327134	NA	0.174301	0.7495	NA	NA	NA	NA
Actinobacteria	Actinobacteria	Acidimicrobiales	Acidimicrobineae_incertae_sedis	Aciditerrimonas	CACGTAGGGGCCAAGCGTTGTCCGGATTCATTGGGCGTAAAGAGCTCGTAGGCGGTTCAGTTAGTCGGGTGTGAAATCTCCGGGCTCAACCCGGAGGGGCCACCCGATACTGCTGTGACTCGAGTCCGGTAGGGGAGTGGGGAATTCCTGGTGTAGCGGTGAAATGCGCAGATATCAGGAGGAACACCGGTGGCGAAGGCGCCACTCTGGGCCGGTACTGACGCTGAGGAGCGAAAGCGTGGGTAGCAAACAGG	1.94988e-05	NA	1	4.65943	0.872825	0.850611	1	NA	NA	NA	1	NA	0.0714572	0.781136	NA	NA	NA	NA	1	NA	-0.110292	0.997751	1	NA	-0.0137334	0.876003	1	NA	0.103649	0.826496	NA	NA	NA	NA
Actinobacteria	Actinobacteria	Acidimicrobiales	Acidimicrobiaceae	Ilumatobacter	CACGTAGGGGCCAAGCGTTGTCCGGATTTATTGGGCGTAAAGAGCTCGTAGGCGGTTCAGCAAGTCGGGTGTGAAAACTCTGGGCTCAACCCAGAGACGCCACCCGATACTGCTGTGACTAGAGTCCGGTAGGGGAGTGGGGAATTCCTGGTGTAGCGGTGAAATGCACAGATATCAGGAGGAACACCGGTGGCGAAGGCGCCACTCTGGGCCGGCACTGACGCTGAGGAGCGAAAGCGTGGGTAGCAAACAGG	7.4085e-05	NA	0.879773	5.10963	0.900217	0.873323	0.490337	0.763273	-0.0606134	0.865904	0.604446	0.856998	-0.020022	0.847989	NA	NA	NA	NA	0.589429	1	0.110569	0.999129	0.713289	1	0.0943243	0.888782	0.862985	1	-0.0670847	0.876753	NA	NA	NA	NA
Actinobacteria	Actinobacteria	Acidimicrobiales	Iamiaceae	NA	CACGTAGGGGCCAAGCGTTGTCCGGATTTATTGGGCGTAAAGAGCTCGTAGGCGGTTCGACAAGTCGGGTGTGAAAACTCCGGGCTCAACCCGGAGACGCCACCCGATACTGTCGTGACTGGAGTCCGGTAGGGGAGTGGGGAATTCCTGGTGTAGCGGTGAAATGCGCAGATATCAGGAGGAACACCGGTGGCGAAGGCGCCACTCTGGGCCGGTACTGACGCTGAGGAGCGAAAGCGTGGGTAGCAAACAGG	3.48896e-05	NA	0.324836	5.41184	0.896258	0.894978	0.463643	NA	0.126875	0.824948	0.868669	NA	0.271309	0.603877	NA	NA	NA	NA	0.800357	1	-0.0693139	0.999251	0.249581	NA	-0.192218	0.809903	0.368397	NA	-0.201033	0.776012	NA	NA	NA	NA
Actinobacteria	Actinobacteria	Acidimicrobiales	NA	NA	CACGTAGGGGCCAAGCGTTGTCCGGATTTATTGGGCGTAAAGAGCTCGTAGGCGGTTGGGTAAGTCGGGTGTGAAAACTCCAGGCTCAACTTGGAGACGCCACCCGATACTGCTCTGACTTGAGTTCGGTAGGGGAGTGGGGAATTCCTGGTGTAGCGGTGAAATGCGCAGATATCAGGAGGAACACCGGTGGCGAAGGCGCCACTCTGGGCCGAAACTGACGCTGAGGAGCGAAAGCGTGGGTAGCAAACAGG	0.000110041	NA	0.290514	5.38782	0.90574	0.903739	0.188573	0.478456	-0.297317	0.769976	0.239141	0.504546	-0.169134	0.770992	NA	NA	NA	NA	0.794406	1	0.139001	0.999158	0.903671	1	0.0851438	0.90752	0.888919	1	-0.0376151	0.92424	NA	NA	NA	NA
Actinobacteria	Actinobacteria	Acidimicrobiales	Iamiaceae	Aquihabitans	CACGTAGGGGGCAAGCGTTGTCCGGAATTATTGGGCGTAAAGAGCTCGTAGGCGGCTCGGTAAGTCAGGTGTCAAATCCTCAGGCTCAACCTGGGGCTCCACCTGATACTGCTGTGGCTAGAGTCCGGTAGGGGAGCGTGGAATTCCTGGTGTAGCGGTGAAATGCGCAGATATCAGGAGGAACACCAGCGGCGAAGGCGGCGCTCTGGGCCGGAACTGACGCTGAGGAGCGAAAGCGTGGGTAGCAAACAGG	2.63072e-05	NA	1	5.19	0.840287	0.806305	1	NA	0.174037	0.747379	1	NA	0.343166	0.562339	NA	NA	NA	NA	1	NA	0.00841764	0.999147	1	NA	-0.148914	0.819414	1	NA	-0.0664724	0.779173	NA	NA	NA	NA
Actinobacteria	Actinobacteria	Acidimicrobiales	Iamiaceae	Aquihabitans	CACGTAGGGGGCAAGCGTTGTCCGGATTCATTGGGCGTAAAGAGCTCGTAGGCGGTTCGATAAGTCGGGTGTGAAACCTCCAGGCTCAACCTGGAGACGCCACCCGATACTGTCGTGACTAGAGTCCAGTAGGGGAGCGTGGAATTCCTGGTGTAGCGGTGAAATGCGCAGATATCAGGAGGAACACCAGCGGCGAAGGCGGCGCTCTGGGCTGGAACTGACGCTGAGGAGCGAAAGCGTGGGGAGCGAACAGG	0.000547862	7.8428e-05	0.857233	7.75312	0.947876	0.936351	0.764783	0.952821	-0.0249609	0.941888	0.692413	0.920962	0.290406	0.588432	1	NA	-0.0555684	0.820488	0.905019	1	0.059457	0.999205	0.56487	1	-0.295019	0.751455	0.487061	0.995816	-0.594448	0.479345	1	NA	NA	NA
Actinobacteria	Actinobacteria	Acidimicrobiales	Iamiaceae	Aquihabitans	CACGTAGGGGGCAAGCGTTGTCCGGATTCATTGGGCGTAAAGAGCTCGTAGGCGGTTCGATAAGTCGGGTGTGAAACCTCCAGGCTCAACCTGGAGACGCCACCCGATACTGTCGTGACTAGAGTCCAGTAGGGGAGCGTGGAATTCCTGGTGTAGCGGTGAAATGCGCAGATATCAGGAGGAACACCAGCGGCGAAGGCGGCGCTCTGGGCTGGCACTGACGCTGAGGAGCGAAAGCGTGGGGAGCGAACAGG	7.81912e-06	NA	1	NA	NA	NA	1	NA	0.0858558	0.817395	1	NA	NA	NA	NA	NA	NA	NA	1	NA	0.0492356	0.998449	1	NA	NA	NA	1	NA	-0.0733214	0.809316	NA	NA	NA	NA
Actinobacteria	Actinobacteria	Acidimicrobiales	Iamiaceae	Aquihabitans	CACGTAGGGGGCAAGCGTTGTCCGGATTTATTGGGCGTAAAGAGCTCGTAGGCGGCTTAGTAAGTCGGGTGTGAAACCTCCAGGCTCAACCTGGAGACGCCACCCGATACTGCTATAGCTAGAGTCCGGTAGGGGAGCGTGGAATTCCTGGTGTAGCGGTGAAATGCGCAGATATCAGGAGGAACACCAGCGGCGAAGGCGGCGCTCTGGGCCGGAACTGACGCTGAGGAGCGAAAGCGTGGGGAGCAAACAGG	6.64524e-05	NA	0.945601	4.79137	0.773222	0.763147	0.190029	NA	-0.00252177	0.886252	0.868669	NA	0.185187	0.73213	NA	NA	NA	NA	0.167767	1	0.273225	0.992845	0.922631	1	0.0791087	0.83335	0.139557	0.601399	-0.182755	0.791255	NA	NA	NA	NA
Actinobacteria	Actinobacteria	Acidimicrobiales	Iamiaceae	Aquihabitans	CACGTAGGGGGCAAGCGTTGTCCGGATTTATTGGGCGTAAAGAGCTCGTAGGCGGCTTAGTAAGTCGGGTGTGAAACCTCCAGGCTCAACCTGGAGACGCCACCCGATACTGCTGTGGCTAGAGTCCGGTAGGGGAGCGTGGAATTCCTGGTGTAGCGGTGAAATGCGCAGATATCAGGAGGAACACCAGCGGCGAAGGCGGCGCTCTGGGCCGGTACTGACGCTGAGGAGCGAAAGCGTGGGGAGCAAACAGG	6.43961e-05	NA	1	NA	NA	NA	0.330372	NA	0.0555429	0.842749	0.441498	NA	0.0131003	0.811801	NA	NA	NA	NA	0.29731	1	0.112399	0.999144	0.401767	0.959701	0.0763384	0.848713	0.837681	NA	0.0171142	0.85511	NA	NA	NA	NA
Actinobacteria	Actinobacteria	Acidimicrobiales	Iamiaceae	Aquihabitans	CACGTAGGGGGCAAGCGTTGTCCGGATTTATTGGGCGTAAAGAGCTCGTAGGCGGTTCGCTAAGTCGGGTGTGAAACCTCCAGGCTCAACCTGGAGACGCCACCCGATACTGGTGTGACTCGAGTCCGGTAGGGGAGCGTGGAATTCCTGGTGTAGCGGTGAAATGCGCAGATATCAGGAGGAACACCAGCGGCGAAGGCGGCGCTCTGGGCCGGAACTGACGCTGAGGAGCGAAAGCGTGGGTAGCAAACAGG	0.000178327	NA	0.399367	5.99901	0.901702	0.89719	0.248404	0.556802	-0.423695	0.711711	0.500695	0.769171	-0.135154	0.796914	NA	NA	NA	NA	0.754468	1	0.250055	0.999157	0.86476	1	0.0382773	0.910407	0.628973	1	-0.194224	0.812563	NA	NA	NA	NA
Actinobacteria	Actinobacteria	Acidimicrobiales	Iamiaceae	Aquihabitans	CACGTAGGGGGCAAGCGTTGTCCGGATTTATTGGGCGTAAAGAGCTCGTAGGCGGTTCGGTAAGTTGGGTGTGAAACCTCCAGGCTCAACCTGGAGACGCCACCCGATACTGCTGTGACTAGAGTCCGGTAGGGGAGCGTGGAATTCCTGGTGTAGCGGTGAAATGCGCAGATATCAGGAGGAACACCAGCGGCGAAGGCGGCGCTCTGGGCCGGAACTGACGCTGAGGAGCGAAAGCGTGGGTAGCAAACAGG	0.000189682	NA	0.0373268	5.96583	0.733679	0.798201	0.0439487	0.194861	-0.108994	0.834368	0.0727334	0.255376	-0.116928	0.830686	NA	NA	NA	NA	0.945114	1	-0.0811192	0.999129	0.769834	1	-0.11976	0.865694	0.822942	1	-0.0174564	0.897735	NA	NA	NA	NA
Actinobacteria	Actinobacteria	Acidimicrobiales	NA	NA	CACGTAGGGGGCAAGCGTTGTCCGGATTTATTGGGCGTAAAGAGCTCGTAGGCGGTTTCGTAAGTCGGGTGTGAAAACTCTAGGCTCAACCTAGAGACGCCACCCGATACTGCGATGACTAGAGTCCGGTAGGGGAGTGTGGAATTCCTGGTGTAGCGGTGAAATGCGCAGATATCAGGAGGAACACCAACGGCGAAGGCAGCACTCTGGGCCGGAACTGACGCTGAGGAGCGAAAGCGTGGGTAGCGAACAGG	0.00049083	NA	0.00119227	6.30205	0.354813	0.352354	0.000529959	0.00416185	-0.834622	0.277298	0.213366	0.472977	0.0339094	0.810383	NA	NA	NA	NA	0.815166	1	0.0110777	0.999273	0.0387699	0.419256	-0.842286	0.361959	0.0214776	0.216323	-0.825206	0.273482	NA	NA	NA	NA
Actinobacteria	Actinobacteria	Acidimicrobiales	Iamiaceae	Aquihabitans	CACGTAGGGGGCAAGCGTTGTCCGGATTTATTGGGCGTAAAGAGCTCGTAGGTGGCTGAGTAAGTCGGATGTTAAATCCCCAGGCTCAACCTGGGACACCACCCGATACTGCTCTGGCTAGAGTCCGGTAGGGGAGCGTGGAATTCCTGGTGTAGCGGTGAAATGCGCAGATATCAGGAGGAACACCAGCGGCGAAGGCGGCGCTCTGGGCCGGTACTGACACTGAGGAGCGAAAGCGTGGGTAGCAAACAGG	0.000410904	NA	0.152974	6.3353	0.695791	0.694556	0.418627	0.707388	-0.234884	0.830202	0.0280831	0.13334	-1.13995	0.0813243	NA	NA	NA	NA	0.5328	1	-0.16553	0.999129	0.440315	0.991023	0.376366	0.541169	0.162945	0.641116	0.6898	0.132459	NA	NA	NA	NA
Actinobacteria	Actinobacteria	Acidimicrobiales	Iamiaceae	Aquihabitans	CACGTAGGGGGCAAGCGTTGTCCGGATTTATTGGGCGTAAAGAGCTCGTAGGTGGTTCGATAAGTCGGGTGTGAAACCTCCAGGCTCAACCTGGAGACGCCACCCGATACTGTCGTGACTAGAGTCCAGTAGGGGAGCGTGGAATTCCTGGTGTAGCGGTGAAATGCGCAGATATCAGGAGGAACACCAGCGGCGAAGGCGGCGCTCTGGGCTGGCACTGACACTGAGGAGCGAAAGCGTGGGGAGCGAACAGG	7.53138e-05	NA	0.148255	5.40114	0.877545	0.875164	1	1	NA	NA	0.0801152	0.271859	-0.423716	0.618196	NA	NA	NA	NA	0.111882	1	-0.182041	0.998523	0.758384	1	0.295668	0.824044	0.0581989	0.414809	0.593598	0.508543	NA	NA	NA	NA
Actinobacteria	Actinobacteria	Acidimicrobiales	Iamiaceae	NA	CACGTAGGGGGCAAGCGTTGTCCGGATTTATTGGGCGTAAAGAGCTCGTAGGTGGTTCGGTAAGTCGGGTGTGAAAACTCTGGGCTCAACTCAGAGACGCCACCCGATACTGCTGTGACTTGAGTCTGGTAGGGGAGTGTGGAATTCCCAGTGTAGCGGTGAAATGCGCAGATATTGGGAGGAACACCAGTGGCGAAGGCGGCACTCTGGGCCAGTACTGACACTGAGGAGCGAAAGCGTGGGTAGCGAACAGG	5.52185e-06	NA	1	NA	NA	NA	1	NA	0.163874	0.78513	1	NA	NA	NA	NA	NA	NA	NA	1	NA	0.071244	0.999151	1	NA	NA	NA	1	NA	-0.0809505	0.786187	NA	NA	NA	NA
Actinobacteria	Actinobacteria	Acidimicrobiales	Iamiaceae	Iamia	CACGTAGGGGGCAAGCGTTGTCCGGATTTATTGGGCGTAAAGGGCTCGTAGGCGGTTCGACAAGTCGGGTGTGAAACCTCCAGGCTCAACCTGGAGACGCCGCTCGAAACTGTTGTGACTAGAGTCCGGTAGAGGAGTATGGAATTCCTGGTGTAGCGGTGGAATGCGCAGATATCAGGAGGAACACCAGTAGCGAAGGCGATACTCTGGGCCGGTACTGACGCTGAGGAGCGAAAGCATGGGGAGCGAACAGG	7.84446e-06	NA	1	NA	NA	NA	0.644903	NA	0.138576	0.775484	0.868669	NA	0.0848113	0.757198	NA	NA	NA	NA	0.596506	1	0.0535499	0.999211	0.922636	NA	0.0474324	0.880573	0.53066	NA	0.0415232	0.835489	NA	NA	NA	NA
Actinobacteria	Actinobacteria	Acidimicrobiales	Iamiaceae	Iamia	CACGTAGGGGGCAAGCGTTGTCCGGATTTATTGGGCGTAAAGGGCTCGTAGGCGGTTCGACAAGTCGGGTGTGAAACCTCCAGGCTCAACCTGGAGTCGCCGCTCGAAACTGTTGTGACTAGAGTCCGGTAGAGGAGCATGGAATTTGTGGTGTAGCGGTGGAATGCGCAGATATCACAAGGAACACCAGTAGCGAAGGCGATGCTCTGGGCCGGTACTGACGCTGAGGAGCGAAAGCATGGGGAGCGAACAGG	0.000253552	NA	0.713469	6.00079	0.904455	0.886245	0.261009	0.562858	-0.207254	0.848381	0.24682	0.508524	-0.254241	0.730661	NA	NA	NA	NA	0.448223	1	0.299821	0.999144	0.428047	0.986751	0.33465	0.745135	0.972773	1	0.0687556	0.904374	NA	NA	NA	NA
Actinobacteria	Actinobacteria	Acidimicrobiales	NA	NA	CACGTAGGGGGCGAGCGTTGTCCGGAATCATTGGGCGTAAAGAGCTCGTAGGCGGCTCAGTAAGTCGGGTGTGAAACCCCCAGGCTCAACCTGGGGACGCCACCCGATACTGCTGTGGCTAGAGTCCAGTAGGGGAGTGTGGAATTCCCGGTGTAGCGGTGAAATGCGCAGATATCGGGAGGAACACCAGCGGCGAAGGCGGCACTCTGGGCTGGAACTGACGCTGAGGAGCGAAAGCGTGGGTAGCAAACAGG	1.66765e-05	NA	1	NA	NA	NA	0.907794	NA	0.132439	0.798503	0.522423	NA	4.46044e-05	0.813401	NA	NA	NA	NA	0.962046	1	0.0338973	0.999192	0.478718	NA	0.111824	0.861564	0.449478	NA	0.0703968	0.814272	NA	NA	NA	NA
Actinobacteria	Actinobacteria	Acidimicrobiales	NA	NA	CACGTAGGGGGCGAGCGTTGTCCGGATTTATTGGGCGTAAAGAGCTCGTAGGCGGCTCAGTAAGTCAGGTGTGAAAACTCCAGGCTCAACCTGGAGACGCCACCTGATACTGCTGTGGCTAGAGTCCGGTAGGGGAGCATGGAATTCCTGGTGTAGCGGTGAAATGCGCAGATATCAGGAGGAACACCAGTGGCGAAGGCGGTGCTCTGGGCCGGAACTGACGCTGAGGAGCGAAAGCGTGGGGAGCAAACAGG	6.1082e-05	NA	0.423049	5.08888	0.696557	0.691743	0.395863	NA	0.279934	0.646071	0.682753	NA	0.0580202	0.84818	NA	NA	NA	NA	0.962037	1	0.0279465	0.993438	0.226475	0.841152	0.238669	0.779346	0.208569	NA	0.208441	0.773025	NA	NA	NA	NA
Actinobacteria	Actinobacteria	Acidimicrobiales	Iamiaceae	Aquihabitans	CACGTAGGGGGCGAGCGTTGTCCGGATTTATTGGGCGTAAAGAGCTCGTAGGCGGCTCGGTAAGTCAACTGTGAAAGCTCCGGGCTCAACTCGGAGAGGCCAGTTGATACTGCTGTGGCTAGAGTCCGGTAGGGGAGCGTGGAATTCCTGGTGTAGCGGTGAAATGCGCAGATATCAGGAGGAACACCAGCGGCGAAGGCGGCGCTCTGGGCCGGAACTGACGCTGAGGAGCGAAAGCGTGGGTAGCAAACAGG	6.59584e-05	NA	0.429472	5.49134	0.866521	0.873875	0.28124	0.57739	-0.339405	0.697432	0.841865	0.983748	0.0883613	0.794072	NA	NA	NA	NA	0.772145	1	0.120423	0.999165	0.552087	1	-0.204786	0.81754	0.376642	0.927968	-0.422563	0.541845	NA	NA	NA	NA
Actinobacteria	Actinobacteria	Acidimicrobiales	Acidimicrobineae_incertae_sedis	Aciditerrimonas	CACGTAGGGGGCGAGCGTTGTCCGGATTTATTGGGCGTAAAGAGCTCGTAGGCGGCTCGGTAAGTCGGGTGTGAAACCTCCAGGCTCAACCTGGAGACGCCACCTGATACTGCTGTGGCTAGAGTCCGGTAGGGGAGTGTGGAACTCCTGGTGTAGCGGTGAAATGCGCAGATATCAGGAAGAACACCAGCGGCGAAGGCGGCACTCTGGGCCGGAACTGACGCTGAGGAGCGAAAGCGTGGGTAGCAAACAGG	0.000353294	NA	0.0346274	5.99972	0.660002	0.676883	0.0237237	0.12221	-0.70313	0.355057	0.00520016	0.0333518	-1.39042	0.0260871	NA	NA	NA	NA	0.879885	1	0.0205523	0.999207	0.487255	1	0.479971	0.457155	0.586598	1	0.293008	0.33173	NA	NA	NA	NA
Actinobacteria	Actinobacteria	Acidimicrobiales	Acidimicrobineae_incertae_sedis	Aciditerrimonas	CACGTAGGGGGCGAGCGTTGTCCGGATTTATTGGGCGTAAAGAGCTCGTAGGCGGCTCGGTAAGTGAGGTGTGAAAACTCCAGGCTCAACCTGGAGACGCCACCTCATACTGCCGTGGCTAGAGTCCGGTAGGGGAGCATGGAATTCCTGGTGTAGCGGTGAAATGCGCAGATATCAGGAGGAACACCAGTGGCGAAGGCGGTGCTCTGGGCCGGAACTGACGCTGAGGAGCGAAAGCGTGGGGAGCAAACAGG	0.000303914	NA	0.161057	6.74304	0.795472	0.793493	0.182657	0.472635	-0.441012	0.600887	0.308202	0.573198	-0.328953	0.674045	NA	NA	NA	NA	0.944652	1	0.0173834	0.999178	0.700473	1	-0.0742074	0.877634	0.752539	1	-0.109834	0.877662	NA	NA	NA	NA
Actinobacteria	Actinobacteria	Acidimicrobiales	Iamiaceae	Aquihabitans	CACGTAGGGGGCGAGCGTTGTCCGGATTTATTGGGCGTAAAGAGCTCGTAGGCGGCTTAGTAAGTCGGGTGTGAAACCTCCAGGCTCAACCTGGAGACGCCACCCGATACTGCTATAGCTAGAGTCCGGTAGGGGAGCGTGGAATTCCTGGTGTAGCGGTGAAATGCGCAGATATCAGGAGGAACACCAGCGGCGAAGGCGGCGCTCTGGGCCGGAACTGACGCTGAGGAGCGAAAGCGTGGGGAGCAAACAGG	8.28416e-06	NA	1	4.67377	0.868868	0.84286	1	NA	NA	NA	1	NA	NA	NA	NA	NA	NA	NA	1	NA	-0.123107	0.999159	1	NA	-0.136156	0.827765	1	NA	NA	NA	NA	NA	NA	NA
Actinobacteria	Actinobacteria	Acidimicrobiales	NA	NA	CACGTAGGGGGCGAGCGTTGTCCGGATTTATTGGGCGTAAAGAGCTCGTAGGCGGCTTGGTAAGTCGGGTGTGAAACCTCCAGGCTCAACCTGGAGACGCCACTCGATACTGCCATGGCTAGAGTCCGGTAGGGGAGCGTGGAATTCCTGGTGTAGCGGTGAAATGCGCAGATATCAGGAGGAACACCAGCGGCGAAGGCGGCGCTCTGGGCCGGAACTGACGCTGAGGAGCGAAAGCGTGGGGAGCGAACAGG	0.000234885	NA	0.0852558	6.09396	0.842833	0.854684	0.0429383	0.193029	-0.187012	0.836433	0.0849522	0.282023	0.113923	0.779526	NA	NA	NA	NA	0.758718	1	0.0528326	0.999228	0.99882	1	-0.171643	0.825594	0.759814	1	-0.221702	0.758989	NA	NA	NA	NA
Actinobacteria	Actinobacteria	Acidimicrobiales	Iamiaceae	Iamia	CACGTAGGGGGCGAGCGTTGTCCGGATTTATTGGGCGTAAAGAGCTCGTAGGCGGCTTTGTCAGTCGGGTGTGAAACCTCCAGGCTCAACCTGGAGCCGCCACCCGATACTGCAATAGCTAGAGTCCGGTAGGGGAGCATGGAACTCCTGGTGTAGCGGTGAAATGCGCAGATATCAGGAAGAACACCAGTGGCGAAGGCGGTGCTCTGGGCCGGAACTGACGCTGAGGAGCGAAAGCGTGGGGAGCAAACAGG	2.17386e-05	NA	1	NA	NA	NA	1	NA	NA	NA	0.755709	NA	0.0331166	0.842622	NA	NA	NA	NA	1	1	NA	NA	0.704262	NA	0.109873	0.833179	0.669167	NA	0.191263	0.772172	NA	NA	NA	NA
Actinobacteria	Actinobacteria	Acidimicrobiales	Acidimicrobiaceae	NA	CACGTAGGGGGCGAGCGTTGTCCGGATTTATTGGGCGTAAAGAGCTCGTAGGCGGTTCCGTCAGTCGGGTGTGAAAACTCTGGGCTCAACCCAGAGACGCCACCCGATACTGCGGTGACTAGAGTCCGGTAGGGGAGTGCGGAATTCCTGGTGTAGCGGTGAAATGCGCAGATATCAGGAGGAACACCAACGGCGAAGGCAGCACTCTGGGCCGGTACTGACGCTGAGGAGCGAAAGCGTGGGGAGCGAACAGG	0.000229067	NA	0.00204852	5.63184	0.706759	0.726749	0.000315643	0.00262569	-0.543098	0.54889	0.000143164	0.00115379	-1.32393	0.0435067	NA	NA	NA	NA	0.586843	1	0.087594	0.99917	0.450835	0.995119	0.456491	0.631318	0.833103	1	0.0959996	0.908793	NA	NA	NA	NA
Actinobacteria	Actinobacteria	Acidimicrobiales	Iamiaceae	NA	CACGTAGGGGGCGAGCGTTGTCCGGATTTATTGGGCGTAAAGAGCTCGTAGGCGGTTCGCTAAGTCGGGTGTGAAACCTCCAGGCTCAACCTGGAGACGCCACCTGATACTGGTGTGACTAGAGTCCGGTAGGGGAGTGTGGAACTCCTGGTGTAGCGGTGAAATGCGCAGATATCAGGAAGAACACCAGCGGCGAAGGCGGCACTCTGGGCCGGTACTGACGCTGAGGAGCGAAAGCGTGGGTAGCAAACAGG	0.000152356	NA	0.031598	5.76977	0.675809	0.696467	0.0694363	0.265228	-0.112259	0.84084	0.181796	0.434615	-0.00719085	0.814737	NA	NA	NA	NA	0.734154	1	-0.172328	0.999141	0.408439	0.97065	-0.360163	0.722989	0.626062	1	-0.078005	0.853765	NA	NA	NA	NA
Actinobacteria	Actinobacteria	Acidimicrobiales	NA	NA	CACGTAGGGGGCGAGCGTTGTCCGGATTTATTGGGCGTAAAGAGCTCGTAGGCGGTTCGGCAAGTCGGGTGTGAAATTTCGAGGCTCAACCTCGAAACGCCACTCGATACTGCTGTGACTGGAGTCCGGTAGAGGAGTGCGGAATTCCTGGTGTAGCGGTGAAATGCGCAGATATCAGGAGGAACACCAACGGCGAAGGCAGCACTCTGGGCCGGTACTGACGCTGAGGAGCGAAAGCGTGGGGAGCAAACAGG	4.00127e-05	NA	1	NA	NA	NA	1	NA	NA	NA	0.257018	NA	-0.11836	0.805133	NA	NA	NA	NA	1	1	NA	NA	0.22922	0.841152	0.218605	0.80251	0.211159	NA	0.285754	0.696468	NA	NA	NA	NA
Actinobacteria	Actinobacteria	Acidimicrobiales	NA	NA	CACGTAGGGGGCGAGCGTTGTCCGGATTTATTGGGCGTAAAGAGCTCGTAGGCGGTTTCGTAAGTCGGATGTGAAAACTCCAGGCTCAACTTGGAGACGCCATTCGATACTGCGATGACTTGAGTCCGGTAGGGGAGTGTGGAATTCCTGGTGTAGCGGTGAAATGCGCAGATATCAGGAGGAACACCGGCGGCGAAGGCGGCACTCTGGGCCGGTACTGACGCTGAGGAGCGAAAGCGTGGGTAGCAAACAGG	0.000138125	NA	0.00448983	5.08396	0.64208	0.619108	0.00127968	0.00970997	-0.94051	0.131145	0.00708447	0.0438307	-0.283122	0.694305	NA	NA	NA	NA	0.693828	1	0.227543	0.999129	0.875663	1	-0.150255	0.899917	0.582021	1	-0.46158	0.515474	NA	NA	NA	NA
Actinobacteria	Actinobacteria	Acidimicrobiales	NA	NA	CACGTAGGGGGCGAGCGTTGTCCGGATTTATTGGGCGTAAAGAGCTCGTAGGCGGTTTCGTTAGTCGGGTGTGAAAACTCTAGGCTCAACCTGGAGACGCCACCCGATACTGCGATGACTAGAGTCCGGTAGGGGAGTGTGGAATTCCTGGTGTAGCGGTGAAATGCGCAGATATCAGGAGGAACACCAACGGCGAAGGCAGCACTCTGGGCCGGAACTGACGCTGAGGAGCGAAAGCGTGGGTAGCGAACAGG	0.00016897	NA	0.0197825	6.07007	0.73964	0.78688	0.0275163	0.139193	-0.385412	0.67081	0.00882574	0.0535224	-0.398382	0.627217	NA	NA	NA	NA	0.896734	1	-0.008585	0.999316	0.768	1	0.00814494	0.929697	0.670947	1	0.0382346	0.913377	NA	NA	NA	NA
Actinobacteria	Actinobacteria	Acidimicrobiales	NA	NA	CACGTAGGGGGCGAGCGTTGTCCGGATTTATTGGGCGTAAAGAGCTCGTAGGCGGTTTGGCAAGTCGGGTGTGAAATTTCGAGGCTCAACCTCGAAACGCCACTCGATACTGCCATGACTGGAGTCCGGTAGAGGAGTGCGGAATTCCTGGTGTAGCGGTGAAATGCGCAGATATCAGGAGGAACACCAACGGCGAAGGCAGCACTCTGGGCCGGTACTGACGCTGAGGAGCGAAAGCGTGGGGAGCAAACAGG	0.000594393	NA	0.341573	5.05566	0.852172	0.683524	0.229696	0.523515	-0.260383	0.422453	0.817845	0.983748	0.468027	0.460029	NA	NA	NA	NA	0.802359	1	0.0692754	0.999129	0.236926	0.841152	-0.734489	0.370989	0.151833	0.622741	-0.777266	0.245326	NA	NA	NA	NA
Actinobacteria	Actinobacteria	NA	NA	NA	CACGTAGGGGGCGAGCGTTGTCCGGATTTATTGGGCGTAAAGAGCTCGTAGGTGGTTCGGTAAGTCGGGTGTGAAAACTCTGGGCTCAACTCAGAGACGCCACCTGATACTGCCGTGACTTGAGTCTGGTAGGGGAGTGTGGAATTTCCGGTGTAGCGGTGAAATGCGCAGATATCGGAAGGAACACCAGTGGCGAAGGCGGCACTCTGGGCCAGTACTGACACTGAGGAGCGAAAGCGTGGGTAGCGAACAGG	5.26755e-05	NA	0.256256	4.90775	0.879174	0.889735	0.193797	NA	-0.228398	0.809953	0.246713	0.508524	0.089954	0.772531	NA	NA	NA	NA	0.868793	1	0.117743	0.999216	0.981867	1	-0.101296	0.852704	0.886655	1	-0.246135	0.740469	NA	NA	NA	NA
Actinobacteria	Actinobacteria	Acidimicrobiales	Iamiaceae	NA	CACGTAGGGTGCAAGCGTTGTCCGGAATCATTGGGCGTAAAGAGCTCGTAGGCGGCTTAGTAAGTCGGGTGTGAAAACCCCAGGCTCAACCTGGGGACGCCACCCGATACTGCTATAGCTAGAGTCCAGTAGGGGAGTGTGGAATTCCCAGTGTAGCGGTGAAATGCGCAGATATTGGGAGGAACACCAGCGGCGAAGGCGGCACTCTGGGCTGGTACTGACGCTGAGGAGCGAAAGCGTGGGTAGCGAACAGG	0.000306027	5.20573e-05	0.208993	5.19019	0.851505	0.857984	0.177212	NA	-0.075542	0.852927	0.345714	0.60967	-0.0175015	0.820444	1	NA	NA	NA	0.925382	1	0.0106383	0.999224	0.75184	1	-0.162602	0.852222	0.681858	1	-0.109273	0.84689	0.56736	1	0.118109	0.92543
Actinobacteria	Actinobacteria	Actinomycetales	NA	NA	CACGTAGGGTGCAAGCGTTGTCCGGAATTATTGGGCGTAAAGAGCTCGTAGGCGGCCTGTCACGTCGACTGTGAAAACCTAGGGCTCAACCCTGGGCCTGCAGTCGATACGGGCAGGCTTGAGTGTGGTAGGGGAGACTGGAATACCTGGTGTAGCGGTGAAATGCGCAGATATCAGGTGGAACACCGGTGGCGAAGGCGGGTCTCTGGGCCATTACTGACGCTGAGGAGCGAAAGCGTGGGGAGCGAACAGG	0.00018582	NA	0.0238184	5.76719	0.803826	0.834192	0.00976734	0.0592904	-0.632214	0.378684	0.0245172	0.12106	-0.102132	0.80851	NA	NA	NA	NA	0.740285	1	0.29548	0.999129	0.990293	1	-0.0786308	0.902681	0.731025	1	-0.37802	0.666034	NA	NA	NA	NA
Actinobacteria	Actinobacteria	Acidimicrobiales	Iamiaceae	Iamia	CACGTAGGGTGCAAGCGTTGTCCGGATTTATTGGGCGTAAAGGGCTCGTAGGCGGTTCGACAAGTCGGGTGTGAAACCTCCAGGCTCAACCTGGAGTCGCCACTCGAAACTGTTGTGACTAGAGTCCGGTAGGGGAGCATGGAATTCCTGGTGTAGCGGTGGAATGCGCAGATATCAGGAGGAACACCAGTGGCGAAGGCGATGCTCTGGGCCGGTACTGACGCTGAGGAGCGAAAGCATGGGGAGCGAACAGG	4.13883e-05	NA	0.655145	5.3029	0.898195	0.877408	0.941458	NA	0.0781694	0.864534	0.505053	NA	0.117348	0.741763	NA	NA	NA	NA	0.602566	1	-0.0380152	0.999146	0.264931	NA	-0.0990666	0.873312	0.55264	NA	-0.0198568	0.865749	NA	NA	NA	NA
Actinobacteria	Actinobacteria	Actinomycetales	Pseudonocardiaceae	Pseudonocardia	CACGTAGGGTGCGAGCGTTGTCCGGAATTATTGGGCGTAAAGAGCTCGTAGGCGGTGTGTCACGTCGATCGTGAAAACCTGTGGCTTAACTATGGGCGTGCGGTCGATACGGGCATCACTGGAGTTCGGCAGGGGAGACTGGAATTCCTGGTGTAGCGGTGAAATGCGCAGATATCAGGAGGAACACCGGTGGCGAAGGCGGGTCTCTGGGCCGATACTGACGCTGAGGAGCGAAAGCGTGGGGAGCGAACAGG	0.000208627	NA	0.312838	5.43564	0.878491	0.81831	0.932014	1	0.172234	0.775905	0.151777	0.389784	-0.473411	0.582973	NA	NA	NA	NA	0.27285	1	-0.0504665	0.999131	0.669587	1	0.484436	0.640502	0.128233	0.601282	0.597391	0.442881	NA	NA	NA	NA
Actinobacteria	Actinobacteria	Actinomycetales	Pseudonocardiaceae	Pseudonocardia	CACGTAGGGTGCGAGCGTTGTCCGGAATTATTGGGCGTAAAGAGCTCGTAGGCGGTGTGTCACGTCGGCCGTGAAAACCTGCAGCTTAACTGTGGGCGTGCGGTCGATACGGGCATCACTGGAGTTCGGCAGGGGAGACTGGAATTCCTGGTGTAGCGGTGAAATGCGCAGATATCAGGAGGAACACCGGTGGCGAAGGCGGGTCTCTGGGCCGATACTGACGCTGAGGAGCGAAAGCGTGGGGAGCGAACAGG	0.00028011	NA	0.157594	5.30204	0.877444	0.839067	0.944455	NA	0.316412	0.634076	5.04502e-11	6.43765e-10	0.0266249	0.862786	NA	NA	NA	NA	0.138106	1	-0.148319	0.999129	2.70841e-07	5.17565e-06	0.0668384	0.887336	3.13776e-11	7.59701e-10	0.209902	0.743435	NA	NA	NA	NA
Actinobacteria	Actinobacteria	Actinomycetales	Pseudonocardiaceae	Actinomycetospora	CACGTAGGGTGCGAGCGTTGTCCGGAATTATTGGGCGTAAAGAGCTCGTAGGCGGTGTGTCACGTCGGCCGTGAAAACCTGGGGCTTAACTCTGGGCGTGCGGTCGATACGGGCATCACTAGAGTTCGGCAGGGGAGACTGGAATTCCTGGTGTAGCGGTGAAATGCGCAGATATCAGGAGGAACACCGGTGGCGAAGGCGGGTCTCTGGGCCGATACTGACGCTGAGGAGCGAAAGCATGGGGAGCGAACAGG	6.4193e-05	NA	1	NA	NA	NA	1	NA	NA	NA	0.211206	NA	-0.115789	0.791871	NA	NA	NA	NA	1	1	NA	NA	0.187111	0.841152	0.269506	0.747468	0.171564	NA	0.241611	0.723259	NA	NA	NA	NA
Actinobacteria	Actinobacteria	Actinomycetales	Pseudonocardiaceae	Actinomycetospora	CACGTAGGGTGCGAGCGTTGTCCGGAATTATTGGGCGTAAAGAGCTCGTAGGCGGTGTGTCACGTCGGCCGTGAAAACCTGGGGCTTAACTCTGGGCGTGCGGTCGATACGGGCATCACTGGAGTTCGGCAGGGGAGACTGGAATTCCTGGTGTAGCGGTGAAATGCGCAGATATCAGGAGGAACACCGGTGGCGAAGGCGGGTCTCTGGGCCGATACTGACGCTGAGGAGCGAAAGCGTGGGGAGCGAACAGG	0.000546682	0.000289584	1	5.65072	0.884167	0.841829	1	NA	0.136127	0.745071	1	NA	0.260011	0.608785	1	NA	NA	NA	1	NA	-0.021817	0.999129	1	NA	-0.126459	0.835613	1	NA	-0.0912994	0.789337	1	NA	0.0486503	0.927378
Actinobacteria	Actinobacteria	Actinomycetales	Pseudonocardiaceae	Pseudonocardia	CACGTAGGGTGCGAGCGTTGTCCGGAATTATTGGGCGTAAAGAGCTCGTAGGCGGTGTGTCGCGTCGGCCGTGAAAACCTGCAGCTTAACTGTGGGCGTGCGGTCGATACGGGCATCACTGGAGTTCGGCAGGGGAGACTGGAATTCCTGGTGTAGCGGTGAAATGCGCAGATATCAGGAGGAACACCGGTGGCGAAGGCGGGTCTCTGGGCCGATACTGACGCTGAGGAGCGAAAGCGTGGGGAGCGAACAGG	0.000370644	NA	0.633336	6.56461	0.908221	0.908688	0.4483	0.726465	-0.426966	0.713752	0.531454	0.790944	-0.107221	0.841205	NA	NA	NA	NA	0.77839	1	0.174145	0.999134	0.8817	1	0.0483442	0.922147	0.894488	1	-0.0814582	0.873768	NA	NA	NA	NA
Actinobacteria	Actinobacteria	Actinomycetales	Pseudonocardiaceae	Pseudonocardia	CACGTAGGGTGCGAGCGTTGTCCGGAATTATTGGGCGTAAAGAGCTCGTAGGCGGTGTGTCGCGTCGGCCGTGAAAACCTGCAGCTTAACTGTGGGCTTGCGGTCGATACGGGCATCACTGGAGTTCGGCAGGGGAGACTGGAATTCCTGGTGTAGCGGTGAAATGCGCAGATATCAGGAGGAACACCGGTGGCGAAGGCGGGTCTCTGGGCCGATACTGACGCTGAGGAGCGAAAGCGTGGGGAGCGAACAGG	0.000104959	NA	0.945599	4.70881	0.888912	0.877986	0.292207	NA	-0.00845939	0.832641	0.868669	NA	0.115541	0.772245	NA	NA	NA	NA	0.261788	1	0.0565565	0.999156	0.922632	NA	-0.0212121	0.886389	0.222406	NA	-0.0798006	0.849296	NA	NA	NA	NA
Actinobacteria	Actinobacteria	Actinomycetales	Pseudonocardiaceae	Pseudonocardia	CACGTAGGGTGCGAGCGTTGTCCGGAATTATTGGGCGTAAAGAGCTCGTAGGCGGTGTGTCGCGTCGGCCGTGAAAACCTGTGGCTTAACTATGGGCTTGCGGTCGATACGGGCATCACTGGAGTTCGGCAGGGGAGACTGGAATTCCTGGTGTAGCGGTGAAATGCGCAGATATCAGGAGGAACACCGGTGGCGAAGGCGGGTCTCTGGGCCGATACTGACGCTGAGGAGCGAAAGCGTGGGGAGCGAACAGG	1.65555e-05	NA	1	NA	NA	NA	1	NA	NA	NA	1	NA	0.100046	0.761831	NA	NA	NA	NA	1	NA	NA	NA	1	NA	0.0513456	0.849484	1	NA	0.0434256	0.81122	NA	NA	NA	NA
Actinobacteria	Actinobacteria	Actinomycetales	Pseudonocardiaceae	Pseudonocardia	CACGTAGGGTGCGAGCGTTGTCCGGAATTATTGGGCGTAAAGAGCTCGTAGGCGGTGTGTCGCGTCGGCCGTGAAAACCTGTGGCTTAACTGCGGGCTTGCGGTCGATACGGGCATCACTGGAGTTCGGCAGGGGAGACTGGAATTCCTGGTGTAGCGGTGAAATGCGCAGATATCAGGAGGAACACCGGTGGCGAAGGCGGGTCTCTGGGCCGATACTGACGCTGAGGAGCGAAAGCGTGGGGAGCGAACAGG	9.34788e-05	NA	1	5.55624	0.876333	0.832396	1	NA	0.175115	0.762086	1	NA	0.205838	0.728381	NA	NA	NA	NA	1	NA	-0.0469065	0.999145	1	NA	-0.0326886	0.850896	1	NA	-0.0199016	0.841438	NA	NA	NA	NA
Actinobacteria	Actinobacteria	Actinomycetales	Pseudonocardiaceae	Pseudonocardia	CACGTAGGGTGCGAGCGTTGTCCGGAATTATTGGGCGTAAAGAGCTCGTAGGCGGTGTGTCGCGTCGGCCGTGAAAACTTGGGGCTTAACTCTGAGCGTGCGGTCGATACGGGCATCACTTGAGTTCGGCAGGGGAGACTGGAATTCCTGGTGTAGCGGTGAAATGCGCAGATATCAGGAGGAACACCGGTGGCGAAGGCGGGTCTCTGGGCCGATACTGACGCTGAGGAGCGAAAGCATGGGGAGCGAACAGG	0.00141384	4.58481e-05	0.567672	7.3675	0.919648	0.928368	0.549632	0.817375	-0.121296	0.842131	0.0697868	0.249239	-0.699801	0.314652	1	NA	-0.0917592	0.813807	0.978613	1	0.0671942	0.999245	0.213922	0.841152	0.520477	0.546625	0.223933	0.718302	0.41391	0.50436	1	NA	NA	NA
candidate_division_WPS-1	NA	NA	NA	NA	GACAGAGGCCCCAAGCGTTAGGCGGAATCACTGGGCTTAAAGCGTGTGTAGGCGGACGCCTAAGTGTCTTGTGAAATCCCACGGCTCACCCGTGGAACTGCTGGGCATACTGGGCGTCTTGGGCCAACTAGGGGCAGCCGGAACAAGCGGTGGAGCGGTGAAATGCGTAGATATCGCTTGGAACGCCGAAGGTGAAAACAGGCTGCTGGGGTTGTGCCGACGCTGAGACACGAAAGCCAGGGGAGCAAACGGG	7.63999e-05	NA	0.328138	5.58003	0.898345	0.899276	0.559438	0.825556	0.0621159	0.849969	0.416561	0.690777	0.0476932	0.807366	NA	NA	NA	NA	0.691091	1	-0.108079	0.999142	0.867213	1	-0.107815	0.862754	0.817829	1	-0.0322852	0.896338	NA	NA	NA	NA
Proteobacteria	Deltaproteobacteria	Myxococcales	NA	NA	GACAGAGGGTGCAAACGTTGCTCGGAATCACTGGGCGTAAAGGGCGTGTAGGCGGACTTGCAAGTCAGGCGTGAAATCCCTGGGCTCAACCCAGGAATTGCACTTGAAACTGCAAGCCTTGAGTGTCGGAGAGGAAAGTGGAATTCCTGGTGTAGAGGTGAAATTCGTAGATATCAGGAGGAACACCGGTGGCGAAGGCGGCTTTCTGGACGACAACTGACGCTGAGACGCGAAAGCGTGGGGAGCAAACAGG	0.000104579	NA	0.0238932	5.59749	0.736864	0.746815	0.0295368	0.145482	-0.322505	0.684442	0.0147839	0.0823194	-0.416585	0.617681	NA	NA	NA	NA	0.931975	1	-0.0263242	0.999183	0.855201	1	0.031492	0.948489	0.788748	1	0.0490957	0.915026	NA	NA	NA	NA
Proteobacteria	Deltaproteobacteria	Myxococcales	NA	NA	GACAGAGGGTGCAAACGTTGCTCGGAATCACTGGGCGTAAAGGGCGTGTAGGCGGATAGATAAGTCGGGCGTGAAATCCCCAGGCTCAACCTGGGAACTGCACTCGAAACTGTTTGTCTTGAGTATCGGAGAGGAAAGCGGAATACCTGGTGTAGAGGTGAAATTCGTAGATATCAGGTGGAACACCAGTGGCGAAGGCGGCTTTCTGGACGGTAACTGACGCTGAGACGCGAAAGCGTGGGGAGCAAACAGG	0.00107022	NA	8.10292e-10	4.78273	0.894157	0.85079	9.11676e-11	1.15035e-09	0.008514	0.873137	2.0771e-10	2.35597e-09	-0.219953	0.722219	NA	NA	NA	NA	0.732681	1	0.0603271	0.99917	0.829951	1	0.215718	0.80483	0.899096	1	0.154408	0.795082	NA	NA	NA	NA
Proteobacteria	Deltaproteobacteria	Myxococcales	Polyangiaceae	Jahnella	GACAGAGGGTGCAAACGTTGCTCGGAATCACTGGGCGTAAAGGGCGTGTAGGCGGATAGGTAAGTCGGGCGTGAAATCCCTGGGCTCAACCCAGGAACTGCACTCGAAACTACTTGTCTTGAGTGCCGGAGAGGAAAGCGGAATTCCTGGTGTAGAGGTGAAATTCGTAGATATCAGGAGGAACACCGGTGGCGAAGGCGGCTTTCTGGACGGTAACTGACGCTGAGACGCGAAAGCGTGGGGAGCAAACAGG	0.00110507	NA	1.46462e-16	6.29294	0.740939	0.811315	7.67446e-19	3.59101e-17	-0.568995	0.610332	1.43103e-18	6.74236e-17	-0.0923085	0.79032	NA	NA	NA	NA	0.537346	1	0.21217	0.999142	0.585334	1	-0.107781	0.893599	0.943209	1	-0.311008	0.762416	NA	NA	NA	NA
Proteobacteria	Deltaproteobacteria	Myxococcales	NA	NA	GACAGAGGGTGCAAACGTTGCTCGGAATCACTGGGCGTAAAGGGCGTGTAGGCGGGAAGGAAAGTCAGATGTGAAAGCCCTGGGCTCAACCCAGGAACTGCATTTGAAACTCCCTTTCTTGAGTGTCGGAGAGGAAAGCGGAATTCCTGGTGTAGAGGTGAAATTCGTAGATATCAGGAGGAACACCGGTGGCGAAGGCGGCTTTCTGGACGACAACTGACGCTGAGACGCGAAAGCGTGGGGAGCAAACAGG	5.77513e-05	NA	1	4.92554	0.765013	0.744645	1	NA	0.235382	0.722192	1	NA	0.164858	0.719703	NA	NA	NA	NA	1	NA	0.011398	0.999135	1	NA	-0.00504506	0.868123	1	NA	-0.00715159	0.839286	NA	NA	NA	NA
Proteobacteria	Deltaproteobacteria	Myxococcales	NA	NA	GACAGAGGGTGCAAACGTTGCTCGGAATCACTGGGCGTAAAGGGCGTGTAGGCGGGAAGGAAAGTCAGATGTGAAATCCCCAGGCTCAACCTGGGAACTGCATTTGAAACTCCCTTTCTTGAGTACCGGAGAGGAAAGTGGAATTCCTGGTGTAGAGGTGAAATTCGTAGATATCAGGAGGAACACCAGTGGCGAAGGCGGCTTTCTGGACGGTAACTGACGCTGAGACGCGAAAGCGTGGGGAGCAAACAGG	0.000208205	4.75321e-05	0.62418	5.91309	0.923216	0.916028	0.646303	0.8862	0.127465	0.815555	0.230852	0.498678	-0.71838	0.238713	1	NA	-0.0159098	0.830129	0.975068	1	-0.0565088	0.999161	0.477623	1	0.668159	0.472383	0.458337	0.981337	0.772304	0.334111	1	NA	NA	NA
Proteobacteria	Deltaproteobacteria	Myxococcales	NA	NA	GACAGAGGGTGCAAACGTTGCTCGGAATCACTGGGCGTAAAGGGCGTGTAGGCGGGAAGGAAAGTCAGATGTGAAATCCCTGGGCTCAACCCAGGAACTGCATTTGAAACTCCCTTTCTTGAGTGTCGGAGAGGAAAGCGGAATTCCTGGTGTAGAGGTGAAATTCGTAGATATCAGGAGGAACACCGGTGGCGAAGGCGGCTTTCTGGACGACAACTGACGCTGAGACGCGAAAGCGTGGGGAGCAAACAGG	5.31692e-05	NA	1	5.05278	0.884567	0.853804	1	NA	0.129683	0.801021	1	NA	NA	NA	NA	NA	NA	NA	1	NA	-0.0590224	0.999139	1	NA	-0.135562	0.82409	1	NA	-0.0941521	0.819286	NA	NA	NA	NA
Proteobacteria	Deltaproteobacteria	Myxococcales	NA	NA	GACAGAGGGTGCAAACGTTGCTCGGAATCACTGGGCGTAAAGGGCGTGTAGGCGGGAAGGAAAGTCAGATGTGAAATCCCTGGGCTCAACCCAGGAACTGCATTTGAAACTCCCTTTCTTGAGTGTCGGAGAGGAAAGTGGAATTCCTGGTGTAGAGGTGAAATTCGTAGATATCAGGAGGAACACCGGTGGCGAAGGCGGCTTTCTGGACGACAACTGACGCTGAGACGCGAAAGCGTGGGGAGCAAACAGG	0.000583795	NA	0.0247044	6.04994	0.402763	0.373315	0.018905	0.10158	-0.789713	0.26884	0.0466198	0.191357	-0.442055	0.532619	NA	NA	NA	NA	0.918548	1	-0.0202834	0.999238	0.795534	1	-0.115102	0.80238	0.717781	1	-0.110651	0.817487	NA	NA	NA	NA
Proteobacteria	Deltaproteobacteria	Myxococcales	Polyangiaceae	NA	GACAGAGGGTGCAAACGTTGCTCGGAATCACTGGGCGTAAAGGGCGTGTAGGCGGGAAGGAAAGTCGGGCGTGAAATCCCTGGGCTCAACCCAGGAACTGCACTCGAAACTTCTTTTCTTGAGTGCCGGAGAGGAAAGCGGAATTCCTGGTGTAGAGGTGAAATTCGTAGATATCAGGAGGAACACCAGTGGCGAAGGCGGCTTTCTGGACGGTAACTGACGCTGAGACGCGAAAGCGTGGGGAGCAAACAGG	6.90967e-05	NA	1	4.53781	0.722015	0.705791	1	NA	0.298129	0.629222	1	NA	0.0892823	0.805561	NA	NA	NA	NA	1	NA	NA	NA	1	NA	0.108833	0.848031	1	NA	0.132939	0.774501	NA	NA	NA	NA
Proteobacteria	Deltaproteobacteria	Myxococcales	Polyangiaceae	Jahnella	GACAGAGGGTGCAAACGTTGCTCGGAATCACTGGGCGTAAAGGGCGTGTAGGCGGGAAGGTAAGTCGGGCGTGAAATCCCTGGGCTCAACCCAGGAACTGCACTCGAAACTACTTTTCTTGAGTGCCGGAGAGGAAAGCGGAATACCTGGTGTAGAGGTGAAATTCGTAGATATCAGGTGGAACACCAGTGGCGAAGGCGGCTTTCTGGACGGTAACTGACGCTGAGACGCGAAAGCGTGGGGAGCAAACAGG	0.00212012	NA	4.12419e-29	6.76039	0.537357	0.615812	3.32159e-31	1.24338e-28	-0.553821	0.558715	6.89608e-31	1.68954e-28	-0.837471	0.340363	NA	NA	NA	NA	0.664298	1	0.0184538	0.999334	0.712097	1	0.171702	0.795913	0.948211	1	0.131136	0.878569	NA	NA	NA	NA
Proteobacteria	Deltaproteobacteria	Myxococcales	Polyangiaceae	Jahnella	GACAGAGGGTGCAAACGTTGCTCGGAATCACTGGGCGTAAAGGGCGTGTAGGCGGGAAGGTAAGTCGGGCGTGAAATCCCTGGGCTCAACCCAGGAACTGCACTCGAAACTACTTTTCTTGAGTGCCGGAGAGGAAAGCGGAATTCCTGGTGTAGAGGTGAAATTCGTAGATATCAGGAGGAACACCAGTGGCGAAGGCGGCTTTCTGGACGGTAACTGACGCTGAGACGCGAAAGCGTGGGGAGCAAACAGG	0.0010449	NA	0.000380706	6.62026	0.47818	0.535356	2.97009e-05	0.000264715	-0.7608	0.37077	1.85061e-05	0.000157431	-0.625505	0.422962	NA	NA	NA	NA	0.517794	1	0.153203	0.999129	0.448833	0.995119	0.0397737	0.935279	0.911918	1	-0.0932648	0.930742	NA	NA	NA	NA
Proteobacteria	Deltaproteobacteria	Myxococcales	Polyangiaceae	NA	GACAGAGGGTGCAAACGTTGCTCGGAATCACTGGGCGTAAAGGGCGTGTAGGCGGGAAGGTAAGTCGGGCGTGAAATCCCTGGGCTCAACCCAGGAACTGCACTCGAAACTACTTTTCTTGAGTGTCGGAGAGGAAAGCGGAATTCCTGGTGTAGAGGTGAAATTCGTAGATATCAGGAGGAACACCAGTGGCGAAGGCGGCTTTCTGGACGATTACTGACGCTGAGACGCGAAAGCGTGGGGAGCAAACAGG	0.0011946	NA	3.92475e-14	6.17778	0.829633	0.868852	1.82798e-13	3.311e-12	0.0933835	0.810762	6.09734e-18	2.48975e-16	-0.754047	0.313246	NA	NA	NA	NA	0.83722	1	-0.161559	0.99793	0.278008	0.871507	0.474397	0.665469	0.196989	0.683014	0.71456	0.380831	NA	NA	NA	NA
Proteobacteria	Deltaproteobacteria	Myxococcales	NA	NA	GACAGAGGGTGCAAACGTTGCTCGGAATCACTGGGCGTAAAGGGCGTGTAGGCGGGAATGTAAGTCGGGCGTGAAATCCCTAGGCTCAACCTAGGAACTGCACTCGAAACTGCGTTTCTTGAGTACCGGAGAGGAAAGCGGAATTCCTGGTGTAGAGGTGAAATTCGTAGATATCAGGAGGAACACCAGTGGCGAAGGCGGCTTTCTGGACGGTAACTGACGCTGAGACGCGAAAGCGTGGGGAGCAAACAGG	3.77001e-05	NA	1	NA	NA	NA	0.189768	NA	-0.0790553	0.836145	1	NA	NA	NA	NA	NA	NA	NA	0.167529	1	0.2703	0.998614	1	1	NA	NA	0.13935	0.601399	-0.289932	0.711926	NA	NA	NA	NA
Proteobacteria	Deltaproteobacteria	Myxococcales	NA	NA	GACAGAGGGTGCAAACGTTGCTCGGAATCACTGGGCGTAAAGGGCGTGTAGGCGGGAATGTAAGTCGGGCGTGAAATCCCTAGGCTCAACCTAGGAACTGCACTCGAAACTGCGTTTCTTGAGTATCGGAGAGGAAAGCGGAATACCTGGTGTAGAGGTGAAATTCGTAGATATCAGGTGGAACACCAGTGGCGAAGGCGGCTTTCTGGACGATAACTGACGCTGAGACGCGAAAGCGTGGGGAGCAAACAGG	0.000928429	NA	1.49356e-16	6.72186	0.752464	0.824457	9.05206e-18	3.38849e-16	-0.598265	0.503144	3.17126e-15	9.0344e-14	0.0200453	0.804537	NA	NA	NA	NA	0.737994	1	0.144804	0.999129	0.704026	1	-0.181182	0.821451	0.474981	0.9868	-0.387254	0.640438	NA	NA	NA	NA
Proteobacteria	Deltaproteobacteria	Myxococcales	NA	NA	GACAGAGGGTGCAAACGTTGCTCGGAATCACTGGGCGTAAAGGGCGTGTAGGCGGGAATGTAAGTCGGGCGTGAAATCCCTAGGCTCAACCTAGGAACTGCACTCGAAACTGCGTTTCTTGAGTGCCGGAGAGGAAAGCGGAATACCTGGTGTAGAGGTGAAATTCGTAGATATCAGGTGGAACACCAGTGGCGAAGGCGGCTTTCTGGACGGTAACTGACGCTGAGACGCGAAAGCGTGGGGAGCAAACAGG	9.18976e-05	NA	1	NA	NA	NA	1	1	NA	NA	0.0608112	0.227809	-0.368892	0.632752	NA	NA	NA	NA	1	1	NA	NA	0.0506908	0.501516	0.598361	0.574146	0.0445067	0.356904	0.612632	0.499297	NA	NA	NA	NA
Proteobacteria	Deltaproteobacteria	Myxococcales	NA	NA	GACAGAGGGTGCAAACGTTGCTCGGAATCACTGGGCGTAAAGGGCGTGTAGGCGGGAATGTAAGTCGGGCGTGAAATCCCTAGGCTCAACCTAGGAACTGCACTCGAAACTGCGTTTCTTGAGTGCCGGAGAGGAAAGCGGAATTCCTGGTGTAGAGGTGAAATTCGTAGATATCAGGAGGAACACCAGTGGCGAAGGCGGCTTTCTGGACGGTAACTGACGCTGAGACGCGAAAGCGTGGGGAGCAAACAGG	3.82154e-05	NA	1	NA	NA	NA	1	NA	0.121624	0.795551	1	NA	0.114034	0.763466	NA	NA	NA	NA	1	NA	0.00994752	0.998052	1	NA	0.0465498	0.850324	1	NA	-0.00911686	0.844332	NA	NA	NA	NA
Proteobacteria	Deltaproteobacteria	Myxococcales	NA	NA	GACAGAGGGTGCAAACGTTGCTCGGAATCACTGGGCGTAAAGGGCGTGTAGGCGGGCAGGTAAGTCGGGCGTGAAATCCCTGGGCTCAACCCAGGAACTGCACTCGAAACTACCAGTCTTGAGTACCGGAGAGGAAAGCGGAATTCCTGGTGTAGAGGTGAAATTCGTAGATATCAGGAGGAACACCAGTGGCGAAGGCGGCTTTCTGGACGGTAACTGACGCTGAGACGCGAAAGCGTGGGGAGCAAACAGG	0.00688178	0.000716196	5.13403e-24	6.65473	0.516011	0.590037	1.54378e-27	2.16708e-25	-0.398531	0.696741	5.20283e-28	9.10495e-26	-0.710123	0.258696	0.428161	NA	-0.0919281	0.835823	0.430357	1	-0.046005	0.999164	0.373291	0.931559	0.0799316	0.956956	0.918953	1	0.176143	0.901355	0.974628	1	0.0562489	0.945284
Proteobacteria	Deltaproteobacteria	Myxococcales	Polyangiaceae	Jahnella	GACAGAGGGTGCAAACGTTGCTCGGAATCACTGGGCGTAAAGGGCGTGTAGGCGGGCAGGTAAGTCGGGCGTGAAATCCCTGGGCTCAACCCAGGAACTGCACTCGAAACTACTTGCCTTGAGTGCCGGAGAGGAAAGCGGAATTCCTGGTGTAGAGGTGAAATTCGTAGATATCAGGAGGAACACCAGTGGCGAAGGCGGCTTTCTGGACGGTAACTGACGCTGAGACGCGAAAGCGTGGGGAGCAAACAGG	0.000602112	NA	0.945598	4.93936	0.900524	0.851649	0.907794	NA	0.105602	0.819297	0.440754	NA	-0.00824423	0.814764	NA	NA	NA	NA	0.962045	1	-0.0472027	0.999154	0.401057	NA	0.0841754	0.87242	0.374705	NA	0.05727	0.842104	NA	NA	NA	NA
Proteobacteria	Deltaproteobacteria	Myxococcales	NA	NA	GACAGAGGGTGCAAACGTTGCTCGGAATCACTGGGCGTAAAGGGCGTGTAGGCGGGTAGATAAGTCGGGCGTGAAATCCCTAGGCTCAACCTAGGAACTGCACTCGAAACTGTTTATCTTGAGTGCCGGAGAGGAAAGCGGAATTCCTGGTGTAGAGGTGAAATTCGTAGATATCAGGAGGAACACCAGTGGCGAAGGCGGCTTTCTGGACGGTAACTGACGCTGAGACGCGAAAGCGTGGGGAGCAAACAGG	0.00256466	NA	7.35578e-12	3.38028	0.0222083	0.0190067	9.37731e-15	2.1939e-13	-2.02289	0.0178632	6.75508e-16	2.17762e-14	-1.6336	0.0307191	NA	NA	NA	NA	0.313751	1	0.179061	0.999129	0.168949	0.841152	0.256973	0.727171	0.712671	1	0.0860919	0.904283	NA	NA	NA	NA
Proteobacteria	Deltaproteobacteria	Myxococcales	NA	NA	GACAGAGGGTGCAAACGTTGCTCGGAATTACTGGGCGTAAAGCGCGTGTAGGCGGACCACCAAGTCAGGCGTGAAATCCCTGGGCTCAACCCAGGAACTGCACCTGAAACTGGCGGTCTTGAGTGGTGGAGAGGGAAGCAGAATTCCTGGTGTAGAGGTGAAATTCGTAGATATCAGGAGGAACACCGGTGGCGAAGGCGGCTTCCTGGACACTAACTGACGCTGAGACGCGAAAGCGTGGGGAGCAAACAGG	6.56489e-06	0.000221631	0.530028	4.5329	0.750215	0.692241	0.995168	NA	0.182477	0.760362	0.468141	NA	0.288936	0.581723	0.998615	NA	-0.0813704	0.83867	0.525408	1	0.0182099	0.999129	1	NA	NA	NA	0.463719	NA	-0.0706923	0.804361	1	1	NA	NA
Proteobacteria	Deltaproteobacteria	Myxococcales	NA	NA	GACAGAGGGTGCAAACGTTGCTCGGAATTACTGGGCGTAAAGCGCGTGTAGGCGGACCAGCAAGTCAGGCGTGAAATCCCTGGGCTCAACCCAGGAACTGCACCTGAAACTGCTGGTCTGGAGTGGTGGAGAGGGAAGCAGAATTCCTGGTGTAGAGGTGAAATTCGTAGATATCAGGAGGAACACCGGTGGCGAAGGCGGCTTCCTGGACACTAACTGACGCTGAGACGCGAAAGCGTGGGGAGCAAACAGG	0.000486746	NA	0.0856742	6.58815	0.716492	0.756824	0.0902189	0.310785	-0.449937	0.606106	0.0562319	0.216781	-0.163636	0.799734	NA	NA	NA	NA	0.980279	1	-0.00330343	0.999179	0.847713	1	-0.116726	0.902657	0.828389	1	-0.184063	0.835163	NA	NA	NA	NA
Proteobacteria	Deltaproteobacteria	Myxococcales	NA	NA	GACAGAGGGTGCAAACGTTGCTCGGAATTACTGGGCGTAAAGCGCGTGTAGGCGGACCCACAAGTCGGACGTGAAAGCCCTGGGCTCAACCCAGGAACTGCATCCGAAACTGTGGGTCTGGAGTGGTGGAGAGGGAAGCAGAATTCCTGGTGTAGAGGTGAAATTCGTAGATATCAGGAGGAACACCGGTGGCGAAGGCGGCTTCCTGGACACTTACTGACGCTGAGACGCGAAAGCGTGGGGAGCAAACAGG	0.00152593	NA	2.96862e-19	6.70715	0.594304	0.699881	1.11151e-19	6.56959e-18	-0.563088	0.509875	2.50988e-15	7.32049e-14	0.00709763	0.832184	NA	NA	NA	NA	0.912516	1	0.0546787	0.999237	0.281492	0.874041	-0.295969	0.711336	0.235302	0.729781	-0.439078	0.573713	NA	NA	NA	NA
Proteobacteria	Deltaproteobacteria	Myxococcales	NA	NA	GACAGAGGGTGCAAACGTTGCTCGGAATTACTGGGCGTAAAGCGCGTGTAGGCGGACCTGTAAGTTGGACGTGAAAGCCCTGGGCTCAACCCAGGAATTGCATCCAAAACTACAGGCCTAGAGTGATGGAGAGGGTAGCAGAATTCCTGGTGTAGAGGTGAAATTCGTAGATATCAGGAGGAACACCGGTGGCGAAGGCGGCTACCTGGACATCAACTGACGCTGAGACGCGAAAGCGTGGGGAGCAAACAGG	0.000204684	NA	1	NA	NA	NA	1	1	NA	NA	0.019875	0.102729	-0.595565	0.344574	NA	NA	NA	NA	1	1	NA	NA	0.0154465	0.194399	0.744848	0.428354	0.0128982	0.146295	0.746813	0.346121	NA	NA	NA	NA
Proteobacteria	Deltaproteobacteria	Myxococcales	Sandaracinaceae	Sandaracinus	GACAGAGGGTGCAAACGTTGCTCGGAATTACTGGGCGTAAAGCGCGTGTAGGCGGACTGGTAAGTCGGACGTGAAATCCCTGAGCTCAACTCAGGAACTGCATCCGAAACTATCAGTCTGGAGTGGTGGAGAGGGAAGCAGAATTCCTGGTGTAGAGGTGAAATTCGTAGATATCAGGAGGAACACCGGTGGCGAAGGCGGCTTCCTGGACACTAACTGACGCTGAGACGCGAAAGCGTGGGGAGCAAACAGG	0.00048967	NA	1.41497e-17	5.91304	0.741947	0.79032	8.02458e-16	2.37147e-14	0.0358194	0.845436	3.64415e-20	2.34952e-18	-0.67912	0.34098	NA	NA	NA	NA	0.626152	1	-0.173097	0.999163	0.498293	1	0.287842	0.81357	0.244367	0.750385	0.533761	0.536739	NA	NA	NA	NA
Proteobacteria	Deltaproteobacteria	Myxococcales	NA	NA	GACAGAGGGTGCAAACGTTGCTCGGAATTACTGGGCGTAAAGCGCGTGTAGGCGGACTGGTAAGTCGGACGTGAAATCCCTGGGCTCAACCCAGGAACTGCATCCGAAACTATCAGTCTGGAGTGGTGGAGAGGGAAGCAGAATTCCTGGTGTAGAGGTGAAATTCGTAGATATCAGGAGGAACACCGGTGGCGAAGGCGGCTTCCTGGACACTAACTGACGCTGAGACGCGAAAGCGTGGGGAGCAAACAGG	0.000350551	NA	0.563691	5.17728	0.878811	0.884893	0.164481	NA	-0.224417	0.804902	1	1	NA	NA	NA	NA	NA	NA	0.414997	1	0.188171	0.999131	0.456521	0.996955	-0.164105	0.795133	0.119217	0.59849	-0.387552	0.610529	NA	NA	NA	NA
Proteobacteria	Deltaproteobacteria	Myxococcales	Sandaracinaceae	Sandaracinus	GACAGAGGGTGCAAACGTTGCTCGGAATTACTGGGCGTAAAGCGCGTGTAGGCGGGCCTCCAAGTCGGACGTGAAAGCCCTGAGCTCAACTCAGGAACTGCATCCGAAACTGAAGGCCTGGAGTAGTGGAGAGGGAAGCAGAATTCCTGGTGTAGAGGTGAAATTCGTAGATATCAGGAGGAACACCGGTGGCGAAGGCGGCTTCCTGGACACTTACTGACGCTGAGACGCGAAAGCGTGGGGAGCAAACAGG	1.67771e-05	NA	1	4.5863	0.765698	0.756835	1	NA	0.160359	0.747115	1	NA	0.303849	0.585468	NA	NA	NA	NA	1	NA	0.0345743	0.999129	1	NA	NA	NA	1	NA	-0.060779	0.832043	NA	NA	NA	NA
Proteobacteria	Deltaproteobacteria	Myxococcales	Sandaracinaceae	Sandaracinus	GACAGAGGGTGCAAACGTTGCTCGGAATTACTGGGCGTAAAGCGCGTGTAGGCGGGCCTTCAAGTCGGACGTGAAAGCCCTGAGCTCAACTCAGGAACTGCATCCGAAACTGAAGGCCTGGAGTAGTGGAGAGGGAAGCAGAATTCCTGGTGTAGAGGTGAAATTCGTAGATATCAGGAGGAACACCGGTGGCGAAGGCGGCTTCCTGGACACTTACTGACGCTGAGACGCGAAAGCGTGGGGAGCAAACAGG	1.57317e-05	NA	1	4.61899	0.873607	0.855138	1	NA	NA	NA	1	NA	NA	NA	NA	NA	NA	NA	1	NA	-0.143402	0.994356	1	NA	-0.19039	0.810807	1	NA	NA	NA	NA	NA	NA	NA
Proteobacteria	Deltaproteobacteria	Myxococcales	Sandaracinaceae	Sandaracinus	GACAGAGGGTGCAAACGTTGCTCGGAATTACTGGGCGTAAAGCGCGTGTAGGCGGGCCTTCAAGTCGGACGTGAAAGCCCTGAGCTCAACTCAGGAACTGCATCCGAAACTGAAGGCCTGGAGTAGTGGAGAGGGAAGCAGAATTCCTGGTGTAGAGGTGAAATTCGTAGATATCAGGAGGAACACCGGTGGCGAAGGCGGCTTCCTGGCCATTCACTGACGCTGAGACGCGAAAGCGTGGGGAGCAAACAGG	1.1222e-05	NA	1	NA	NA	NA	0.613027	NA	0.149365	0.787791	0.868669	NA	0.129714	0.737874	NA	NA	NA	NA	0.565712	1	0.0565979	0.999167	0.922636	NA	0.0419086	0.854717	0.501579	NA	-0.0106163	0.847134	NA	NA	NA	NA
Proteobacteria	Deltaproteobacteria	Myxococcales	Sandaracinaceae	Sandaracinus	GACAGAGGGTGCAAACGTTGCTCGGAATTACTGGGCGTAAAGCGCGTGTAGGCGGGCCTTCAAGTCGGACGTGAAATCCCTGAGCTCAACTCAGGAACTGCATCCGAAACTGAAGGCCTGGAGTAGTGGAGAGGGAAGCAGAATTCCTGGTGTAGAGGTGAAATTCGTAGATATCAGGAGGAACACCGGTGGCGAAGGCGGCTTCCTGGACACTTACTGACGCTGAGACGCGAAAGCGTGGGGAGCAAACAGG	0.000183518	NA	0.98022	6.34693	0.745496	0.758735	0.907	1	0.414211	0.628608	0.85556	0.983748	0.193707	0.811729	NA	NA	NA	NA	0.926653	1	-0.0473955	0.999156	0.836087	1	0.0672726	0.92783	0.764926	1	0.100909	0.836127	NA	NA	NA	NA
Proteobacteria	Deltaproteobacteria	Myxococcales	NA	NA	GACAGAGGGTGCAAACGTTGCTCGGAATTACTGGGCGTAAAGCGCGTGTAGGCGGGCTGATAAGTCGGACGTGAAATCCCTGAGCTCAACTCAGGAACTGCATTCGAAACTGTCAGTCTGGAGTAGTGGAGAGGAAAGCAGAATTCCTGGTGTAGAGGTGAAATTCGTAGATATCAGGAGGAACACCGGTGGCGAAGGCGGCTTTCTGGACACTTACTGACGCTGAGACGCGAAAGCGTGGGGAGCAAACAGG	4.08396e-05	3.56491e-05	0.252954	5.02248	0.869595	0.875066	0.227785	NA	-0.0781084	0.820038	0.631828	0.879572	0.140256	0.757287	1	NA	-0.0427486	0.83107	0.949659	1	0.00980304	0.999197	0.505392	1	-0.119713	0.856791	0.465925	0.981337	-0.228551	0.781558	1	NA	NA	NA
Proteobacteria	Deltaproteobacteria	Myxococcales	NA	NA	GACAGAGGGTGCAAACGTTGCTCGGAATTACTGGGCGTAAAGCGCGTGTAGGCGGGCTGATAAGTCGGACGTGAAATCCCTGGGCTCAACCCAGGAACTGCATCCGAAACTGTCAGTCTGGAGTGGTGGAGAGGGAAGCAGAATTCCTGGTGTAGAGGTGAAATTCGTAGATATCAGGAGGAACACCGGTGGCGAAGGCGGCTTCCTGGACACTAACTGACGCTGAGACGCGAAAGCGTGGGGAGCAAACAGG	0.000310638	NA	0.257848	5.51208	0.871741	0.883281	0.168155	0.446449	0.028212	0.861626	0.868669	0.983748	0.100737	0.748105	NA	NA	NA	NA	0.803819	1	-0.00345268	0.999173	0.19416	0.841152	-0.0969726	0.855316	0.122317	0.59849	-0.0882305	0.831803	NA	NA	NA	NA
Proteobacteria	Deltaproteobacteria	Myxococcales	NA	NA	GACAGAGGGTGCAAACGTTGCTCGGAATTACTGGGCGTAAAGCGCGTGTAGGCGGTGCCGCACGTCCGATGTGAAAGCCCGGGGCTCAACCCCGGACGTGCATTGGATACGACGGCGCTGGAGTCCTGAAGAGGAGGGCGGAATTCCCGGTGTAGAGGTGAAATTCGTAGATATCGGGAGGAACACCAGTGGCGAAGGCGGCTCTCTGGACAGGTACTGACGCTGAGACGCGAAAGCGTGGGTAGCAAACAGG	0.000108434	NA	0.0283021	5.40496	0.757078	0.77938	0.0202712	0.106376	-0.617996	0.391485	0.0947755	0.298457	0.0531736	0.814499	NA	NA	NA	NA	0.89599	1	0.2137	0.999132	0.593543	1	-0.220822	0.805224	0.506364	0.996332	-0.509212	0.512882	NA	NA	NA	NA
Proteobacteria	Deltaproteobacteria	Myxococcales	NA	NA	GACAGAGGGTGCAAACGTTGCTCGGAATTACTGGGCGTAAAGCGCGTGTAGGCGGTTACGCGAGTCAGGTGTGAAAGCCCGGGGCTCAACCCCGGAAGTGCACTTGATACTACGTAGCTGGAGTCCTGTAGAGGAGAGCGGAATTCCCGGTGTAGAGGTGAAATTCGTAGATATCGGGAGGAACACCAGTGGCGAAGGCGGCTCTCTGGACAGGTACTGACGCTGAGACGCGAAAGCGTGGGTAGCAAACAGG	0.000236933	2.13895e-05	0.0145077	5.9249	0.761303	0.778809	0.00339648	0.0234003	-0.741298	0.291434	0.0432417	0.182659	-0.217034	0.758611	0.793925	NA	-0.0632551	0.811433	0.615428	1	0.243323	0.999129	0.660964	1	-0.135672	0.893351	0.346704	0.896305	-0.388037	0.585466	1	1	NA	NA
Proteobacteria	Deltaproteobacteria	Myxococcales	NA	NA	GACAGAGGGTGCAAACGTTGCTCGGAATTACTGGGCGTAAAGCGCGTGTAGGCTGACCGGAAAGTCGGGCGTGAAATCCCTGAGCTCAACTCAGGAACTGCACTCGAAACTCCCGGTCTAGAGTGGTGGAGAGGGAAGTGGAATTCCTGGTGTAGAGGTGAAATTCGTAGATATCAGGAGGAACACCAGTGGCGAAGGCGGCTTCCTGGACACCAACTGACGCTGAGACGCGAAAGCGTGGGGAGCAAACAGG	2.13315e-05	NA	0.602878	5.00196	0.850196	0.830104	0.570049	NA	0.269015	0.649504	0.758952	NA	0.0998072	0.796665	NA	NA	NA	NA	0.962042	1	-0.122938	0.999152	0.407098	NA	0.0136467	0.900124	0.380501	NA	0.178116	0.772674	NA	NA	NA	NA
Proteobacteria	Deltaproteobacteria	Myxococcales	NA	NA	GACAGAGGGTGCAAACGTTGCTCGGAATTACTGGGCGTAAAGCGCGTGTAGGTGGATTGGTGTGTCAGATGTGAAATCCCTGGGCTCAACCCAGGAACTGCACCTGAAACTACCAGTCTTGAGTGGTGGAGAGGGAAGTGGAATTCCTGGTGTAGAGGTGAAATTCGTAGATATCAGGAGGAACACCAGTGGCGAAGGCGGCTTCCTGGACACCAACTGACGCTGAGACGCGAAAGCGTGGGGAGCAAACAGG	8.68036e-05	1.55342e-05	0.984703	5.82081	0.826223	0.808263	0.780858	NA	0.186374	0.769002	0.75715	0.964229	0.154501	0.798495	0.623651	NA	-0.2102	0.718639	0.795481	1	0.00185489	0.999157	0.74245	1	0.0740823	0.878984	0.556729	1	0.0706455	0.857057	0.768066	1	-0.0902873	0.927324
Proteobacteria	Deltaproteobacteria	Myxococcales	Polyangiaceae	Jahnella	GACAGAGGGTGCAAACGTTGCTCGGAATTACTGGGCGTAAAGGGCGTGTAGGCGGATCGGTAAGTCGGGCGTGAAATCCCTGGGCTCAACCCAGGAACTGCACTCGAAACTGCCAGTCTTGAGTATCGGAGAGGAAAGCGGAATTCCTGGTGTAGAGGTGAAATTCGTAGATATCAGGAGGAACACCAGTGGCGAAGGCGGCTTTCTGGACGGTAACTGACGCTGAGACGCGAAAGCGTGGGGAGCAAACAGG	0.000197109	NA	0.644498	5.11635	0.867049	0.862903	0.907794	NA	0.0314112	0.842314	0.868669	NA	0.10721	0.764912	NA	NA	NA	NA	0.563467	1	-0.0380892	0.999147	0.530382	NA	-0.139517	0.829901	0.960499	NA	-0.101163	0.801453	NA	NA	NA	NA
Proteobacteria	Deltaproteobacteria	Myxococcales	Polyangiaceae	Jahnella	GACAGAGGGTGCAAACGTTGCTCGGAATTACTGGGCGTAAAGGGCGTGTAGGCGGGCAGGTAAGTCGGGCGTGAAATCCCTGGGCTCAACCCAGGAACTGCACTCGAAACTACCAGTCTTGAGTATCGGAGAGGAAAGCGGAATTCCTGGTGTAGAGGTGAAATTCGTAGATATCAGGAGGAACACCAGTGGCGAAGGCGGCTTTCTGGACGGTAACTGACGCTGAGACGCGAAAGCGTGGGGAGCAAACAGG	0.00075902	NA	0.179751	4.97018	0.904276	0.874265	3.43827e-11	4.43814e-10	-0.021726	0.848792	0.731119	0.94654	0.0671922	0.750009	NA	NA	NA	NA	1.35067e-07	4.98058e-06	0.0715461	0.999145	0.0919566	0.705824	-0.0221539	0.881812	3.09165e-12	1.08122e-10	-0.118434	0.846009	NA	NA	NA	NA
Proteobacteria	Deltaproteobacteria	Myxococcales	Polyangiaceae	NA	GACAGAGGGTGCAAACGTTGCTCGGATTTACTGGGCGTAAAGCGCGTGTAGGCGGGAAGAAAAGTCGGGTGTGAAATCCCTGGGCTCAACCTAGGAACTGCATTCGAAACTTTCTTTCTGGAGTGATGGAGAGGAGAGCGGAATTCCCGGTGTAGAGGTGAAATTCGTAGATATCGGGAGGAACACCAGTGGCGAAGGCGGCTCTCTGGCCATCAACTGACGCTGAGACGCGAAAGCGTGGGGAGCAAACAGG	0.000115897	NA	0.171546	5.18061	0.887906	0.886717	0.464251	0.74267	0.124875	0.782131	0.0425727	0.180888	-0.429313	0.598878	NA	NA	NA	NA	0.52298	1	-0.122869	0.99915	0.503766	1	0.367206	0.769391	0.191809	0.670798	0.480728	0.541122	NA	NA	NA	NA
Proteobacteria	Deltaproteobacteria	Myxococcales	Labilitrichaceae	Labilithrix	GACAGAGGGTGCAAACGTTGTTCGGAATTACTGGGCGTAAAGCGAGTGTAGGCGGTCTCAAAAGTCAGGTGTGAAAGCCCTGGGCTCAACCCAGGAAGTGCACTTGAAACTGCGAGGCTAGAGTACTGGAGAGGTTGGTGGAATTCTCGGTGTAGAGGTGAAATTCGTAGATATCGAGAGGAACACCGGTGGCGAAGGCGGCCAACTGGACAGATACTGACGCTGAGACTCGAAAGCGTGGGGAGCAAACAGG	0.000160989	0.000117735	0.848812	6.75677	0.935872	0.929905	0.634588	0.875482	0.385619	0.554219	0.529575	0.790944	0.250219	0.670746	0.792249	NA	-0.22768	0.72713	0.775871	1	-0.446162	0.999129	0.661308	1	-0.183459	0.828421	0.878081	1	0.150074	0.814598	0.537079	1	-0.168052	0.926692
Proteobacteria	Deltaproteobacteria	Myxococcales	Polyangiaceae	NA	GACAGAGGGTGCAAACGTTGTTCGGAATTACTGGGCGTAAAGCGAGTGTAGGCGGTCTGAAAAGTCAGGTGTGAAAGCCCTGGGCTCAACCCAGGAAGTGCACTTGAAACTGCCAGGCTAGAGTATCGGAGAGGTTGGTGGAATTCTCGGTGTAGAGGTGAAATTCGTAGATATCGAGAGGAACACCGGTGGCGAAGGCGGCCAACTGGACGAATACTGACGCTGAGACTCGAAAGCGTGGGGAGCAAACAGG	0.000299063	NA	0.67488	6.63437	0.719491	0.728595	0.906704	1	-0.0304774	0.883105	0.599422	0.854865	-0.568466	0.496078	NA	NA	NA	NA	0.591339	1	-0.306421	0.999129	0.91576	1	-0.00077149	0.959468	0.520401	1	0.406118	0.59738	NA	NA	NA	NA
Proteobacteria	Deltaproteobacteria	Myxococcales	Polyangiaceae	NA	GACAGAGGGTGCAAACGTTGTTCGGAATTACTGGGCGTAAAGCGAGTGTAGGCGGTCTGAAAAGTCAGGTGTGAAAGCCCTGGGCTCAACCCAGGAAGTGCACTTGAAACTGCCAGGCTAGAGTGTCGGAGAGGTTGGTGGAATTCTCGGTGTAGAGGTGAAATTCGTAGATATCGAGAGGAACACCGGTGGCGAAGGCGGCCAACTGGACGAACACTGACGCTGAGACTCGAAAGCGTGGGGAGCAAACAGG	0.000168463	NA	0.484258	6.77374	0.656146	0.650066	0.151455	0.40984	0.478323	0.486845	0.0292702	0.137456	0.546853	0.38578	NA	NA	NA	NA	0.460658	1	-0.0520469	0.999141	0.136908	0.80939	-0.0965384	0.840607	0.45257	0.981337	-0.09979	0.821243	NA	NA	NA	NA
Proteobacteria	Deltaproteobacteria	Myxococcales	Labilitrichaceae	Labilithrix	GACAGAGGGTGCAAACGTTGTTCGGAATTACTGGGCGTAAAGCGAGTGTAGGCGGTTTGGTAAGTCGGATGTGAAAGCCCCGGGCTCAACCCGGGAAGTGCACTCGATACTGCCAAGCTAGAGTATCGGAGAGGTTGGTGGAATTCTCGGTGTAGAGGTGAAATTCGTAGATATCGAGAGGAACACCGGTGGCGAAGGCGGCCAACTGGACGAATACTGACGCTGAGACTCGAAAGCGTGGGGAGCAAACAGG	0.000185094	NA	0.0584537	5.6397	0.837214	0.873803	0.013037	0.0758576	-0.571545	0.582447	0.0338034	0.152801	-0.142745	0.808954	NA	NA	NA	NA	0.5473	1	0.216288	0.999129	0.815091	1	0.00789887	0.910692	0.712746	1	-0.294471	0.735422	NA	NA	NA	NA
Proteobacteria	Deltaproteobacteria	Myxococcales	NA	NA	GACAGAGGGTGCAAACGTTGTTCGGAATTACTGGGCGTAAAGCGCGCGTAGGCAGCAGCGTGTGTCGGGCGTGAAATCCCACGGCTCAACCGTGGAAGTGCACTCGAAACTGCGCAGCTAGAGTCTCGGAGAGGAAGGCGGAATGCTTGGTGTAGAGGTGAAATTCGTAGATATCAAGCGGAACACCGGTGGCGAAGGCGGCCTTCTGGACGATGACTGACGCTGAAGCGCGAAAGCGTGGGGAGCAAACAGG	5.65138e-05	NA	0.724156	5.35683	0.821434	0.79594	0.918623	NA	0.138106	0.843594	0.138781	0.370384	0.340711	0.560738	NA	NA	NA	NA	0.648892	1	0.0888481	0.999139	0.258752	0.851007	-0.107757	0.857521	0.113448	0.585375	-0.147033	0.792578	NA	NA	NA	NA
Proteobacteria	Deltaproteobacteria	Myxococcales	Phaselicystidaceae	Phaselicystis	GACAGAGGGTGCAAACGTTGTTCGGAATTACTGGGCGTAAAGCGCGTGTAGGCGGCACGGCAAGTCGGATGTGAAAGCCCGCGGCTCAACCGTGGAAGTGCACTCGAAACTGCCGAGCTAGAGTCTCGGAGAGGAAGGTGGAATGCTTGGTGTAGAGGTGAAATTCGTAGATATCAAGCAGAACACCTGTGGCGAAGGCGGCCTTCTGGACGATGACTGACGCTGAGACGCGAAAGCGTGGGGAGCAAACAGG	6.91285e-05	NA	0.945598	4.86538	0.864346	0.841986	0.367213	NA	0.044651	0.862701	1	NA	NA	NA	NA	NA	NA	NA	0.331772	1	0.0224938	0.999164	0.922633	NA	-0.107537	0.841104	0.285303	NA	-0.146948	0.793982	NA	NA	NA	NA
Proteobacteria	Deltaproteobacteria	Myxococcales	NA	NA	GACAGAGGGTGCAAACGTTGTTCGGAATTACTGGGCGTAAAGCGCGTGTAGGCGGCAGCGTGTGTCGGGCGTGAAATCCCACGGCTCAACCGTGGAAGTGCACTCGAAACTGCGCAGCTAGAGTCCTGGAGAGGAAGGTGGAATGCTTGGTGTAGAGGTGAAATTCGTAGATATCAAGCGGAACACCGGTGGCGAAGGCGGCCTTCTGGACAGTGACTGACGCTGAGACGCGAAAGCGTGGGGAGCAAACAGG	6.53624e-05	NA	0.945601	4.80738	0.883887	0.871481	0.907794	NA	0.156929	0.785954	0.230059	NA	-0.0859025	0.812541	NA	NA	NA	NA	0.962042	1	-0.0440935	0.999139	0.204398	0.841152	0.112674	0.88307	0.187792	NA	0.176758	0.807908	NA	NA	NA	NA
Proteobacteria	Deltaproteobacteria	Myxococcales	Polyangiaceae	NA	GACAGAGGGTGCAAACGTTGTTCGGAATTACTGGGCGTAAAGCGCGTGTAGGCGGCAGGGCATGTCGGATGTGAAATCCCGTGGCTCAACCACGGAAGTGCACCCGAAACTGCCCAGCTTGAGTCTCGGAGAGGAAGGCGGAATGCTTGGTGTAGAGGTGAAATTCGTAGATATCAAGCGGAACACCGGTGGCGAAGGCGGCCTTCTGGACGATGACTGACGCTGAGACGCGAAAGCGTGGGGAGCAAACAGG	3.24072e-05	NA	1	NA	NA	NA	0.30784	NA	-0.0796095	0.869283	0.868669	NA	0.134531	0.756358	NA	NA	NA	NA	0.276313	1	0.243289	0.997574	0.922633	NA	0.0100585	0.858083	0.235381	NA	-0.156628	0.797519	NA	NA	NA	NA
Proteobacteria	Deltaproteobacteria	Myxococcales	Phaselicystidaceae	Phaselicystis	GACAGAGGGTGCAAACGTTGTTCGGAATTACTGGGCGTAAAGCGCGTGTAGGCGGCCATCTAAGTCGGGCGTGAAATCCCACGGCTCAACCGTGGAAGTGCACTCGAAACTGGATGGCTAGAGTCCTGGAGAGGAAGGTGGAATGCTTGGTGTAGAGGTGAAATTCGTAGATATCAAGCGGAACACCGGTGGCGAAGGCGGCCTTCTGGACAGTGACTGACGCTGAGACGCGAAAGCGTGGGGAGCAAACAGG	0.000792387	NA	5.84568e-21	6.83172	0.618188	0.711806	2.47033e-18	9.9078e-17	-0.389397	0.698951	2.19365e-13	4.07155e-12	-0.101876	0.813368	NA	NA	NA	NA	0.500312	1	-0.0834416	0.999183	0.0378694	0.414633	-0.266857	0.808368	0.160272	0.63654	-0.158532	0.79483	NA	NA	NA	NA
Proteobacteria	Deltaproteobacteria	Myxococcales	Polyangiaceae	NA	GACAGAGGGTGCAAACGTTGTTCGGAATTACTGGGCGTAAAGCGCGTGTAGGCGGCCCTGCAAGTCGGATGTGAAATCCCACGGCTCAACCATGGAAGTGCATTCGAAACTGCAGAGCTAGAGTCCTGGAGAGGAAGGTGGAATGCTTGGTGTAGAGGTGAAATTCGTAGATATCAAGCGGAACACCGGTGGCGAAGGCGGCCTTCTGGACAGTGACTGACGCTGAGACGCGAAAGCGTGGGGAGCAAACAGG	0.000428284	NA	0.00428293	6.50592	0.637408	0.726368	0.00504024	0.0336916	-0.366984	0.693289	0.0267365	0.12844	-0.144898	0.791491	NA	NA	NA	NA	0.95742	1	-0.0530306	0.999184	0.511933	1	-0.222072	0.769661	0.546864	1	-0.170929	0.808795	NA	NA	NA	NA
Proteobacteria	Deltaproteobacteria	Myxococcales	Polyangiaceae	NA	GACAGAGGGTGCAAACGTTGTTCGGAATTACTGGGCGTAAAGCGCGTGTAGGCGGCCCTGCAAGTCGGATGTGAAATCCCACGGCTCAACCGTGGAAGTGCATTCGAAACTGCAGGGCTAGAGTCCTGGAGAGGAAGGTGGAATGCTTGGTGTAGAGGTGAAATTCGTAGATATCAAGCGGAACACCGGTGGCGAAGGCGGCCTTCTGGACAGTGACTGACGCTGAGACGCGAAAGCGTGGGGAGCAAACAGG	0.000206856	NA	0.0137373	4.84501	0.891632	0.863754	2.65599e-14	5.35367e-13	-0.0684515	0.848504	5.84822e-13	1.00902e-11	-0.0192087	0.808225	NA	NA	NA	NA	2.96224e-07	9.89275e-06	0.119949	0.999172	2.39415e-06	4.12326e-05	0.072654	0.888725	0.681457	1	-0.0617675	0.877124	NA	NA	NA	NA
Proteobacteria	Deltaproteobacteria	Myxococcales	Polyangiaceae	Byssovorax	GACAGAGGGTGCAAACGTTGTTCGGAATTACTGGGCGTAAAGCGCGTGTAGGCGGCCCTGTAAGTCGGATGTGAAATCCCACGGCTCAACCGTGGAAGTGCATTCGAAACTACAGGGCTAGAGTTCTGGAGAGGAAGGTGGAATGCTTGGTGTAGAGGTGAAATTCGTAGATATCAAGCGGAACACCGGTGGCGAAGGCGGCCTTCTGGACAGTAACTGACGCTGAGACGCGAAAGCGTGGGGAGCAAACAGG	6.19351e-05	NA	1	NA	NA	NA	1	NA	NA	NA	0.162936	0.409011	-0.200174	0.779651	NA	NA	NA	NA	1	1	NA	NA	0.142513	0.8149	0.378047	0.74028	0.129487	0.601282	0.390539	0.642397	NA	NA	NA	NA
Proteobacteria	Deltaproteobacteria	Myxococcales	NA	NA	GACAGAGGGTGCAAACGTTGTTCGGAATTACTGGGCGTAAAGCGCGTGTAGGCGGCCCTGTAAGTCGGGTGTGAAATCCCACGGCTCAACCGTGGAAGTGCACTCGAAACTACAGGGCTAGAGTCCTGGAGAGGAAGGTGGAATGCTTGGTGTAGAGGTGAAATTCGTAGATATCAAGCGGAACACCGGTGGCGAAGGCGGCCTTCTGGACAGTGACTGACGCTGAGACGCGAAAGCGTGGGGAGCAAACAGG	0.000330447	NA	0.0414182	5.50283	0.867751	0.859479	0.0413059	0.188179	-0.0884123	0.850879	0.00355385	0.0237895	-0.743761	0.314947	NA	NA	NA	NA	0.999329	1	0.0242447	0.999198	0.371384	0.930127	0.630657	0.567247	0.37176	0.917736	0.488511	0.488645	NA	NA	NA	NA
Proteobacteria	Deltaproteobacteria	Myxococcales	Polyangiaceae	Chondromyces	GACAGAGGGTGCAAACGTTGTTCGGAATTACTGGGCGTAAAGCGCGTGTAGGCGGCCTCGCAAGTCGGGTGTGAAAGCCCTGGGCTCAACCCAGGAAGTGCACTCGATACTGCAAGGCTTGAGTTCCGGAGAGGAAAGCGGAATTCTCGGTGTAGAGGTGAAATTCGTAGATATCGAGAGGAACACCGGTGGCGAAGGCGGCTTTCTGGACGGCGACTGACGCTGAGACGCGAAAGCGTGGGGAGCAAACAGG	0.000206258	NA	0.831815	7.03288	0.94621	0.954471	0.443847	0.721332	0.322986	0.641521	0.091762	0.294263	0.544937	0.387482	NA	NA	NA	NA	0.579927	1	-0.347651	0.999141	0.140196	0.8149	-0.610087	0.566579	0.355591	0.904422	-0.179402	0.822569	NA	NA	NA	NA
Proteobacteria	Deltaproteobacteria	Myxococcales	Polyangiaceae	NA	GACAGAGGGTGCAAACGTTGTTCGGAATTACTGGGCGTAAAGCGCGTGTAGGCGGCGTAGCAAGTCGGGCGTGAAAGCCCACGGCTCAACCGTGGAAGAGCACTCGAAACTGCTGCGCTAGAGTTCTGGAGAGGAAGGCGGAATGCTTGGTGTAGAGGTGAAATTCGTAGATATCAAGCGGAACACCGGTGGCGAAGGCGGCCTTCTGGACAGTGACTGACGCTGAAACGCGAAAGCGTGGGGAGCAAACAGG	5.71739e-05	NA	0.496405	5.25789	0.884677	0.864666	0.267056	NA	-0.0817001	0.871737	1	NA	NA	NA	NA	NA	NA	NA	0.666459	1	0.0133314	0.999162	0.397199	0.955288	-0.165552	0.806263	0.201688	NA	-0.319354	0.726092	NA	NA	NA	NA
Proteobacteria	Deltaproteobacteria	Myxococcales	Phaselicystidaceae	Phaselicystis	GACAGAGGGTGCAAACGTTGTTCGGAATTACTGGGCGTAAAGCGCGTGTAGGCGGCTAAGTAAGTCGGGCGTGAAATCCCACGGCTCAACCGTGGAAGTGCACTCGAAACTGCATAGCTAGAGTCCTGGAGAGGAAGGTGGAATGCTTGGTGTAGAGGTGAAATTCGTAGATATCAAGCGGAACACCGGTGGCGAAGGCGGCCTTCTGGACAGTGACTGACGCTGAGACGCGAAAGCGTGGGGAGCAAACAGG	0.00127738	NA	1.83161e-08	5.44801	0.148777	0.182391	1.2519e-05	0.000112471	-0.410512	0.671607	9.72332e-07	8.50513e-06	-1.55596	0.0438384	NA	NA	NA	NA	0.180465	1	-0.458762	0.999129	0.436758	0.991023	-0.046548	0.952823	0.574196	1	0.529272	0.421425	NA	NA	NA	NA
Proteobacteria	Deltaproteobacteria	Myxococcales	Polyangiaceae	Minicystis	GACAGAGGGTGCAAACGTTGTTCGGAATTACTGGGCGTAAAGCGCGTGTAGGCGGCTATGCAAGTCGGATGTGAAAGCCCTCGGCTCAACCGGGGAAGTGCACCCGAAACTGCAAAGCTAGAGTCTCGGAGAGGATCGTGGAATTCTCGGTGTAGAGGTGAAATTCGTAGATATCGAGAGGAACACCGGTGGCGAAGGCGGCGATCTGGACGATGACTGACGCTGAGACGCGAAAGCGTGGGGAGCAAACAGG	7.15862e-05	NA	0.945604	4.55438	0.862741	0.834918	0.579793	NA	0.0721751	0.849182	0.288432	NA	-0.0885904	0.795344	NA	NA	NA	NA	0.533719	1	0.0315827	0.999161	0.258285	0.851007	0.0987882	0.878989	0.610607	NA	0.0553926	0.873191	NA	NA	NA	NA
Proteobacteria	Deltaproteobacteria	Myxococcales	NA	NA	GACAGAGGGTGCAAACGTTGTTCGGAATTACTGGGCGTAAAGCGCGTGTAGGCGGCTATGCAAGTCGGGCGTGAAATCCCACGGCTCAACCGTGGAAGTGCACTCGAAACTGCGTAGCTAGAGTCTCGGAGAGGAAGGTGGAATACTTGGTGTAGAGGTGAAATTCGTAGATATCAAGTGGAACACCGGTGGCGAAGGCGGCCTTCTGGACGATGACTGACGCTGAGACGCGAAAGCGTGGGGAGCAAACAGG	3.9519e-05	NA	1	4.60297	0.870037	0.841393	1	NA	0.121484	0.790011	1	NA	0.145954	0.731713	NA	NA	NA	NA	1	NA	-0.0142176	0.999217	1	NA	-0.0314864	0.86463	1	NA	0.0406082	0.812725	NA	NA	NA	NA
Proteobacteria	Deltaproteobacteria	Myxococcales	NA	NA	GACAGAGGGTGCAAACGTTGTTCGGAATTACTGGGCGTAAAGCGCGTGTAGGCGGCTATGTAAGTCGGGCGTGAAATCCCACGGCTCAACCGTGGAAGTGCACCCGAAACTGCGTAGCTAGAGTCCTGGAGAGGAAGGTGGAATGCTTGGTGTAGAGGTGAAATTCGTAGATATCAAGCGGAACACCGGTGGCGAAGGCGGCCTTCTGGACAGTGACTGACGCTGAGACGCGAAAGCGTGGGGAGCAAACAGG	0.000336481	NA	0.0764638	5.37555	0.869139	0.889295	0.0306354	0.149581	-0.0912909	0.873954	0.0115921	0.0682705	-0.45543	0.605261	NA	NA	NA	NA	0.692108	1	0.0414602	0.999207	0.444566	0.992274	0.292237	0.795799	0.712397	1	0.147612	0.834401	NA	NA	NA	NA
Proteobacteria	Deltaproteobacteria	Myxococcales	Polyangiaceae	NA	GACAGAGGGTGCAAACGTTGTTCGGAATTACTGGGCGTAAAGCGCGTGTAGGCGGCTCGGAAAGTCGGATGTGAAAGCCCTGGGCTTAACCTAGGAAGTGCATTCGAAACTCCCGAGCTTGAGTTCTGGAGAGGGAAGCGGAATTCTCGGTGTAGAGGTGAAATTCGTAGATATCGAGAGGAACACCGGTGGCGAAGGCGGCTTCCTGGACAGTGACTGACGCTGAGACGCGAAAGCGTGGGGAGCAAACAGG	8.20016e-05	NA	0.182868	5.97677	0.902971	0.903195	0.294007	NA	-0.00674506	0.855714	0.860186	0.983748	0.297406	0.602428	NA	NA	NA	NA	0.775743	1	-0.0281877	0.999129	0.131039	0.796101	-0.272987	0.741827	0.21971	0.711092	-0.232233	0.735097	NA	NA	NA	NA
Proteobacteria	Deltaproteobacteria	Myxococcales	Polyangiaceae	NA	GACAGAGGGTGCAAACGTTGTTCGGAATTACTGGGCGTAAAGCGCGTGTAGGCGGCTTGGCAAGTCGGGTGTGAAAGCCCCGGGCTCAACCTGGGAAGTGCACTCGAAACTGCTTGGCTTGAGTACTGGAGAGGGAAGCGGAATTCTCGGTGTAGAGGTGAAATTCGTAGATATCGAGAGGAACACCGGTGGCGAAGGCGGCTTCCTGGACAGTTACTGACGCTGAGACGCGAAAGCGTGGGGAGCAAACAGG	0.000126012	NA	0.091725	5.65759	0.827605	0.853165	0.105236	0.335739	-0.260968	0.794548	0.589693	0.845872	-0.00232673	0.814927	NA	NA	NA	NA	0.946237	1	-0.00663506	0.999187	0.249111	0.841608	-0.132724	0.866329	0.277664	0.80363	-0.14341	0.823848	NA	NA	NA	NA
Proteobacteria	Deltaproteobacteria	Myxococcales	Polyangiaceae	Jahnella	GACAGAGGGTGCAAACGTTGTTCGGAATTACTGGGCGTAAAGCGCGTGTAGGCGGCTTGGCAAGTCGGGTGTGAAAGCCCTGGGCTCAACCCAGGAAGTGCACTCGAAACTGCTTCGCTCGAGTATCGGAGAGGAAAGCGGAATTCTCGGTGTAGAGGTGAAATTCGTAGATATCGAGAGGAACACCGGTGGCGAAGGCGGCTTTCTGGACGATTACTGACGCTGAGACGCGAAAGCGTGGGGAGCAAACAGG	0.000356882	NA	0.841691	6.58463	0.847948	0.867046	0.692055	0.911111	-0.155049	0.863906	0.873061	0.983901	-0.25023	0.771947	NA	NA	NA	NA	0.551141	1	-0.0620118	0.999129	0.719056	1	-0.0034117	0.975243	0.813022	1	0.0434495	0.890064	NA	NA	NA	NA
Proteobacteria	Deltaproteobacteria	Myxococcales	Polyangiaceae	Jahnella	GACAGAGGGTGCAAACGTTGTTCGGAATTACTGGGCGTAAAGCGCGTGTAGGCGGCTTGGCAAGTCGGGTGTGAAAGCCCTGGGCTCAACCTAGGAAGTGCACTCGAAACTGCCTCGCTGGAGTGCCGGAGAGGAAAGCGGAATTCTCGGTGTAGAGGTGAAATTCGTAGATATCGAGAGGAACACCGGTGGCGAAGGCGGCTTTCTGGACGGTTACTGACGCTGAGACGCGAAAGCGTGGGGAGCAAACAGG	8.49186e-05	NA	0.441029	5.31997	0.843936	0.844025	0.338224	NA	-0.0729024	0.867399	0.868669	NA	0.0942027	0.783832	NA	NA	NA	NA	0.851118	1	-0.00326435	0.999163	0.348728	NA	-0.241667	0.79777	0.260804	NA	-0.166522	0.812948	NA	NA	NA	NA
Proteobacteria	Deltaproteobacteria	Myxococcales	NA	NA	GACAGAGGGTGCAAACGTTGTTCGGAATTACTGGGCGTAAAGCGCGTGTAGGCGGTCAGGCAAGTCGGATGTGAAATCCCGTGGCTCAACTACGGAAGTGCACCCGAAACTGCTTGACTTGAGTCCCGGAGAGGAAGGCGGAATGCTTGGTGTAGAGGTGAAATTCGTAGATATCAAGCGGAACACCGGTGGCGAAGGCGGCCTTCTGGACGAGGACTGACGCTGAGACGCGAAAGCGTGGGGAGCAAACAGG	4.69961e-05	NA	0.298925	5.08064	0.874622	0.862111	0.19017	NA	-0.0551349	0.867514	1	1	NA	NA	NA	NA	NA	NA	0.78478	1	0.0397064	0.999189	0.223863	0.841152	-0.226934	0.796982	0.136798	0.601399	-0.268275	0.720975	NA	NA	NA	NA
Proteobacteria	Deltaproteobacteria	Myxococcales	Polyangiaceae	NA	GACAGAGGGTGCAAACGTTGTTCGGAATTACTGGGCGTAAAGCGCGTGTAGGCTGCTCCGCAAGTCGGATGTGAAAGCCCTGGGCTCAACCTAGGAAGTGCATTCGATACTGCAGAGCTTGAGTCCTGGAGAGGAAGGCGGAATTCTCGGTGTAGAGGTGAAATTCGTAGATATCGAGAGGAACACCGGTGGCGAAGGCGGCCTTCTGGACAGTGACTGACGCTGAGACGCGAAAGCGTGGGGAGCAAACAGG	9.98196e-05	NA	1	NA	NA	NA	0.907794	NA	0.120631	0.815383	0.222269	NA	-0.0414591	0.830304	NA	NA	NA	NA	0.962042	1	0.0132657	0.994283	0.197248	0.841152	0.158138	0.842724	0.181075	NA	0.139712	0.790461	NA	NA	NA	NA
Proteobacteria	Deltaproteobacteria	Myxococcales	Polyangiaceae	Polyangium	GACAGAGGGTGCAAACGTTGTTCGGAATTACTGGGCGTAAAGCGCGTGTAGGCTGCTCGGAAAGTCGGATGTGAAAGCCCTGGGCTCAACCTAGGAAGTGCATTCGAAACTTCCGAGCTGGAGTGCTGGAGAGGAAGGCGGAATTCTCGGTGTAGAGGTGAAATTCGTAGATATCGAGAGGAACACCGGTGGCGAAGGCGGCCTTCTGGACAGCCACTGACGCTGAGACGCGAAAGCGTGGGGAGCAAACAGG	0.00011398	NA	0.114854	5.91507	0.833454	0.860405	0.347762	0.643777	0.0304522	0.866015	0.257957	0.523404	0.0552974	0.814864	NA	NA	NA	NA	0.520314	1	-0.0661487	0.999162	0.652842	1	-0.107012	0.871799	0.846677	1	0.0135151	0.876002	NA	NA	NA	NA
Proteobacteria	Deltaproteobacteria	Myxococcales	Polyangiaceae	Polyangium	GACAGAGGGTGCAAACGTTGTTCGGAATTACTGGGCGTAAAGCGCGTGTAGGCTGCTGGGCAAGTCGGATGTGAAAGCCCTGGGCTCAACCCAGGAAGTGCATTCGAAACTGCCGAGCTGGAGTCCTGGAGAGGAAGGCGGAATTCTCGGTGTAGAGGTGAAATTCGTAGATATCGAGAGGAACACCGGTGGCGAAGGCGGCCTTCTGGACAGTGACTGACGCTGAGACGCGAAAGCGTGGGGAGCAAACAGG	7.93886e-05	NA	0.838615	6.08868	0.903007	0.888243	0.200961	NA	0.432601	0.496131	0.1827	0.434615	0.28915	0.636419	NA	NA	NA	NA	0.138476	1	-0.32677	0.999143	0.124733	0.783794	-0.190504	0.821671	0.957627	1	0.0712555	0.772276	NA	NA	NA	NA
Proteobacteria	Deltaproteobacteria	Myxococcales	Polyangiaceae	Byssovorax	GACAGAGGGTGCAAACGTTGTTCGGAATTACTGGGCGTAAAGCGCGTGTAGGCTGCTTCGAAAGTCGGATGTGAAAGCCCTGGGCTCAACCTAGGAAGTGCATTCGAAACTTCGAAGCTGGAGTCCTGGAGAGGAAGGCGGAATTCTCGGTGTAGAGGTGAAATTCGTAGATATCGAGAGGAACACCGGTGGCGAAGGCGGCCTTCTGGACAGTGACTGACGCTGAGACGCGAAAGCGTGGGGAGCAAACAGG	3.12662e-05	NA	1	4.79539	0.886312	0.857135	1	NA	NA	NA	1	NA	NA	NA	NA	NA	NA	NA	1	NA	-0.102659	0.998936	1	NA	-0.150589	0.805621	1	NA	NA	NA	NA	NA	NA	NA
Proteobacteria	Deltaproteobacteria	Myxococcales	Polyangiaceae	NA	GACAGAGGGTGCAAACGTTGTTCGGAATTACTGGGCGTAAAGCGCGTGTAGGCTGCTTCGCAAGTCGGATGTGAAAGCCCTGGGCTCAACCCAGGAAGTGCATTCGAAACTGCAAAGCTGGAGTCCTGGAGAGGAAGGCGGAATTCTCGGTGTAGAGGTGAAATTCGTAGATATCGAGAGGAACACCGGTGGCGAAGGCGGCCTTCTGGACAGTGACTGACGCTGAGACGCGAAAGCGTGGGGAGCAAACAGG	9.66637e-05	NA	1	NA	NA	NA	1	1	NA	NA	0.0599573	0.225993	-0.388127	0.655802	NA	NA	NA	NA	1	1	NA	NA	0.0499587	0.501516	0.528103	0.636623	0.0438514	0.353903	0.545118	0.532807	NA	NA	NA	NA
Proteobacteria	Deltaproteobacteria	Myxococcales	Polyangiaceae	Chondromyces	GACAGAGGGTGCAAACGTTGTTCGGAATTACTGGGCGTAAAGCGCGTGTAGGCTGCTTCGCAAGTCGGATGTGAAAGCCCTGGGCTCAACCCAGGAAGTGCATTCGAAACTGCAGAGCTGGAGTCCTGGAGAGGAAGGCGGAATTCTCGGTGTAGAGGTGAAATTCGTAGATATCGAGAGGAACACCGGTGGCGAAGGCGGCCTTCTGGACAGTGACTGACGCTGAGACGCGAAAGCGTGGGGAGCAAACAGG	9.32957e-05	NA	1	5.05194	0.87258	0.847571	1	NA	0.100312	0.799084	1	NA	0.0857294	0.747164	NA	NA	NA	NA	1	NA	-0.0422121	0.999172	1	NA	-0.017589	0.855288	1	NA	0.00592138	0.856297	NA	NA	NA	NA
Proteobacteria	Deltaproteobacteria	Myxococcales	Polyangiaceae	Polyangium	GACAGAGGGTGCAAACGTTGTTCGGAATTACTGGGCGTAAAGCGCGTGTAGGCTGCTTGGAAAGTCGGATGTGAAAGCCCTGGGCTCAACCTAGGAAGTGCATTCGAAACTTCCAAGCTCGAGTTTCGGAGAGGAAGGCGGAATTCTCGGTGTAGAGGTGAAATTCGTAGATATCGAGAGGAACATCGGTGGCGAAGGCGGCCTTCTGGACGATGACTGACGCTGAGACGCGAAAGCGTGGGGAGCAAACAGG	3.51128e-05	NA	0.970939	4.82993	0.817653	0.798997	0.57598	NA	0.276343	0.712255	0.730418	NA	-0.0214123	0.856354	NA	NA	NA	NA	0.550841	1	-0.0519529	0.999151	0.757704	NA	0.203495	0.822208	0.364908	NA	0.194823	0.773868	NA	NA	NA	NA
Proteobacteria	Deltaproteobacteria	Myxococcales	Polyangiaceae	Byssovorax	GACAGAGGGTGCAAACGTTGTTCGGAATTACTGGGCGTAAAGCGCGTGTAGGCTGCTTGGAAAGTCGGATGTGAAAGCCCTGGGCTCAACCTAGGAAGTGCATTCGAAACTTCCAAGCTGGAGTGCTGGAGAGGAAGGCGGAATTCTCGGTGTAGAGGTGAAATTCGTAGATATCGAGAGGAACACCGGTGGCGAAGGCGGCCTTCTGGACAGTAACTGACGCTGAGACGCGAAAGCGTGGGGAGCAAACAGG	5.90795e-05	NA	0.429998	5.50925	0.869646	0.87141	0.437727	NA	0.0263746	0.834413	0.868669	NA	0.137563	0.754299	NA	NA	NA	NA	0.989261	1	-0.0443327	0.999215	0.339164	NA	-0.120376	0.840032	0.345833	NA	-0.086228	0.817024	NA	NA	NA	NA
Proteobacteria	Deltaproteobacteria	Myxococcales	Polyangiaceae	Chondromyces	GACAGAGGGTGCAAACGTTGTTCGGAATTACTGGGCGTAAAGCGCGTGTAGGCTGTTCTGCAAGTCGGGTGTGAAAGCCCCGGGCTCAACCTGGGAAGTGCACTCGAAACTGCAGAACTCGAGTCCTGGAGAGGAAGGCGGAATTCTCGGTGTAGAGGTGAAATTCGTAGATATCGAGAGGAACACCGGTGGCGAAGGCGGCCTTCTGGACAGTGACTGACGCTGAGACGCGAAAGCGTGGGGAGCAAACAGG	9.63382e-05	NA	0.305432	5.7818	0.833196	0.85334	0.9024	NA	0.140867	0.772265	0.213665	0.472977	-0.0718982	0.818653	NA	NA	NA	NA	0.250688	1	-0.208708	0.999149	0.825953	1	-0.0435327	0.91512	0.171471	0.648294	0.139207	0.814721	NA	NA	NA	NA
Proteobacteria	Deltaproteobacteria	Myxococcales	NA	NA	GACAGAGGGTGCAAACGTTGTTCGGATTTACTGGGCGTAAAGCGCGTGTAGGCGGCCTTGCAAGTCGGATGTGAAAGCCCACGGCTCAACCGTGGAAGTGCATCCGAAACTGCATAGCTTGAGTCTCGGAGAGGAAGGTGGAATGCTTGGTGTAGAGGTGAAATTCGTAGATATCAAGCAGAACACCTGCGGCGAAGGCGGCCTTCTGGACGATGACTGACGCTGAGACGCGAAAGCGTGGGGAGCAAACAGG	0.000102326	NA	0.337831	5.66627	0.869027	0.869042	0.278418	NA	-0.128238	0.857752	0.868669	NA	0.1091	0.773932	NA	NA	NA	NA	0.899762	1	0.0489476	0.999297	0.260488	0.851007	-0.131911	0.833708	0.211023	NA	-0.171935	0.781632	NA	NA	NA	NA
Proteobacteria	Deltaproteobacteria	Myxococcales	Polyangiaceae	NA	GACAGAGGGTGCAAACGTTGTTCGGATTTACTGGGCGTAAAGCGCGTGTAGGCGGCCTTGCAAGTCGGATGTGAAAGCCCACGGCTCAACCGTGGAAGTGCATCCGAAACTGCATCGCTTGAGTCTCGGAGAGGAAGGTGGAATGCTTGGTGTAGAGGTGAAATTCGTAGATATCAAGCAGAACACCTGCGGCGAAGGCGGCCTTCTGGACGATGACTGACGCTGAGACGCGAAAGCGTGGGGAGCAAACAGG	0.000131795	NA	0.345495	5.20791	0.888484	0.893602	0.22925	NA	-0.10825	0.840119	1	1	NA	NA	NA	NA	NA	NA	0.794607	1	0.0597709	0.999171	0.266942	0.860428	-0.2203	0.773331	0.170933	0.648294	-0.297865	0.693116	NA	NA	NA	NA
Proteobacteria	Deltaproteobacteria	Myxococcales	Polyangiaceae	Minicystis	GACAGAGGGTGCAAACGTTGTTCGGATTTACTGGGCGTAAAGCGCGTGTAGGCGGCTTGGCAAGTCGGACGTGAAAGCCCACGGCTCAACCGTGGAAGCGCATCCGAAACTGCTTCGCTCGAGTCTCGGAGAGGAAGGTGGAATGCTTGGTGTAGAGGTGAAATTCGTAGATATCAAGCAGAACACCTGCGGCGAAGGCGGCCTTCTGGACGATGACTGACGCTGAGACGCGAAAGCGTGGGGAGCAAACAGG	0.000162576	NA	0.315671	5.54949	0.874698	0.872031	0.907794	NA	-0.0263685	0.874553	0.868669	NA	0.122729	0.75902	NA	NA	NA	NA	0.262612	1	0.0101234	0.999198	0.241919	NA	-0.12071	0.829519	0.960499	NA	-0.119294	0.823792	NA	NA	NA	NA
Proteobacteria	Deltaproteobacteria	Myxococcales	Polyangiaceae	Minicystis	GACAGAGGGTGCAAACGTTGTTCGGATTTACTGGGCGTAAAGCGCGTGTAGGCGGCTTGGCAAGTCGGATGTGAAAGCCCACGGCTCAACCGTGGAAGCGCACCCGAAACGGCCTCGCTCGAGTCTCGGAGAGGAAGGTGGAATGCTTGGTGTAGAGGTGAAATTCGTAGATATCAAGCAGAACACCTGCGGCGAAGGCGGCCTTCTGGACGATGACTGACGCTGAGACGCGAAAGCGTGGGGAGCAAACAGG	0.00453446	0.000173277	2.3431e-13	3.60768	0.00891683	0.0177929	1.24074e-12	1.96247e-11	-1.62827	0.0504535	3.08887e-13	5.48387e-12	-1.2621	0.0939051	1	NA	-0.121023	0.809734	0.801847	1	-0.0828999	0.999129	0.967058	1	-0.118257	0.834516	0.833928	1	-0.0409906	0.960272	1	NA	-0.0813943	0.929486
Proteobacteria	Deltaproteobacteria	Myxococcales	Polyangiaceae	Minicystis	GACAGAGGGTGCAAACGTTGTTCGGATTTACTGGGCGTAAAGCGCGTGTAGGCGGCTTGGCAAGTCGGATGTGAAAGCCCACGGCTCAACCGTGGAAGCGCATCCGAAACGGCCTCGCTCGAGTCTCGGAGAGGAAGGTGGAATGCTTGGTGTAGAGGTGAAATTCGTAGATATCAAGCAGAACACCTGCGGCGAAGGCGGCCTTCTGGACGATGACTGACGCTGAGACGCGAAAGCGTGGGGAGCAAACAGG	0.00167257	NA	0.0077339	7.27119	0.340575	0.334193	0.00273871	0.0194657	-0.977019	0.160271	0.00420456	0.0275904	-0.539452	0.509878	NA	NA	NA	NA	0.737654	1	0.0404332	0.999129	0.841097	1	-0.0119555	0.967655	0.893019	1	-0.0787842	0.891641	NA	NA	NA	NA
Proteobacteria	Deltaproteobacteria	Myxococcales	Polyangiaceae	Minicystis	GACAGAGGGTGCAAACGTTGTTCGGATTTACTGGGCGTAAAGCGCGTGTAGGCGGCTTGGCAAGTCGGATGTGAAAGCCCACGGCTCAACCGTGGAAGCGCATCCGAAACTGCTTCGCTCGAGTCTCGGAGAGGAAGGTGGAATGCTTGGTGTAGAGGTGAAATTCGTAGATATCAAGCAGAACACCTGCGGCGAAGGCGGCCTTCTGGACGATGACTGACGCTGAGACGCGAAAGCGTGGGGAGCAAACAGG	0.00114422	NA	2.28491e-26	7.3708	0.572594	0.682969	4.93082e-26	5.53731e-24	-0.820503	0.384571	4.96371e-25	6.08054e-23	-0.46736	0.578433	NA	NA	NA	NA	0.940676	1	0.0575967	0.999174	0.763774	1	-0.0596553	0.927599	0.821115	1	-0.0893415	0.843545	NA	NA	NA	NA
Proteobacteria	Deltaproteobacteria	Myxococcales	Polyangiaceae	NA	GACAGAGGGTGCAAACGTTGTTCGGATTTACTGGGCGTAAAGCGCGTGTAGGCGGCTTGGCAAGTCGGATGTGAAAGCCCACGGCTCAACCGTGGAAGCGCATCCGAAACTGCTTCGCTTGAGTCTCGGAGAGGAAGGTGGAATGCTTGGTGTAGAGGTGAAATTCGTAGATATCAAGCAGAACACCTGCGGCGAAGGCGGCCTTCTGGACGATGACTGACGCTGAGACGCGAAAGCGTGGGGAGCAAACAGG	0.000716678	NA	2.62569e-07	6.43247	0.807255	0.855852	8.90702e-08	8.40553e-07	-0.107215	0.828248	1.03797e-08	9.85666e-08	-0.129762	0.780623	NA	NA	NA	NA	0.841981	1	-0.051293	0.999155	0.56297	1	-0.0119027	0.931495	0.704569	1	0.029149	0.887244	NA	NA	NA	NA
Proteobacteria	Deltaproteobacteria	Myxococcales	Polyangiaceae	NA	GACAGAGGGTGCAAACGTTGTTCGGATTTACTGGGCGTAAAGCGCGTGTAGGCGGCTTGGCAAGTTGGATGTGAAAGCCCACGGCTCAACCGTGGAAGAGCATCCAAAACTGCTTCGCTCGAGTCTCGGAGAGGAAGGTGGAATGCTTGGTGTAGAGGTGAAATTCGTAGATATCAAGCAGAACACCTGCGGCGAAGGCGGCCTTCTGGACGATGACTGACGCTGAGACGCGAAAGCGTGGGGAGCAAACAGG	0.000379321	NA	1.25596e-12	6.19269	0.721692	0.790744	1	1	NA	NA	4.70455e-14	9.76793e-13	-0.24069	0.739332	NA	NA	NA	NA	4.0567e-13	1.43607e-10	-0.439458	0.987296	0.655194	1	0.038746	0.936365	1.42067e-14	7.45259e-13	0.405957	0.612481	NA	NA	NA	NA
Proteobacteria	Deltaproteobacteria	Myxococcales	Polyangiaceae	NA	GACAGAGGGTGCAAACGTTGTTCGGATTTACTGGGCGTAAAGCGCGTGTAGGCGGCTTGGCAAGTTGGATGTGAAAGCCCACGGCTCAACCGTGGAAGCGCATCCAAAACTGCTTCGCTCGAGTCTCGGAGAGGAAGGTGGAATGCTTGGTGTAGAGGTGAAATTCGTAGATATCAAGCAGAACACCTGCGGCGAAGGCGGCCTTCTGGACGATGACTGACGCTGAGACGCGAAAGCGTGGGGAGCAAACAGG	0.00187844	NA	6.32538e-33	6.82214	0.371081	0.445079	4.59184e-30	1.28916e-27	-0.231421	0.770151	1.51118e-34	9.25596e-32	-1.17545	0.100016	NA	NA	NA	NA	0.560793	1	-0.31187	0.999129	0.750352	1	0.140562	0.827696	0.368208	0.916155	0.614602	0.43822	NA	NA	NA	NA
Proteobacteria	Deltaproteobacteria	Myxococcales	Phaselicystidaceae	Phaselicystis	GACAGAGGGTGCAAACGTTGTTCGGATTTACTGGGCGTAAAGCGCGTGTAGGCGGCTTTGCAAGTCGGATGTGAAAGCCCACGGCTCAACCGTGGAAGTGCATCCGAAACTGCATGGCTGGAGTCCCGGAGAGGAAGGTGGAATGCTTGGTGTAGAGGTGAAATTCGTAGATATCAAGCAGAACACCTGCGGCGAAGGCGGCCTTCTGGACGGTGACTGACGCTGAGACGCGAAAGCGTGGGGAGCAAACAGG	2.61508e-05	NA	0.902211	4.8072	0.836614	0.824025	0.574806	NA	-0.0612316	0.858331	0.536413	NA	0.255703	0.613007	NA	NA	NA	NA	0.660653	1	0.0918962	0.999152	0.457701	0.997359	-0.116861	0.833215	0.237284	NA	-0.2957	0.697053	NA	NA	NA	NA
Proteobacteria	Deltaproteobacteria	Myxococcales	Polyangiaceae	NA	GACAGAGGGTGCAAACGTTGTTCGGATTTACTGGGCGTAAAGCGCGTGTAGGCGGCTTTGCAAGTCGGATGTGAAAGCCCACGGCTCAACCGTGGAAGTGCATCCGAAACTGCATGGCTGGAGTCTCGGAGAGGAAGGTGGAATGCTTGGTGTAGAGGTGAAATTCGTAGATATCAAGCAGAACACCTGCGGCGAAGGCGGCCTTCTGGACGATGACTGACGCTGAGACGCGAAAGCGTGGGGAGCAAACAGG	0.000141186	NA	0.0518358	5.90878	0.777155	0.814089	0.116564	0.362607	-0.0796295	0.865769	0.0719604	0.255167	0.0245507	0.823466	NA	NA	NA	NA	0.703648	1	-0.104759	0.999149	0.882743	1	-0.248566	0.829396	0.815783	1	-0.0635153	0.879261	NA	NA	NA	NA
Proteobacteria	Deltaproteobacteria	Myxococcales	Polyangiaceae	NA	GACAGAGGGTGCAAACGTTGTTCGGATTTACTGGGCGTAAAGCGCGTGTAGGCGGCTTTGCAAGTCGGATGTGAAAGCCCACGGCTCAACCGTGGAAGTGCATCCGAAACTGCATGGCTTGAGTCTCGGAGAGGAAGGTGGAATGCTTGGTGTAGAGGTGAAATTCGTAGATATCAAGCAGAACACCTGCGGCGAAGGCGGCCTTCTGGACGATGACTGACGCTGAGACGCGAAAGCGTGGGGAGCAAACAGG	0.000525395	NA	0.147035	5.88427	0.839864	0.87009	0.907794	1	0.0221654	0.854013	0.868669	0.983748	0.104637	0.756889	NA	NA	NA	NA	0.117106	1	-0.0310928	0.999165	0.105867	0.76018	-0.186443	0.812159	0.960499	1	-0.0386852	0.834068	NA	NA	NA	NA
Proteobacteria	Deltaproteobacteria	Myxococcales	Polyangiaceae	NA	GACAGAGGGTGCAAACGTTGTTCGGATTTACTGGGCGTAAAGCGTGTGTAGGCGGCTTCGCAAGTTGGATGTGAAAGCCCACGGCTCAACCGTGGAAGCGCATCCAAAACTGCGTCGCTCGAGTCTCGGAGAGGAAGGTGGAATGCTTGGTGTAGAGGTGAAATTCGTAGATATCAAGCAGAACACCTGCGGCGAAGGCGGCCTTCTGGACGATGACTGACGCTGAGACACGAAAGCGTGGGGAGCAAACAGG	0.000461451	NA	0.0754663	6.90277	0.728442	0.768282	0.0645389	0.254306	-0.19042	0.832345	1.77876e-10	2.03643e-09	0.307032	0.567382	NA	NA	NA	NA	0.943067	1	-0.0158757	0.999176	2.46114e-16	4.29161e-14	-0.580402	0.577998	1.36757e-16	1.22984e-14	-0.356329	0.654011	NA	NA	NA	NA
Proteobacteria	Deltaproteobacteria	Myxococcales	NA	NA	GACAGAGGGTGCAAACGTTGTTCGGATTTACTGGGCGTAAAGCGTGTGTAGGCGGCTTCGCAAGTTGGATGTGAAATCCCACGGCTCAACCGTGGACGTGCATCCAAAACTGCGTCGCTGGAGTCTCGGAGAGGAAGGTGGAATGCTTGGTGTAGAGGTGAAATTCGTAGATATCAAGCAGAACACCTGCGGCGAAGGCGGCCTTCTGGACGATGACTGACGCTGAGACACGAAAGCGTGGGGAGCAAACAGG	0.000341066	NA	7.2764e-13	6.04484	0.762511	0.816173	1.5142e-12	2.32938e-11	-0.206893	0.807107	3.61489e-10	4.02051e-09	0.00679943	0.816624	NA	NA	NA	NA	0.918426	1	-0.0276502	0.999155	0.3629	0.929234	-0.161369	0.849596	0.419353	0.963298	-0.0957237	0.84479	NA	NA	NA	NA
Proteobacteria	Deltaproteobacteria	Myxococcales	NA	NA	GACAGAGGGTGCAAACGTTGTTCGGATTTACTGGGCGTAAAGCGTGTGTAGGCGGCTTCGTAAGTTGGATGTGAAATCCCACGGCTCAACCGTGGACGTGCATCCAAAACTGCGTCGCTGGAGTCTCGGAGAGGAAGGTGGAATGCTTGGTGTAGAGGTGAAATTCGTAGATATCAAGCAGAACACCTGCGGCGAAGGCGGCCTTCTGGACGATGACTGACGCTGAGACACGAAAGCGTGGGGAGCAAACAGG	0.00014897	NA	0.333482	5.60926	0.838622	0.861272	0.28066	0.577255	0.0311441	0.85233	0.258013	0.523404	-0.0118889	0.803458	NA	NA	NA	NA	0.910679	1	-0.103313	0.999172	0.869189	1	-0.0962569	0.886544	0.958123	1	-0.013076	0.868462	NA	NA	NA	NA
Proteobacteria	Deltaproteobacteria	Myxococcales	Polyangiaceae	Minicystis	GACAGAGGGTGCAAACGTTGTTCGGATTTACTGGGCGTAAAGCGTGTGTAGGCGGCTTGGCAAGTCGGATGTGAAAGCCCACGGCTCAACCGTGGAAGCGCATCCGAAACGGCCTCGCTCGAGTCTCGGAGAGGAAGGTGGAATGCTTGGTGTAGAGGTGAAATTCGTAGATATCAAGCAGAACACCTGCGGCGAAGGCGGCCTTCTGGACGATGACTGACGCTGAGACACGAAAGCGTGGGGAGCAAACAGG	0.000638309	NA	2.79742e-13	5.80888	0.876364	0.878874	3.27953e-13	5.66602e-12	0.0197921	0.872508	1.58896e-14	3.68488e-13	-0.636171	0.480723	NA	NA	NA	NA	0.982516	1	-0.0290154	0.999129	0.702795	1	0.425526	0.742736	0.686598	1	0.423389	0.634771	NA	NA	NA	NA
Proteobacteria	Deltaproteobacteria	Myxococcales	Polyangiaceae	Minicystis	GACAGAGGGTGCAAACGTTGTTCGGATTTACTGGGCGTAAAGCGTGTGTAGGCGGCTTGGCAAGTTGGATGTGAAAGCCCACGGCTCAACCGTGGAAGCGCACCCAAAACTGCTTCGCTCGAGTCTCGGAGAGGAAGGTGGAATGCTTGGTGTAGAGGTGAAATTCGTAGATATCAAGCAGAACACCTGCGGCGAAGGCGGCCTTCTGGACGATGACTGACGCTGAGACACGAAAGCGTGGGGAGCAAACAGG	0.000234418	NA	0.242192	5.69727	0.895477	0.895249	0.907794	1	0.0835658	0.815397	0.207108	0.467877	-0.142427	0.799839	NA	NA	NA	NA	0.198294	1	-0.0746616	0.999172	0.926284	1	0.0190759	0.894818	0.168049	0.647015	0.161509	0.802647	NA	NA	NA	NA
Proteobacteria	Deltaproteobacteria	Myxococcales	Polyangiaceae	NA	GACAGAGGGTGCAAACGTTGTTCGGATTTACTGGGCGTAAAGCGTGTGTAGGCGGCTTGGCAAGTTGGATGTGAAAGCCCACGGCTCAACCGTGGAAGCGCATCCAAAACTGCTTCGCTCGAGTCTCGGAGAGGAAGGTGGAATGCTTGGTGTAGAGGTGAAATTCGTAGATATCAAGCAGAACACCTGCGGCGAAGGCGGCCTTCTGGACGATGACTGACGCTGAGACACGAAAGCGTGGGGAGCAAACAGG	6.15793e-05	NA	1	NA	NA	NA	1	NA	0.129931	0.775823	1	NA	NA	NA	NA	NA	NA	NA	1	NA	0.0317033	0.999211	1	NA	NA	NA	1	NA	-0.0971491	0.78615	NA	NA	NA	NA
Proteobacteria	Deltaproteobacteria	Myxococcales	Phaselicystidaceae	Phaselicystis	GACAGAGGGTGCAAACGTTGTTCGGATTTACTGGGCGTAAAGCGTGTGTAGGCGGCTTTGCAAGTCGGATGTGAAATCCCACGGCTCAACCGTGGAAGTGCATCCGAAACGGCATCGCTTGAGTCCCGGAGAGGAAGGTGGAATGCTTGGTGTAGAGGTGAAATTCGTAGATATCAAGCAGAACACCTGCGGCGAAGGCGGCCTTCTGGACGGTGACTGACGCTGAGACACGAAAGCGTGGGGAGCAAACAGG	0.000194918	NA	1.05647e-07	4.65804	0.856141	0.836727	2.41577e-09	2.4753e-08	0.0327651	0.848964	5.1641e-12	7.71466e-11	-0.292119	0.74206	NA	NA	NA	NA	0.531589	1	0.0175023	0.999168	0.118727	0.760858	0.300199	0.769792	0.347673	0.896967	0.200193	0.78388	NA	NA	NA	NA
Proteobacteria	Deltaproteobacteria	Myxococcales	Sandaracinaceae	Sandaracinus	GACAGAGGGTGCGAACGTTGCTCGGAATTACTGGGCGTAAAGCGCGTGTAGGCGGACTAGTAAGTCGGACGTGAAATCCCTGGGCTCAACCCAGGAACTGCATCCGAAACTATTAGTCTGGAGTGGTGGAGAGGAAAGCAGAATTCCTGGTGTAGAGGTGAAATTCGTAGATATCAGGAGGAACACCGGTGGCGAAGGCGGCTTTCTGGACACTAACTGACGCTGAGACGCGAAAGCGTGGGGAGCAAACAGG	5.55523e-06	NA	1	NA	NA	NA	1	NA	NA	NA	1	NA	0.129399	0.752123	NA	NA	NA	NA	1	NA	NA	NA	1	NA	0.0573716	0.843685	1	NA	0.127094	0.83842	NA	NA	NA	NA
Proteobacteria	Deltaproteobacteria	Myxococcales	NA	NA	GACAGAGGGTGCGAACGTTGTTCGGAATTACTGGGCGTAAAGCGCGTGTAGGCGGCAGCGCAAGTCGGGCGTGAAATCCCACGGCTCAACCGTGGAAGTGCACTCGAAACTGCGCAGCTAGAGTCCTGGAGAGGAAGGTGGAATGCTTGGTGTAGAGGTGAAATTCGTAGATATCAAGCGGAACACCGGTGGCGAAGGCGGCCTTCTGGACAGTGACTGACGCTGAGACGCGAAAGCGTGGGGAGCAAACAGG	0.000166215	NA	1	4.87372	0.882721	0.850264	1	NA	0.105548	0.786817	1	NA	0.0233389	0.799274	NA	NA	NA	NA	1	NA	-0.0350158	0.999152	1	NA	0.0147536	0.876489	1	NA	0.0635462	0.824257	NA	NA	NA	NA
Proteobacteria	Deltaproteobacteria	Myxococcales	Phaselicystidaceae	Phaselicystis	GACAGAGGGTGCGAACGTTGTTCGGAATTACTGGGCGTAAAGCGTGTGTAGGCGGCAAGGCAAGTCGGATGTGAAATCCCGTGGCTCAACCATGGACGTGCACTCGAAACTGCCTAGCTAGAGTCTCGGAGAGGAAGGTGGAATGCTTGGTGTAGAGGTGAAATTCGTAGATATCAAGCAGAACACCTGTGGCGAAGGCGGCCTTCTGGACGATGACTGACGCTGAGACACGAAAGCGTGGGGAGCAAACAGG	0.000173183	NA	0.0267161	5.28614	0.864827	0.866577	0.0182508	0.0997105	-0.397122	0.711573	0.0474108	0.192951	-0.377012	0.599026	NA	NA	NA	NA	0.882665	1	0.244831	0.999172	0.811803	1	0.290106	0.825301	0.699691	1	-0.0884702	0.873442	NA	NA	NA	NA
Proteobacteria	Deltaproteobacteria	Myxococcales	Phaselicystidaceae	Phaselicystis	GACAGAGGGTGCGAACGTTGTTCGGAATTACTGGGCGTAAAGCGTGTGTAGGCGGCAAGGCAGGTCGGATGTGAAATCCCGTGGCTCAACCATGGAAGTGCACTCGAAACCGCCTAGCTAGAGTCTCGGAGAGGAAGGTGGAATGCTTGGTGTAGAGGTGAAATTCGTAGATATCAAGCAGAACACCTGTGGCGAAGGCGGCCTTCTGGACGATGACTGACGCTGAGACACGAAAGCGTGGGGAGCAAACAGG	0.000142263	NA	0.208682	6.13754	0.887105	0.905038	0.228053	0.523515	-0.162374	0.835403	0.5418	0.799644	0.179274	0.733003	NA	NA	NA	NA	0.958253	1	0.038804	0.999173	0.514282	1	-0.168605	0.828314	0.548568	1	-0.256205	0.742378	NA	NA	NA	NA
Proteobacteria	Deltaproteobacteria	Myxococcales	NA	NA	GACAGAGGGTGCGAACGTTGTTCGGAATTACTGGGCGTAAAGCGTGTGTAGGCGGCAGCGCAAGTCGGGCGTGAAATCCCACGGCTCAACCGTGGAAGTGCACTCGAAACTGCGCAGCTAGAGTCCTGGAGAGGAAGGTGGAATGCTTGGTGTAGAGGTGAAATTCGTAGATATCAAGCGGAACACCGGTGGCGAAGGCGGCCTTCTGGACAGTGACTGACGCTGAGACACGAAAGCGTGGGGAGCAAACAGG	2.25278e-05	NA	1	NA	NA	NA	0.418143	NA	0.0417365	0.864729	1	NA	NA	NA	NA	NA	NA	NA	0.379695	1	0.182974	0.999139	1	NA	NA	NA	0.328893	NA	-0.194039	0.78705	NA	NA	NA	NA
candidate_division_WPS-1	NA	NA	NA	NA	GACAGAGGTCCCAAGCGTTAGGCGGAATCACTGGGCTTAAAGCGTGTGTAGGCGGATTTGTAAGTACCTTGTGAAATCCCACGGCTCAACCGTGGAACTGCTTGGTATACTGCTTATCTTGGGCCATCTAGGGGCGAGCGGAACAAACGGTGGAGCGGTGAAATGCGTAGATATCGTTTGGAACGCCAATGGTGAAAACAGCTCGCTGGGGATGTGCCGACGCTGAGATACGAAAGCCAGGGGAGCGAACGGG	1.62437e-05	NA	1	NA	NA	NA	1	NA	NA	NA	0.41799	NA	-0.0444496	0.843539	NA	NA	NA	NA	1	1	NA	NA	0.379542	NA	0.2049	0.82645	0.354078	NA	0.310904	0.720694	NA	NA	NA	NA
candidate_division_WPS-1	NA	NA	NA	NA	GACAGAGGTCCCGAGCGTTAGACGGAATCACTGGGCTTAAAGCGTGTGTAGGCGGAAGGGTAAGTACCTTGTGAAATCCCACGGCTCAACCGTGGAACTGCTTGGTATACTGCTTTTCTTGAGCCACTTAGGGGCAACCGGAACAAATGGTGGAGCGGTGAAATGCGTAGATATCATTTGGAACGCCAATGGTGAAAACAGGTTGCTGGGAGTGTGCTGACGCTGAGACACGAAAGCCAGGGGAGCAAACGGG	0.000148109	NA	0.841747	6.20749	0.87965	0.850752	0.891938	1	-0.00610254	0.89256	0.897769	0.995264	0.0506641	0.831307	NA	NA	NA	NA	0.737172	1	0.111594	0.999158	0.943186	1	0.0265943	0.901475	0.791432	1	-0.0864444	0.881818	NA	NA	NA	NA
candidate_division_WPS-1	NA	NA	NA	NA	GACAGAGGTCCCGAGCGTTAGACGGAATCACTGGGCTTAAAGCGTGTGTAGGCGGAAGGGTAAGTACCTTGTGAAATCCCATAGCTCAACTATGGAACTGCTTGGTATACTGCTTTTCTTGAGCCACTTAGGGGCAACCGGAACAAATGGTGGAGCGGTGAAATGCGTAGATATCATTTGGAACGCCAATGGTGAAAACAGGTTGCTGGGAGTGTGCTGACGCTGAGACACGAAAGCCAGGGGAGCAAACGGG	4.30819e-05	NA	0.552924	5.81969	0.847068	0.824899	0.206215	NA	0.509537	0.461884	0.18884	NA	0.490525	0.426621	NA	NA	NA	NA	0.501915	1	-0.199594	0.991206	0.47074	1	-0.222057	0.766776	1	NA	NA	NA	NA	NA	NA	NA
candidate_division_WPS-1	NA	NA	NA	NA	GACAGAGGTGCCAAGCGTTAGGCGGAATCACTGGGCTTAAAGCGTGTGTAGGTGGATTTGTAAGTACCTTGTGAAATCCCATGGCTCAACCATGGAACTGCTCGGTATACTGCGAATCTTGAGCCACTTAGGGGCTACCGGAACAAATGGTGGAGCGGTGAAATGCGTAGATATCATTTGGAACGCCAATGGTGAAAACAGGTAGCTGGGAGTGTGCTGACACTGAGACACGAAAGCCAGGGGAGCGAACGGG	0.000133351	NA	0.621705	5.7209	0.820661	0.81645	0.528929	0.797298	-0.0826592	0.876957	0.429968	0.700414	-0.448178	0.61979	NA	NA	NA	NA	0.891506	1	-0.0408659	0.999184	0.766942	1	0.0974715	0.865836	0.872864	1	0.185981	0.859564	NA	NA	NA	NA
Proteobacteria	NA	NA	NA	NA	GACAGAGGTTGCAAACGTTGTTCGGAATTACTGGGCATAAAGCGCACGTAGGCGGTCCGTTAAGTCATGTGTGAAATCCCCCGGCTCAACCGGGGAATTGCGCCTGATACTGGCGGGCTAGAGATCGATAGGGGTGAGTGGAACTCCAGGTGGAGCGGTGAAATGCGTAGATATCTGGAGGAACACCGGTGGCGAAAGCGGCTCACTGGATCGATACTGACGCTGAGGTGCGAAAGCTAGGGTAGCAAACGGG	7.75921e-05	NA	0.095227	5.46734	0.788637	0.81732	0.0844768	0.298251	-0.279003	0.764241	1	1	NA	NA	NA	NA	NA	NA	0.95425	1	-0.0151611	0.99923	0.0587991	0.541109	-0.454996	0.631038	0.0515846	0.388892	-0.376414	0.636994	NA	NA	NA	NA
Firmicutes	NA	NA	NA	NA	GACATAGGTCGCGAACGTTATCCGGAATTATTGGGCGTAAAGGATGCGTAGATGGTTCAGTAAGTTACTGGTGGGAAATCGAGGCTCAACCTCGTGGAAGTCAGTAATACTGTTGAACTTGAGTGCAGGAGAGGTTAACGGAACTTCATGTGGAGCGGTAAAATGCGTAGATATATGAAAGAACATCAATATAGCGAAGGCAGTTAACTATTCTGCTACTGACATTGAGGCATGAAAGCGTGGGGAGCAAAACGG	0.000387277	NA	0.211312	5.34628	0.886512	0.842859	0.0676331	0.261903	-0.199543	0.823741	0.325533	0.592538	0.155543	0.721402	NA	NA	NA	NA	0.559486	1	0.200249	0.997965	0.78751	1	-0.0732284	0.860684	0.3936	0.936754	-0.240231	0.686794	NA	NA	NA	NA
Firmicutes	NA	NA	NA	NA	GACATAGGTGGCGAACGTTATCCGGAATCATTGGGCGTAAAGGGTGCGTAGATGGTATGGTAAGTTATCAGCGGGAAATCGAGGCCCAACCTTGTGGAAGTTGGTAATACTGCCACACTAGAGTGCAGGAGAGGTTAACGGAATTCCATGTGGAGCGGTAAAATGTAACGATATATGGAGGAACATCAATAACGGCGAAGGCAGTTAACTATTCTGTTACTGACATTGAGGCACGAAAGCGTGGGGAGCAAAACGG	0.000192625	NA	1.67028e-12	5.8013	0.777649	0.820464	1.19416e-12	1.91577e-11	-0.266148	0.761901	1	1	NA	NA	NA	NA	NA	NA	0.962713	1	-0.0184198	0.999188	1.71855e-13	1.71241e-11	-0.452152	0.632928	1.21121e-13	5.25832e-12	-0.421513	0.611902	NA	NA	NA	NA
Firmicutes	NA	NA	NA	NA	GACATAGGTGGCGAACGTTATCCGGAATTACTGGGCGTAAAGAGTGCGTAGGTGGTTTAATAAGTTACTGGTGGTAAATCGGGGCCCAACCCCGTGGAAGTTGGTAATACTATTAGACTAGAGGACCGGAGAGGTTAACGGAATTCTATGTGTAGCGGTAAAATGCTCAAATATATAGAGGAACACCAAACGGCGAAGGCAGTTAACTATTCGGTGCCTGACGTTGAGGCACGAAAGCGTGGGGAGCAAGACGG	0.000147209	NA	0.337651	5.39525	0.842467	0.871369	0.333352	NA	-0.0282065	0.849202	0.868669	NA	0.10537	0.804389	NA	NA	NA	NA	0.99328	1	-0.108153	0.99918	0.260336	0.851007	-0.173544	0.836893	0.256709	NA	-0.0765101	0.829177	NA	NA	NA	NA
Firmicutes	NA	NA	NA	NA	GACATAGGTGGCGAACGTTATCCGGAATTATTGGGCGTAAAGGGTGCGTAGATGGTTTGAAAAGTTAGCGGTGGGAAATCGAGGCTCAACCTCGTGGAAGTCGTTAATACTATCAGACTAGAGTGCAGGAGAGGTTAACGGAACTCAATGTGGAGCGGTAAAATGCGTAGATATATTGAAGAACACCAATAACGGCGAAGGCAGTTAACTATTCTGTTACTGACGTTGAGGCACGAAAGCGTGGGGAGCAAAAAGG	0.000140267	NA	0.322492	5.12625	0.896778	0.902284	0.251485	NA	-0.115843	0.848307	0.868669	NA	0.122011	0.737248	NA	NA	NA	NA	0.874294	1	0.0289255	0.999156	0.24762	0.841608	-0.132434	0.848122	0.188963	0.668215	-0.121432	0.837719	NA	NA	NA	NA
Planctomycetes	Planctomycetia	Planctomycetales	Planctomycetaceae	Pirellula	GACGAACCATGCAAACGTTATTCGGATTCACTGGGCTTAAAGCGTGCGTAGGCGGCGATGTTAGTCAGGTGTGAAAGCCCTCAGCCCAACTGAGGAATTGCGCTTGATACTGCATTGCTAGAGAATGATAGAGGTGGGTGGAACTGATGGTGGAGCGGTGAAATGCGTTGATATCATCAGGAACACCAGTGGCGAAGGCGACCCACTGGGTCATTTCTGACGCTGAGGTACGAAAGCTAGGGTAGCGAACGGG	0.000163151	NA	0.703111	7.12265	0.937713	0.92297	0.887071	1	0.186723	0.790858	0.975752	1	0.187159	0.731533	NA	NA	NA	NA	0.600671	1	-0.105167	0.999152	0.680358	1	-0.153494	0.8422	0.911013	1	-0.0105664	0.853182	NA	NA	NA	NA
Planctomycetes	Planctomycetia	Planctomycetales	Planctomycetaceae	NA	GACGAACCATGCAAACGTTATTCGGATTCACTGGGCTTAAAGCGTGCGTAGGCGGTCTTGTTAGTCAGGTGTGAAAGCCCTCAGCCTAACTGAGGAATTGCGCTTGATACTGCATGACTAGAGAATGATAGAGGTGGGTGGAACTGATGGTGGAGCGGTGAAATGCGTTGATATCATCAGGAACACCAGTGGCGAAGGCGACCCACTGGGTCATTTCTGACGCTGAGGTACGAAAGCTAGGGTAGCGAACGGG	7.31616e-05	NA	0.629439	5.33934	0.819961	0.818025	0.604453	0.852765	0.162505	0.860434	0.125881	0.351664	0.444315	0.492557	NA	NA	NA	NA	0.317469	1	0.0192461	0.999223	0.294061	0.87598	-0.171802	0.823393	0.0408957	0.340978	-0.199732	0.76482	NA	NA	NA	NA
Planctomycetes	Planctomycetia	Planctomycetales	Planctomycetaceae	NA	GACGAACCGAGCGAACGTTATTCGGAATCACTGGGCTTAAAGGGCGCGTAGGCGGGCCGTCAAGTCAGGGGTGAAAGCCCCCAGCTCAACTGGGGAAGTGCCTCTGATACTGGCGGTCTCGAGGGAGGTAGGGGCGTGCGGAACTTCCGGTGGAGCGGTGAAATGCGTAGATATCGGAAGGAACACCGGTGGCGAAAGCGGCGCGCTGGACCTCTTCTGACGCTGAGGCGCGAAAGCCAGGGGAGCGAACGGG	3.86503e-05	NA	0.419296	5.40481	0.870137	0.882183	0.907794	NA	0.134005	0.808027	1	NA	NA	NA	NA	NA	NA	NA	0.355292	1	-0.116512	0.999129	0.329913	NA	-0.214	0.778143	0.960499	NA	-0.15244	0.790185	NA	NA	NA	NA
Planctomycetes	Planctomycetia	Planctomycetales	Planctomycetaceae	Zavarzinella	GACGAACCGAGCGAACGTTATTCGGAATCACTGGGCTTAAAGGGCGCGTAGGCGGGCGATCAAGTCGAGGGTGAAAGCCCCCAGCTCAACTGGGGAAGTGCCTCCGATACTGGTCGTCTCGAGGGGGATAGGGGCGTGCGGAACTTCCGGTGGAGCGGTGAAATGCGTAGATATCGGAAGGAACACCGGTGGCGAAAGCGGCGCGCTGGATCCCTTCTGACGCTGAGGCGCGAAAGCCAGGGGAGCGAACGGG	4.64435e-05	NA	0.9456	4.67681	0.870831	0.848252	0.221354	NA	-0.0868128	0.847202	0.868669	NA	0.107762	0.753372	NA	NA	NA	NA	0.19641	1	0.127477	0.999182	0.922631	1	-0.0215336	0.883648	0.164571	NA	-0.166024	0.779577	NA	NA	NA	NA
Planctomycetes	Planctomycetia	Planctomycetales	Planctomycetaceae	Gemmata	GACGAACCGAGCGAACGTTATTCGGAATCACTGGGCTTAAAGGGTGCGTAGGCGGGCTGTCAAGTCTGGGGTGAAATCCCGCGGCTCAACCGCGGAACTGCCTTAGATACTGATGGCCTCGAGGAAGGTAGGGGCATGCGGAACTGTAGGTGGAGCGGTGAAATGCGTTGATATCTACAGGAACTCCGGTGGCGAAAGCGGCGTGCTGGACCTTTTCTGACGCTGAGGCACGAAAGCTAGGGGAGCAAACGGG	7.62794e-05	NA	0.354819	6.41709	0.847301	0.864132	0.888434	1	0.172503	0.77055	0.856232	0.983748	0.187263	0.690485	NA	NA	NA	NA	0.431151	1	-0.308562	0.999135	0.455235	0.996955	-0.30005	0.741674	0.967353	1	0.047581	0.817433	NA	NA	NA	NA
Planctomycetes	Planctomycetia	Planctomycetales	Planctomycetaceae	Zavarzinella	GACGAACCGAGCGAACGTTGTTCGGAATAACTGGGCTTAAAGGGCGCGTAGGCGGGCCGCCAAGTTCGAGGTGAAATCCTCCGGCTCAACCGGAGAACTGCCTCGAATACTGGAGGCCTCGAGGCGGGTAGGGGCATGCGGAACTGTGGGTGGAGCGGTGAAATGCGTTGATATCCACAGGAACTCCGGTGGCGAAGGCGGCATGCTGGACCCGATCTGACGCTGAGGCGCGAAAGCCAGGGGAGCAAACGGG	0.000131318	NA	0.221842	5.63245	0.886116	0.896931	0.0923805	0.314041	-0.540956	0.452535	0.856746	0.983748	0.106296	0.782952	NA	NA	NA	NA	0.64051	1	0.429707	0.999129	0.294067	0.87598	-0.167264	0.858349	0.129904	0.601282	-0.611888	0.393813	NA	NA	NA	NA
Planctomycetes	Planctomycetia	Planctomycetales	Planctomycetaceae	Zavarzinella	GACGAACCGAGCGAACGTTGTTCGGAATAACTGGGCTTAAAGGGCGCGTAGGCGGGCCGCCAAGTTCGAGGTGAAATCCTCCGGCTCAACCGGAGAACTGCCTCGAATACTGGAGGCCTCGAGGCGGGTAGGGGCGTGCGGAACTGTGGGTGGAGCGGTGAAATGCGTTGATATCCACAGGAACTCCGGTGGCGAAGGCGGCACGCTGGACCCGATCTGACGCTGAGGCGCGAAAGCCAGGGGAGCAAACGGG	0.000146725	NA	0.550736	6.41554	0.922876	0.921097	0.895905	1	0.128436	0.82814	0.724427	0.943064	0.076816	0.823571	NA	NA	NA	NA	0.640925	1	-0.131469	0.999157	0.806768	1	-0.102483	0.880481	0.824353	1	0.0166485	0.870955	NA	NA	NA	NA
Planctomycetes	Planctomycetia	Planctomycetales	Planctomycetaceae	Zavarzinella	GACGAACCGAGCGAACGTTGTTCGGAATAACTGGGCTTAAAGGGCGCGTAGGCGGGCCGCCAAGTTCGAGGTGAAATCCTCCGGCTCAACCGGAGAACTGCCTCGAATACTGGAGGTCTCGAGGGTGGTAGGGGCACGCGGAACTGTGGGTGGAGCGGTGAAATGCGTTGATATCCACAGGAACTCCGGTGGCGAAGGCGGCGTGCTGGACCACATCTGACGCTGAGGCGCGAAAGCCAGGGGAGCAAACGGG	0.000164056	NA	0.404366	5.27833	0.880438	0.884943	0.216724	NA	-0.0846437	0.839186	1	1	NA	NA	NA	NA	NA	NA	0.68664	1	0.0353938	0.999184	0.317057	0.888143	-0.204072	0.78251	0.160851	0.636827	-0.283085	0.686354	NA	NA	NA	NA
Planctomycetes	Planctomycetia	Planctomycetales	Planctomycetaceae	Zavarzinella	GACGAACCGAGCGAACGTTGTTCGGAATAACTGGGCTTAAAGGGCGCGTAGGCGGGCCGCCAAGTTCGAGGTGAAATCCTCCGGCTCAACCGGAGAACTGCCTCGAATACTGGAGGTCTCGAGGGTGGTAGGGGCATGCGGAACTGTGGGTGGAGCGGTGAAATGCGTTGATATCCACAGGAACTCCGGTGGCGAAGGCGGCATGCTGGACCACATCTGACGCTGAGGCGCGAAAGCCAGGGGAGCAAACGGG	0.000143033	NA	0.687405	6.47588	0.882188	0.859643	0.960784	1	0.245466	0.728549	0.16915	0.419232	0.37034	0.57133	NA	NA	NA	NA	0.651375	1	-0.164567	0.997965	0.0759359	0.623121	-0.18493	0.82414	0.184478	0.66617	-0.10974	0.833084	NA	NA	NA	NA
Planctomycetes	Planctomycetia	Planctomycetales	Planctomycetaceae	Zavarzinella	GACGAACCGAGCGAACGTTGTTCGGAATCACTGGGCTTAAAGGGCGCGTAGGCGGGCCGCCGCGTCCGGGGTGAAATCCTCCCGCTCAACGGGAGAACGGCCTCGGATACGGGCGGTCTGGAGGGGGGTAGGGGCGTGCGGAACTGTGGGTGGAGCGGTGAAATGCGTTGATATCCACAGGAACTCCGGTGGCGAAGGCGGCACGCTGGACCCCACCTGACGCTGAGGCGCGAAAGCCAGGGGAGCGAACGGG	5.75754e-05	NA	0.162814	5.60527	0.852935	0.870146	0.248288	NA	-0.0895203	0.826825	0.849772	0.983748	0.112497	0.733622	NA	NA	NA	NA	0.807656	1	-0.0632482	0.999165	0.112414	0.76018	-0.189529	0.816337	0.178246	0.660232	-0.168324	0.828352	NA	NA	NA	NA
Planctomycetes	Planctomycetia	Planctomycetales	Planctomycetaceae	Zavarzinella	GACGAACCGAGCGAACGTTGTTCGGAATCACTGGGCTTAAAGGGCGCGTAGGCGGGCGATCAAGTCGGTGGTGAAATCCTACAGCTTAACTGTAGAACTGCCTCCGATACTGGTTGTCTCGAGGAAGGTAGGGGCGTGCGGAACAGTTGGTGGAGCGGTGAAATGCGTTGATATCAACTGGAACTCCGGTGGCGAAGGCGGCACGCTGGACCTTTTCTGACGCTGAGGCGCGAAAGCCAGGGGAGCAAACGGG	0.00104764	NA	2.46361e-05	4.70481	0.140186	0.108985	5.48727e-06	5.00992e-05	-1.35982	0.0326159	0.00476623	0.0307296	-0.718531	0.268974	NA	NA	NA	NA	0.734574	1	0.0764475	0.999129	0.148264	0.824007	-0.187152	0.804277	0.0743133	0.477619	-0.339033	0.529635	NA	NA	NA	NA
Planctomycetes	Planctomycetia	Planctomycetales	Planctomycetaceae	Gemmata	GACGAACCGAGCGAACGTTGTTCGGAATCACTGGGCTTAAAGGGCGCGTAGGCGGGCTATCAAGTCTGGGGTGAAATGCCACGGCTCAACCGTGGAACTGCCTCAGATACTGACGGCCTCGAGGGAGGTAGGGGCATGTGGAACTGTAGGTGGAGCGGTGAAATGCGTTGATATCTACAGGAACTCCGGTGGCGAAAGCGACGTGCTGGACCTTCTCTGACGCTGAGGCGCGAAAGCTAGGGGAGCAAACGGG	7.24202e-05	NA	0.205319	5.3852	0.886528	0.885972	0.276223	0.57338	0.13278	0.796639	0.135448	0.364669	-0.25241	0.758331	NA	NA	NA	NA	0.857667	1	-0.140659	0.999143	0.819437	1	0.145917	0.878923	0.683531	1	0.257089	0.742314	NA	NA	NA	NA
Planctomycetes	Planctomycetia	Planctomycetales	Planctomycetaceae	NA	GACGAACCGAGCGAACGTTGTTCGGAATCACTGGGCTTAAAGGGCGCGTAGGCGGGCTGCCGCGTCCGGGGTGAAATCCCACGGCTCAACCGTGGAACGGCCCCGGGTACGGGCGGCCTCGAGGGGGGTAGGGGCGGGCGGAACTGTGGGTGGAGCGGTGAAATGCGTTGAGATCCACAGGAACTCCGGTGGCGAAGGCGGCCCGCTGGACCCCATCTGACGCTGAGGCGCGAAAGCCAGGGGAGCGAACGGG	0.000186944	1.90129e-05	0.121108	6.04323	0.760409	0.773858	0.105873	0.335862	-0.284124	0.770993	0.165226	0.412224	0.0610592	0.773774	0.81885	NA	-0.0543258	0.817721	0.94605	1	0.0284538	0.999169	0.868927	1	-0.295598	0.779441	0.815978	1	-0.2613	0.751455	1	1	NA	NA
Planctomycetes	Planctomycetia	Planctomycetales	Planctomycetaceae	NA	GACGAACCGAGCGAACGTTGTTCGGAATCACTGGGCTTAAAGGGCGCGTAGGCGGGCTGCCGCGTCCGGGGTGAAATCCCACGGCTCAACCGTGGAACGGCCCCGGGTACGGGCGGCCTCGAGGGGGGTAGGGGCGTGCGGAACTGTGGGTGGAGCGGTGAAATGCGTTGATATCCACAGGAACTCCGGTGGCGAAGGCGGCACGCTGGACCCTCTCTGACGCTGAGGCGCGAAAGCCAGGGGAGCGAACGGG	0.00026532	NA	0.208239	6.47804	0.7724	0.773645	0.378283	0.667852	-0.170784	0.87114	0.242782	0.504936	-0.345758	0.670387	NA	NA	NA	NA	0.704764	1	-0.160682	0.999129	0.927506	1	-0.0697491	0.882006	0.773354	1	0.109177	0.859794	NA	NA	NA	NA
Planctomycetes	Planctomycetia	Planctomycetales	Planctomycetaceae	Zavarzinella	GACGAACCGAGCGAACGTTGTTCGGAATCACTGGGCTTAAAGGGCGCGTAGGCGGGCTGCCGCGTCCGGGGTGAAATCCTCCGGCTCAACCGGAGAACGGCCCCGGGTACGGGCGGCCTCGAGGGGGGTAGGGGCGGGCGGAACTGTGGGTGGAGCGGTGAAATGCGTTGATATCCACAGGAACTCCGGTGGCGAAGGCGGCCCGCTGGACCCCATCTGACGCTGAGGCGCGAAAGCCAGGGGAGCGAACGGG	0.000129609	NA	0.184147	5.36599	0.834131	0.865856	0.2713	0.570544	0.0472633	0.870453	0.868669	0.983748	0.150972	0.721424	NA	NA	NA	NA	0.818258	1	-0.0502716	0.999129	0.134904	0.804237	-0.209427	0.800338	0.205171	0.694756	-0.103894	0.805416	NA	NA	NA	NA
Planctomycetes	Planctomycetia	Planctomycetales	Planctomycetaceae	Gemmata	GACGAACCGAGCGAACGTTGTTCGGAATCACTGGGCTTAAAGGGCGCGTAGGCGGGCTGTCAAGTCTGGGGTGAAATCCCACGGCTCAACCGTGGAACTGCCTTAGATACTGACGGCCTCGAGGGAGATAGGGGCGAGCGGAACTGTGAGTGGAGCGGTGAAATGCGTTGATATTCACAGGAACTCCGGTGGCGAAGGCGGCTCGCTGGATCTTTTCTGACGCTGAGGCGCGAAAGCTAGGGGAGCAAACGGG	3.53381e-05	NA	0.902471	4.85656	0.822453	0.792209	0.402991	NA	0.117423	0.775996	0.375544	NA	0.130942	0.75026	NA	NA	NA	NA	0.475131	1	-0.035745	0.999139	0.444881	NA	-0.032145	0.863865	0.960499	NA	-0.036969	0.857794	NA	NA	NA	NA
Planctomycetes	Planctomycetia	Planctomycetales	Planctomycetaceae	Gemmata	GACGAACCGAGCGAACGTTGTTCGGAATCACTGGGCTTAAAGGGCGCGTAGGCGGGCTGTCAAGTTTGGGGTGAAATCCCGCGGCTCAACCGTGGAACTGCCTCAAATACTGACGGTCTCGAGGGAGATAGGGGCAAGCGGAACTAATGGTGGAGCGGTGAAATGCGTTGATATCATTAGGAACTCCGGTGGCGAAGGCGGCTTGCTGGATCTCTTCTGACGCTGAGGCGCGAAAGCTAGGGGAGCAAACGGG	0.00017057	NA	0.563144	6.07638	0.667821	0.678289	0.717741	0.931849	0.111998	0.858165	0.754345	0.963579	-0.418142	0.658328	NA	NA	NA	NA	0.347077	1	-0.582761	0.997338	0.790361	1	-0.115966	0.855213	0.499619	0.996332	0.391471	0.630356	NA	NA	NA	NA
Planctomycetes	Planctomycetia	Planctomycetales	Planctomycetaceae	NA	GACGAACCGAGCGAACGTTGTTCGGAATCACTGGGCTTAAAGGGCGCGTAGGCGGGTATTCAAGTCTATGGTGAAATCCGGCAGCTCAACTGTCGAATTGCCGTGGATACTGGGTATCTCGAGGGAGGTAGGGGCGTGCGGAACTAATGGTGGAGCGGTGAAATGCGTTGATATCATTAGGAACTCCGGTGGCGAAGGCGGCACGCTGGACCTCTTCTGACGCTGAGGCGCGAAAGCCAGGGGAGCAAACGGG	8.42826e-06	NA	0.621531	4.30405	0.858226	0.841197	0.907794	NA	0.0584467	0.81897	1	NA	NA	NA	NA	NA	NA	NA	0.541845	1	-0.00799324	0.99918	0.509398	NA	-0.184105	0.825833	0.960499	NA	-0.0832985	0.796319	NA	NA	NA	NA
Planctomycetes	Planctomycetia	Planctomycetales	Planctomycetaceae	Zavarzinella	GACGAACCGAGCGAACGTTGTTCGGAATCACTGGGCTTAAAGGGCGCGTAGGCGGGTGATCAAGTCGGTGGTGAAATCCTACAGCTTAACTGTAGAACTGCCTCCGATACTGGTTGTCTCGAGGAAGGTAGGGGCGTGCGGAACAGTTGGTGGAGCGGTGAAATGCGTTGATATCAACTGGAACTCCGGTGGCGAAGGCGGCACGCTGGACCTTTTCTGACGCTGAGGCGCGAAAGCCAGGGGAGCAAACGGG	0.000139959	NA	0.917556	6.09693	0.873577	0.850409	0.567615	0.832157	0.0510405	0.890689	0.290979	0.562992	0.337931	0.545288	NA	NA	NA	NA	0.499519	1	0.0496038	0.999144	0.340506	0.916164	-0.197751	0.788201	0.104093	0.577098	-0.290143	0.687096	NA	NA	NA	NA
Planctomycetes	Planctomycetia	Planctomycetales	Planctomycetaceae	Zavarzinella	GACGAACCGAGCGAACGTTGTTCGGAATCACTGGGCTTAAAGGGCGCGTAGGCGGGTTCGCAAGTCTGTGGTGAAATCCTCCGGCTCAACCGGAGAACTGCCTCGGATACTGCGGGTCTCGAGGGTGATAGGGGTATGCGGAACTATCGGTGGAGCGGTGAAATGCGTTGATATCGATAGGAACTCCGGTGGCGAAGGCGGCATACTGGATCACTTCTGACGCTGAGGCGCGAAAGCCAGGGGAGCAAACGGG	2.04093e-05	NA	1	4.77164	0.880163	0.834646	1	NA	0.0792394	0.803668	1	NA	0.140558	0.747627	NA	NA	NA	NA	1	NA	0.0201203	0.999149	1	NA	-0.000822544	0.862317	1	NA	0.0419269	0.864613	NA	NA	NA	NA
Planctomycetes	Planctomycetia	Planctomycetales	Planctomycetaceae	Zavarzinella	GACGAACCGAGCGAACGTTGTTCGGAATCACTGGGCTTAAAGGGTGCGTAGGCGGGCTGCCAAGTTTGGGGTGAAATCCTCCGGCTCAACCGGGGAAGTGCCTTGAATACTGGCGGTCTCGAGGGAGGTAGGGGCGTGCGGAACTAACGGTGGAGCGGTGAAATGCGTTGATATCGTTAGGAACTCCGGTGGCGAAGGCGGCACGCTGGACCTTTACTGACGCTGAGGCACGAAAGCCAGGGGAGCGAACGGG	9.15911e-05	NA	0.165381	5.40832	0.835157	0.851253	0.0547325	0.227647	-0.266237	0.763551	0.0945886	0.298457	-0.103308	0.815217	NA	NA	NA	NA	0.588795	1	0.0814446	0.999251	0.77384	1	-0.0166383	0.914948	0.799866	1	-0.0816444	0.873665	NA	NA	NA	NA
Planctomycetes	Planctomycetia	Planctomycetales	Planctomycetaceae	NA	GACGAACCGTACAAACGTTATTCGGAATCACTGGGCTTAAAGGGTGCGTAGGCGGCGCTGTAAGTTGGGTGTGAAATCCCTCGGCTCAACCGAGGAACTGCGCCCAAAACTACAGTGCTTGAGGGAGATAGAGGTGAGCGGAACTTAGGGTGGAGCGGTGAAATGCGTTGATATCCTAAGGAACGCCAGGGGCGAAAGCGGCTCACTGGGTCTCTTCTGACGCTGAGGCACGAAAGCTAGGGTAGCGAACGGG	0.000134102	NA	0.0334317	5.73299	0.755772	0.805022	0.0229339	0.119235	-0.516485	0.570106	0.110877	0.3265	0.031088	0.812798	NA	NA	NA	NA	0.880432	1	0.0938005	0.99918	0.58713	1	-0.210817	0.837499	0.488021	0.995816	-0.408205	0.640264	NA	NA	NA	NA
Planctomycetes	Planctomycetia	Planctomycetales	Planctomycetaceae	Blastopirellula	GACGAACCGTACAAACGTTATTCGGAATTACTGGGCTTAAAGGGTGCGTAGGCGGCGGTGCAAGTTGGGTGTGAAATCCCTCGGCTCAACCGAGGAACTGCGCTCAAAACTGCATTGCTTGAGGGAGATAGAGGTGAGTGGAACTTAGGGTGGAGCGGTGAAATGCGTTGATATCCTAAGGAACACCAGTGGCGAAAGCGACTCACTGGGTCTCTTCTGACGCTGAGGCACGAAAGCTAGGGTAGCGAACGGG	0.000243175	NA	0.342122	6.12277	0.911635	0.912436	0.274612	0.57109	-0.12636	0.885076	0.128808	0.355383	-0.33691	0.594199	NA	NA	NA	NA	0.886277	1	0.0272354	0.999161	0.567423	1	0.185049	0.854502	0.667928	1	0.184476	0.840069	NA	NA	NA	NA
Planctomycetes	Planctomycetia	Planctomycetales	Planctomycetaceae	Thermogutta	GACGAACCGTACGAACGTTATTCGGAATTACTGGGCTTAAAGGGTGCGTAGGCGGCGCGGAAAGTAGGGTGTGAAATCCCTCGGCTCAACCGAGGAACTGCGCTCTAAACTACCGTGCTCGAGGGAGATAGAGGTGAGCGGAACTGAGGGTGGAGCGGTGAAATGCGTTGATATCCTCAGGAACACCGGTGGCGAAAGCGGCTCACTGGATCTCTTCTGACGCTGAGGCACGAAAGCTAGGGTAGCGAACGGG	2.96241e-05	NA	1	NA	NA	NA	0.907794	NA	0.132678	0.792427	0.390595	NA	-0.0988237	0.81076	NA	NA	NA	NA	0.962044	1	0.0202721	0.995499	0.353728	NA	0.252361	0.778371	0.329381	NA	0.17315	0.771593	NA	NA	NA	NA
Planctomycetes	Planctomycetia	Planctomycetales	Planctomycetaceae	Zavarzinella	GACGAACCGTCCAAACGTTATTCGGAATCACTGGGCTTAAAGGGCGCGTAGGCGGCCGAGCGGGTCGTGGGTGAAATCCCCCAGCTTAACTGGGGAACTGCTTACGATACCACTGCGGCTCGAGGAAGGAAGGGGCAATTGGAACTGTCGGTGGAGCGGTGAAATGCGTTGATATCGACAGGAACGCCTGTGGCGAAAGCGAATTGCTGGTCCTTTTCTGACGCTGAGGCGCGAAAGCCAGGGGAGCAAACGGG	8.79644e-05	NA	0.854413	6.31556	0.905793	0.886481	0.849679	NA	0.21406	0.767781	0.335066	NA	0.30938	0.609527	NA	NA	NA	NA	0.99521	1	-0.119702	0.999149	0.251057	0.841608	-0.245557	0.797659	0.248499	0.755957	-0.0898137	0.862587	NA	NA	NA	NA
Planctomycetes	Planctomycetia	Planctomycetales	Planctomycetaceae	Thermogutta	GACGAACCGTCCAAACGTTATTCGGAATCACTGGGCTTAAAGGGTGCGTAGGCGGCGCGGAAAGTTGGGTGTGAAATCCCTCGGCTCAACCGAGGAACTGCGCCCAAAACTACCGTGCTCGAGGGAGATAGAGGTGAGCGGAACTTAGGGTGGAGCGGTGAAATGCGTTGATATCCTAAGGAACACCGGTGGCGAAAGCGGCTCACTGGATCTCTTCTGACGCTGAGGCACGAAAGCTAGGGTAGCGAACGGG	9.61993e-05	NA	0.945598	4.90658	0.875213	0.865879	0.346552	NA	0.0313887	0.834594	1	NA	NA	NA	NA	NA	NA	NA	0.312421	1	0.0431352	0.999174	0.922633	NA	-0.139845	0.815086	0.267818	NA	-0.131567	0.793375	NA	NA	NA	NA
Planctomycetes	Planctomycetia	Planctomycetales	Planctomycetaceae	Thermogutta	GACGAACCGTCCAAACGTTATTCGGAATCACTGGGCTTAAAGGGTGCGTAGGCGGCGCGGAAAGTTGGGTGTGAAATCCCTCGGCTTAACCGAGGAACTGCGCCCAAAACTACCGTGCTCGAGGGAGATAGAGGTGAGCGGAACTTAGGGTGGAGCGGTGAAATGCGTTGATATCCTAAGGAACACCGGTGGCGAAAGCGGCTCACTGGATCTCTTCTGACGCTGAGGCACGAAAGCTAGGGTAGCGAACGGG	5.87056e-05	NA	1	4.92521	0.771054	0.737889	1	NA	0.179576	0.736081	1	NA	0.219067	0.654131	NA	NA	NA	NA	1	NA	0.0156384	0.999196	1	NA	NA	NA	1	NA	-0.0710811	0.818274	NA	NA	NA	NA
Planctomycetes	Planctomycetia	Planctomycetales	Planctomycetaceae	Pirellula	GACGAACCGTCCAAACGTTATTCGGAATCACTGGGCTTACAGAGTTCGTAGGCGGTCTGGAAAGTTGGGTGTGAAATCCCTCGGCTCAACCGAGGAACTGCGCTTGAAACTACCAGACTCGAGGGAGATAGAGGAAAGCGGAACTGATGGTGGAGCGGTGAAATGCGTTGATATCATCAGGAACACCGGTGGCGAAGGCGGCTTTCTGGGTCTTACCTGACGCTGAGGAACGAAAGCCAGGGGAGCGAACGGG	3.38426e-05	NA	0.826635	5.06486	0.88936	0.871799	0.84978	NA	0.0774814	0.862585	0.403127	NA	0.276183	0.594929	NA	NA	NA	NA	0.976188	1	-0.0337775	0.999132	0.537492	NA	-0.190312	0.791009	0.517534	NA	-0.164008	0.794166	NA	NA	NA	NA
Planctomycetes	Planctomycetia	Planctomycetales	Planctomycetaceae	Blastopirellula	GACGAACCGTCCAAACGTTATTCGGAATTACTGGGCTTAAAGGGTGCGTAGGCGGTGCTACAAGTCGGGTGTGAAATCCCTCAGCTTAACTGAGGAACTGCGCCCGAAACTGTAGTGCTGGAGTGAGGCAGGGGTGAGCGGAACTGATGGTGGAGCGGTGAAATGTGTTGATATCATCAGGAACACCGGTGGCGAAGGCGGCTCACTGGGCCTTTACTGACGCTGAGGCACGAAAGCTAGGGGAGCAAACGGG	9.59968e-05	NA	0.0916628	5.40879	0.896572	0.902776	0.0678951	0.262015	-0.479525	0.417766	0.194029	0.45301	-0.0858201	0.830348	NA	NA	NA	NA	0.887014	1	0.291829	0.999129	0.689956	1	-0.0682352	0.908141	0.588361	1	-0.325245	0.710561	NA	NA	NA	NA
Planctomycetes	Planctomycetia	Planctomycetales	Planctomycetaceae	Blastopirellula	GACGAACCGTCCAAACGTTATTCGGAATTACTGGGCTTAAAGGGTTCGTAGGCGGCCTTGTAAGTGAGATGTGAAATCCCACGGCTCAACCGTGGAAGTGCATTTCATACTGCAAGGCTTGAGGGAGACAGAGGTAAGCGGAACTGATGGTGGAGCGGTGAAATGCGTTGATATCATCAGGAACACCGGTGGCGAAAGCGGCTTACTGGGTCTCTTCTGACGCTGAGGAACGAAAGCCAGGGGAGCGAACGGG	5.45009e-05	NA	0.695341	5.49879	0.91818	0.92293	0.750207	0.945734	0.048022	0.880592	0.9334	1	0.147366	0.737493	NA	NA	NA	NA	0.94137	1	-0.0709199	0.999165	0.757374	1	-0.229525	0.826553	0.813857	1	-0.0763187	0.854886	NA	NA	NA	NA
Planctomycetes	Planctomycetia	Planctomycetales	Planctomycetaceae	Thermogutta	GACGAACCGTCCGAACGTTATTCGGAATCACTGGGCTTAAAGGGTGCGTAGGCGGCGCGGAAAGTTGGGTGTGAAATCCCTCGGCTCAACCGAGGAACTGCGCCCAAAACTACCGTGCTCGAGGGAGATAGAGGTGAGCGGAACTTAGGGTGGAGCGGTGAAATGCGTTGATATCCTAAGGAACACCGGTGGCGAAAGCGGCTCACTGGATCTCTTCTGACGCTGAGGCACGAAAGCTAGGGTAGCGAACGGG	0.000126571	NA	0.156662	6.26087	0.815255	0.863772	0.907794	NA	0.0966602	0.818823	1	1	NA	NA	NA	NA	NA	NA	0.125192	1	-0.140868	0.999183	0.113342	0.76018	-0.285023	0.708377	0.960499	1	-0.0358637	0.829568	NA	NA	NA	NA
Planctomycetes	Planctomycetia	Planctomycetales	Planctomycetaceae	NA	GACGAACCGTGCAAACGTTATTCGGAATCACTGGGCATAAAGGGCGCGTAGGCGGCTCCAAAAGTCAGGGGTGAAATCCGGCAGCTTAACTGTCGCAGTGCCTTTGATACTGTGGAGCTAGAGGGAGGTAGGGGTCTGTGGAACTTCCGGTGGAGCGGTGAAATGCGTTGATATCGGAAGGAACGCCGGTGGCGAAAGCGACGGACTGGATCTCTTCTGACGCTGAGGCGCGAAAGCCAGGGGAGCAAACGGG	0.000119577	NA	0.368552	5.46591	0.756298	0.721864	0.295551	0.59695	-0.0497838	0.881664	0.494194	0.766864	-0.0557695	0.872017	NA	NA	NA	NA	0.882763	1	-0.189115	0.999228	0.827983	1	-0.123425	0.890887	0.715191	1	-0.0532768	0.893068	NA	NA	NA	NA
Planctomycetes	Planctomycetia	Planctomycetales	Planctomycetaceae	NA	GACGAACCGTGCGAACGTTATTCGGAATCACTGGGCTTAAAGCGCGCGTAGGCGGGCCGGCACGTCGGATGCTGAAAGCCCCCGGCTCAACCGGGGAAGGGGCACCGATACGACCGGCCTGGAGTGGGGTAGGGGGAGCCGGAACTTCCGGTGGAGCGGTGAAATGCGTTGAGATCGGAAGGAACGCCCGTGGCGAAAGCGGGCTCCTGGACCCCGACTGACGCTGAGGCGCGAAAGCCAGGGGAGCGAACGGG	7.72977e-05	NA	0.0865797	5.3778	0.776204	0.803796	0.0895664	0.309486	-0.338556	0.730736	0.161834	0.407916	0.118581	0.766695	NA	NA	NA	NA	0.986761	1	0.0208806	0.99919	0.749158	1	-0.242886	0.787857	0.761726	1	-0.354131	0.721585	NA	NA	NA	NA
Planctomycetes	Planctomycetia	Planctomycetales	Planctomycetaceae	Singulisphaera	GACGAACCGTGCGAACGTTATTCGGAATCACTGGGCTTAAAGCGCGTGTAGGCGGATGAGCACGTCTGTCGCTGAAATCCCCCGGCTCAACCGGGGAACTGGCGGAGATACGGCTCGTCTGGAGGGGCGTAGGGGGACCTGGAACTTCCGGTGGAGCGGTGAAATGCGTTGAGATCGGAAGGAACGCCCGTGGCGAAAGCGAGGTCCTGGACGCCTACTGACGCTGAGACGCGAAAGCCAGGGGAGCGAACGGG	0.000238086	NA	0.373666	7.18335	0.864517	0.883862	0.622878	0.864638	0.0598699	0.875209	0.554686	0.813244	-0.00576594	0.877348	NA	NA	NA	NA	0.690182	1	-0.192929	0.999165	0.764501	1	-0.117204	0.893157	0.921065	1	0.0628633	0.898025	NA	NA	NA	NA
Planctomycetes	Planctomycetia	Planctomycetales	Planctomycetaceae	Singulisphaera	GACGAACCGTGCGAACGTTATTCGGAATCACTGGGCTTAAAGCGCGTGTAGGCGGATGAGCACGTCTTTCGCTGAAATCCCCCGGCTCAACCGGGGAACGGGCGGGGATACGGCTTGTCTGGAGGGGCGTAGGGGGACCTGGAACTTCCGGTGGAGCGGTGAAATGCGTTGAGATCGGAAGGAACGCCCGTGGCGAAAGCGAGGTCCTGGACGCCTACTGACGCTGAGACGCGAAAGCCAGGGGAGCGAACGGG	6.39021e-05	NA	0.945598	4.55943	0.858168	0.844192	0.358902	NA	0.0277766	0.865409	0.868669	NA	0.10776	0.788068	NA	NA	NA	NA	0.323982	1	0.0192912	0.999191	0.922633	NA	-0.0530404	0.861057	0.278256	NA	-0.0813394	0.824723	NA	NA	NA	NA
Planctomycetes	Planctomycetia	Planctomycetales	Planctomycetaceae	Aquisphaera	GACGAACCGTGCGAACGTTATTCGGAATCACTGGGCTTAAAGCGCGTGTAGGCGGATGGGAACGTCGGTAGTTGAAAGCCCCCGGCTCAACCGGGGAAGTGGTGCCGAAACGACCCGTCTGGAGGGACGTAGGGGGACCTGGAACTTCCGGTGGAGCGGTGAAATGCGTTGAGATCGGAAGGAACGCCCGTGGCGAAAGCGAGGTCCTGGACGTCTACTGACGCTGAGACGCGAAAGCTAGGGGAGCAAACGGG	0.000121921	NA	0.307581	5.90894	0.791132	0.738108	0.285397	NA	0.140326	0.800048	0.815621	NA	0.161436	0.745093	NA	NA	NA	NA	0.962039	1	0.0520146	0.999163	0.430258	NA	0.039795	0.877187	0.402758	NA	-0.0336192	0.895599	NA	NA	NA	NA
Planctomycetes	Planctomycetia	Planctomycetales	Planctomycetaceae	NA	GACGAACCGTGCGAACGTTATTCGGAATCACTGGGCTTAAAGCGCGTGTAGGCGGCCCGGCACGTCAGTCGCTGAAATCCCCCGGCTCAACCGGGGAAGTGGCGTTGATACGACCGGGCTGGAGGGGGGTAGGGGGGACGGGAACTCACGGTGGAGCGGTGAAATGCGTTGAGATCGTGAGGAACGCCCGCGGCGAAAGCGCGTCCCTGGACCCCACCTGACGCTGAGACGCGAAAGCCAGGGGAGCGAACGGG	0.000105691	NA	0.161891	5.08783	0.878914	0.882984	0.097331	0.323692	-0.156857	0.835289	0.0636674	0.234212	-0.248308	0.760341	NA	NA	NA	NA	0.793341	1	0.0562286	0.999216	0.644715	1	0.152203	0.838837	0.842083	1	0.0766199	0.861459	NA	NA	NA	NA
Planctomycetes	Planctomycetia	Planctomycetales	Planctomycetaceae	Singulisphaera	GACGAACCGTGCGAACGTTATTCGGAATCACTGGGCTTAAAGCGCGTGTAGGCGGCCCGGCACGTCCGTCGCTGAAATCCCCCGGCTCAACCGGGGAAGTGGCGTGGATACGACCGGGCTGGAGGGGGGTAGGGGGAGCCGGAACTTCCGGTGGAGCGGTGAAATGCGTTGAGATCGGAAGGAACGCCCGTGGCGAAAGCGGGCTCCTGGACCCCACCTGACGCTGAGACGCGAAAGCCAGGGGAGCGAACGGG	0.000280174	NA	0.495712	6.54898	0.925051	0.917395	0.352659	0.646514	-0.275646	0.790105	0.249606	0.510463	-0.294593	0.664214	NA	NA	NA	NA	0.803589	1	0.182603	0.999156	0.637523	1	0.23405	0.800586	0.823917	1	0.0853083	0.908263	NA	NA	NA	NA
Planctomycetes	Planctomycetia	Planctomycetales	Planctomycetaceae	Singulisphaera	GACGAACCGTGCGAACGTTATTCGGAATCACTGGGCTTAAAGCGCGTGTAGGCGGCCCGGCGCGTCTCTCGCTGAAATCCCCCGGCTCAACCGGGGAAGGGGCGGGGATACGGCCGGGCTGGAGGGGGGTAGGGGGATCGGGAACTTCCGGTGGAGCGGTGAAATGCGTTGAGATCGGAAGGAACGCCCGCGGCGAAAGCGCGGTCCTGGACCCCACCTGACGCTGAGACGCGAAAGCCAGGGGAGCGAACGGG	0.000211284	NA	0.762648	6.46386	0.913967	0.891233	0.60855	0.854252	-0.046377	0.893885	0.729227	0.946296	0.215557	0.704513	NA	NA	NA	NA	0.833473	1	0.167181	0.999142	0.516774	1	-0.104298	0.86554	0.390641	0.935631	-0.29256	0.686487	NA	NA	NA	NA
Planctomycetes	Planctomycetia	Planctomycetales	Planctomycetaceae	Singulisphaera	GACGAACCGTGCGAACGTTATTCGGAATCACTGGGCTTAAAGCGCGTGTAGGCGGGAAGGTACGTCCGTCGCTGAAATCCCCCGGCTCAACCGGGGAACTGGCGTGGATACGGCCATCCTGGAGGGGCGTAGGGGGACCTGGAACTTCCGGTGGAGCGGTGAAATGCGTTGAGATCGGAAGGAACGCCCGTGGCGAAAGCGAGGTCCTGGACGCCTACTGACGCTGAGACGCGAAAGCCAGGGGAGCGAACGGG	5.00422e-05	NA	0.311319	5.45322	0.891238	0.874353	0.907794	NA	0.131724	0.776227	0.39469	NA	0.0786937	0.800149	NA	NA	NA	NA	0.258768	1	-0.151122	0.999194	0.870908	1	-0.0399355	0.882339	0.333063	NA	0.0434737	0.835977	NA	NA	NA	NA
Planctomycetes	Planctomycetia	Planctomycetales	Planctomycetaceae	Singulisphaera	GACGAACCGTGCGAACGTTATTCGGAATCACTGGGCTTAAAGCGCGTGTAGGCGGGACGGCACGTCGGTCGCTGAAAGCCCCCGGCTCAACCGGGGAACGGGCGCCGATACGACCGTCCTGGAGGGACGTAGGGGGACCTGGAACTTCCGGTGGAGCGGTGAAATGCGTTGAGATCGGAAGGAACGCCCGTGGCGAAAGCGAGGTCCTGGACGTTTTCTGACGCTGAGACGCGAAAGCCAGGGGAGCGAACGGG	0.000108716	NA	0.251305	5.62133	0.883304	0.878098	0.279754	NA	-0.00602514	0.853773	1	1	NA	NA	NA	NA	NA	NA	0.946675	1	-0.0283061	0.999158	0.188823	0.841152	-0.226488	0.775757	0.212123	0.699196	-0.168628	0.761082	NA	NA	NA	NA
Planctomycetes	Planctomycetia	Planctomycetales	Planctomycetaceae	Aquisphaera	GACGAACCGTGCGAACGTTATTCGGAATCACTGGGCTTAAAGCGCGTGTAGGCGGGACGGCACGTCGGTCGCTGAAATCCCCCGGCTCAACCGGGGAACGGGCGCCGATACGACCGCCCTGGAGGGACGTAGGGGGACCTGGAACTTCCGGTGGAGCGGTGAAATGCGTTGAGATCGGAAGGAACGCCCGTGGCGAAAGCGAGGTCCTGGACGTCTGCTGACGCTGAGACGCGAAAGCCAGGGGAGCGAACGGG	0.000402893	NA	0.407249	7.12312	0.911569	0.874317	5.3998e-10	6.00393e-09	0.0717324	0.879385	0.813327	0.983748	0.279435	0.542758	NA	NA	NA	NA	7.86484e-08	3.19302e-06	0.0301734	0.999142	0.286928	0.875852	-0.188351	0.76583	1.15221e-10	2.37809e-09	-0.266049	0.696157	NA	NA	NA	NA
Planctomycetes	Planctomycetia	Planctomycetales	Planctomycetaceae	Singulisphaera	GACGAACCGTGCGAACGTTATTCGGAATCACTGGGCTTAAAGCGCGTGTAGGCGGGACGGCACGTCGGTCGCTGAAATCCCCCGGCTCAACCGGGGAACGGGCGCCGATACGACCGTCCTGGAGGGACGTAGGGGGACCTGGAACTTCCGGTGGAGCGGTGAAATGCGTTGAGATCGGAAGGAACGCCCGTGGCGAAAGCGAGGTCCTGGACGTTTTCTGACGCTGAGACGCGAAAGCCAGGGGAGCGAACGGG	0.000310334	NA	1.13195e-09	4.90074	0.904177	0.875905	1.72831e-28	2.77271e-26	-0.0428158	0.870312	1.0908e-28	2.22704e-26	-0.0644004	0.842895	NA	NA	NA	NA	8.55631e-07	2.70441e-05	0.146164	0.999146	6.9436e-07	1.2555e-05	0.0984306	0.87489	0.967505	1	-0.0013331	0.893593	NA	NA	NA	NA
Planctomycetes	Planctomycetia	Planctomycetales	Planctomycetaceae	Singulisphaera	GACGAACCGTGCGAACGTTATTCGGAATCACTGGGCTTAAAGCGCGTGTAGGCGGGACGGCACGTCGGTCGCTGAAATCCCCCGGCTTAACCGGGGAACTGGCGTCGATACGACCGTCCTGGAGGGGCGTAGGGGGACCTGGAACTTCCGGTGGAGCGGTGAAATGCGTTGAGATCGGAAGGAACGCCCGTGGCGAAAGCGAGGTCCTGGACGCCTACTGACGCTGAGACGCGAAAGCCAGGGGAGCGAACGGG	0.000153966	NA	0.9456	4.87429	0.898301	0.863187	0.215556	NA	-0.0125641	0.854657	0.868669	NA	0.10414	0.745137	NA	NA	NA	NA	0.191096	1	0.0255178	0.999184	0.922631	1	-0.00403812	0.882838	0.159914	NA	-0.069381	0.845715	NA	NA	NA	NA
Planctomycetes	Planctomycetia	Planctomycetales	Planctomycetaceae	Singulisphaera	GACGAACCGTGCGAACGTTATTCGGAATCACTGGGCTTAAAGCGCGTGTAGGCGGGACGGCACGTCTGTCGCTGAAATCCCCCGGCTTAACCGGGGAACTGGCGTAGATACGACCGTCCTGGAGGGGCGTAGGGGGACCTGGAACTTCCGGTGGAGCGGTGAAATGCGTTGAGATCGGAAGGAACGCCCGTGGCGAAAGCGAGGTCCTGGACGCCTACTGACGCTGAGACGCGAAAGCCAGGGGAGCGAACGGG	9.55447e-05	NA	0.306861	4.74368	0.865066	0.82787	1	1	NA	NA	0.0779411	0.267422	-0.317361	0.733112	NA	NA	NA	NA	0.250977	1	-0.0637696	0.998912	0.455145	0.996955	0.244036	0.789777	0.0588771	0.414809	0.453837	0.590921	NA	NA	NA	NA
Planctomycetes	Planctomycetia	Planctomycetales	Planctomycetaceae	Singulisphaera	GACGAACCGTGCGAACGTTATTCGGAATCACTGGGCTTAAAGCGCGTGTAGGCGGGACGGCACGTCTGTCGCTGAAATCCCCCGGCTTAACCGGGGAACTGGCGTAGATACGACCGTCCTTGAGGGGCGTAGGGGGATCTGGAACTTCCGGTGGAGCGGTGAAATGCGTTGAGATCGGAAGGAACGCCCGTGGCGAAAGCGAGGTCCTGGACGCCTACTGACGCTGAGACGCGAAAGCCAGGGGAGCGAACGGG	1.86127e-05	NA	1	NA	NA	NA	1	NA	0.0794381	0.83573	1	NA	NA	NA	NA	NA	NA	NA	1	NA	0.0556004	0.999157	1	NA	NA	NA	1	NA	-0.106325	0.825426	NA	NA	NA	NA
Planctomycetes	Planctomycetia	Planctomycetales	Planctomycetaceae	Singulisphaera	GACGAACCGTGCGAACGTTATTCGGAATCACTGGGCTTAAAGCGCGTGTAGGCGGGCCGCCACGTCGGCTGCTGAAATCCCCCGGCTCAACCGGGGAACGGGCACCGATACGAGCGGCCTCGAGGGGGGTAGGGGGACCTGGAACTTCCGGTGGAGCGGTGAAATGCGTTGAGATCGGAAGGAACGCCCGTGGCGAAAGCGAGGTCCTGGACCCTTTCTGACGCTGAGACGCGAAAGCCAGGGGAGCGAACGGG	0.000530153	NA	0.651687	7.36657	0.919843	0.930569	0.499342	0.768166	-0.129385	0.870314	0.910857	1	0.165442	0.740835	NA	NA	NA	NA	0.822605	1	0.0239718	0.999206	0.573048	1	-0.233508	0.813931	0.430846	0.974317	-0.267918	0.724587	NA	NA	NA	NA
Planctomycetes	Planctomycetia	Planctomycetales	Planctomycetaceae	Singulisphaera	GACGAACCGTGCGAACGTTATTCGGAATCACTGGGCTTAAAGCGCGTGTAGGCGGGCCGGCACGTCCGTGGCTGAAAGCCCCCGGCTCAACCGGGGAAGTGGCGCGGATACGACCGGCCTGGAGGGGGGTAGGGGGACCTGGAACTTCCGGTGGAGCGGTGAAATGCGTTGAGATCGGAAGGAACGCCCGTGGCGAAAGCGAGGTCCTGGACCCTTTCTGACGCTGAGACGCGAAAGCCAGGGGAGCGAACGGG	6.55416e-05	NA	0.9456	4.57646	0.86151	0.825531	1	NA	NA	NA	0.258405	NA	-0.116745	0.781652	NA	NA	NA	NA	0.962042	1	-0.133887	0.996467	0.2305	0.841152	0.177188	0.841845	0.212366	NA	0.29037	0.680556	NA	NA	NA	NA
[truncated: 1,813 more rows]
